# Supplementary material for: Endometrial Stromal Senescence Mediates the Progression of Intrauterine Adhesions
Source: Int J Mol Sci. 2025 Apr 28;26(9):4183. doi: 10.3390/ijms26094183 (PMC12071859; doi:10.3390/ijms26094183)
Supplement: Supplementary file 1 [file ijms-26-04183-s001.zip]

Archive with 6 entries (6 files):
- ijms-3579774-supplementary.pdf
- Supplemental Figure S1.tif
- Supplemental Figure S2.tif
- Supplementary Table S1.csv
- Supplementary Table S2.csv
- Supplementary Table S3.csv
