# Supplementary material for: Endometrial Stromal Senescence Mediates the Progression of Intrauterine Adhesions
Source: Int J Mol Sci. 2025 Apr 28;26(9):4183. doi: 10.3390/ijms26094183 (PMC12071859; doi:10.3390/ijms26094183)
Supplement: Supplementary file 1 [file ijms-26-04183-s001.zip › Supplementary Table S1.csv]

Supplementary Table S1. Genesets used in the study.
,"Geneset name","Gene symbol","Ensembl","Entrez","Gene"
1,"Fridman senescence up (MsigDB M9143)","OPTN","ENSG00000123240","10133","optineurin"
2,"Fridman senescence up (MsigDB M9143)","CDKN1A","ENSG00000124762","1026","cyclin dependent kinase inhibitor 1A"
3,"Fridman senescence up (MsigDB M9143)","CDKN1C","ENSG00000129757","1028","cyclin dependent kinase inhibitor 1C"
4,"Fridman senescence up (MsigDB M9143)","CDKN2A","ENSG00000147889","1029","cyclin dependent kinase inhibitor 2A"
5,"Fridman senescence up (MsigDB M9143)","CDKN2B","ENSG00000147883","1030","cyclin dependent kinase inhibitor 2B"
6,"Fridman senescence up (MsigDB M9143)","CDKN2D","ENSG00000129355","1032","cyclin dependent kinase inhibitor 2D"
7,"Fridman senescence up (MsigDB M9143)","CITED2","ENSG00000164442","10370","Cbp/p300 interacting transactivator with Glu/Asp rich carboxy-terminal domain 2"
8,"Fridman senescence up (MsigDB M9143)","HTATIP2","ENSG00000109854","10553","HIV-1 Tat interactive protein 2"
9,"Fridman senescence up (MsigDB M9143)","HBS1L","ENSG00000112339","10767","HBS1 like translational GTPase"
10,"Fridman senescence up (MsigDB M9143)","RAB31","ENSG00000168461","11031","RAB31, member RAS oncogene family"
11,"Fridman senescence up (MsigDB M9143)","ESM1","ENSG00000164283","11082","endothelial cell specific molecule 1"
12,"Fridman senescence up (MsigDB M9143)","HPS5","ENSG00000110756","11234","HPS5 biogenesis of lysosomal organelles complex 2 subunit 2"
13,"Fridman senescence up (MsigDB M9143)","FILIP1L","ENSG00000168386","11259","filamin A interacting protein 1 like"
14,"Fridman senescence up (MsigDB M9143)","CLTB","ENSG00000175416","1212","clathrin light chain B"
15,"Fridman senescence up (MsigDB M9143)","COL1A2","ENSG00000164692","1278","collagen type I alpha 2 chain"
16,"Fridman senescence up (MsigDB M9143)","CRYAB","ENSG00000109846","1410","crystallin alpha B"
17,"Fridman senescence up (MsigDB M9143)","CCN2","ENSG00000118523","1490","cellular communication network factor 2"
18,"Fridman senescence up (MsigDB M9143)","CYP1B1","ENSG00000138061","1545","cytochrome P450 family 1 subfamily B member 1"
19,"Fridman senescence up (MsigDB M9143)","F3","ENSG00000117525","2152","coagulation factor III, tissue factor"
20,"Fridman senescence up (MsigDB M9143)","ALDH1A3","ENSG00000184254","220","aldehyde dehydrogenase 1 family member A3"
21,"Fridman senescence up (MsigDB M9143)","FN1","ENSG00000115414","2335","fibronectin 1"
22,"Fridman senescence up (MsigDB M9143)","TES","ENSG00000135269","26136","testin LIM domain protein"
23,"Fridman senescence up (MsigDB M9143)","GSN","ENSG00000148180","2934","gelsolin"
24,"Fridman senescence up (MsigDB M9143)","GUK1","ENSG00000143774","2987","guanylate kinase 1"
25,"Fridman senescence up (MsigDB M9143)","NRG1","ENSG00000157168","3084","neuregulin 1"
26,"Fridman senescence up (MsigDB M9143)","HSPA2","ENSG00000126803","3306","heat shock protein family A (Hsp70) member 2"
27,"Fridman senescence up (MsigDB M9143)","IGSF3","ENSG00000143061","3321","immunoglobulin superfamily member 3"
28,"Fridman senescence up (MsigDB M9143)","IFI16","ENSG00000163565","3428","interferon gamma inducible protein 16"
29,"Fridman senescence up (MsigDB M9143)","IFNG","ENSG00000111537","3458","interferon gamma"
30,"Fridman senescence up (MsigDB M9143)","IGFBP1","ENSG00000146678","3484","insulin like growth factor binding protein 1"
31,"Fridman senescence up (MsigDB M9143)","IGFBP2","ENSG00000115457","3485","insulin like growth factor binding protein 2"
32,"Fridman senescence up (MsigDB M9143)","IGFBP3","ENSG00000146674","3486","insulin like growth factor binding protein 3"
33,"Fridman senescence up (MsigDB M9143)","IGFBP4","ENSG00000141753","3487","insulin like growth factor binding protein 4"
34,"Fridman senescence up (MsigDB M9143)","IGFBP5","ENSG00000115461","3488","insulin like growth factor binding protein 5"
35,"Fridman senescence up (MsigDB M9143)","IGFBP6","ENSG00000167779","3489","insulin like growth factor binding protein 6"
36,"Fridman senescence up (MsigDB M9143)","IGFBP7","ENSG00000163453","3490","insulin like growth factor binding protein 7"
37,"Fridman senescence up (MsigDB M9143)","ING1","ENSG00000153487","3621","inhibitor of growth family member 1"
38,"Fridman senescence up (MsigDB M9143)","IRF5","ENSG00000128604","3663","interferon regulatory factor 5"
39,"Fridman senescence up (MsigDB M9143)","IRF7","ENSG00000185507","3665","interferon regulatory factor 7"
40,"Fridman senescence up (MsigDB M9143)","RHOB","ENSG00000143878","388","ras homolog family member B"
41,"Fridman senescence up (MsigDB M9143)","MDM2","ENSG00000135679","4193","MDM2 proto-oncogene"
42,"Fridman senescence up (MsigDB M9143)","MMP1","ENSG00000196611","4312","matrix metallopeptidase 1"
43,"Fridman senescence up (MsigDB M9143)","NDN","ENSG00000182636","4692","necdin, MAGE family member"
44,"Fridman senescence up (MsigDB M9143)","NME2","ENSG00000243678","4831","NME/NM23 nucleoside diphosphate kinase 2"
45,"Fridman senescence up (MsigDB M9143)","SERPINE1","ENSG00000106366","5054","serpin family E member 1"
46,"Fridman senescence up (MsigDB M9143)","SERPINB2","ENSG00000197632","5055","serpin family B member 2"
47,"Fridman senescence up (MsigDB M9143)","MAP2K3","ENSG00000034152","5606","mitogen-activated protein kinase kinase 3"
48,"Fridman senescence up (MsigDB M9143)","RGL2","ENSG00000237441","5863","ral guanine nucleotide dissociation stimulator like 2"
49,"Fridman senescence up (MsigDB M9143)","RAB5B","ENSG00000111540","5869","RAB5B, member RAS oncogene family"
50,"Fridman senescence up (MsigDB M9143)","RAB13","ENSG00000143545","5872","RAB13, member RAS oncogene family"
51,"Fridman senescence up (MsigDB M9143)","RABGGTA","ENSG00000100949","5875","Rab geranylgeranyltransferase subunit alpha"
52,"Fridman senescence up (MsigDB M9143)","RAC1","ENSG00000136238","5879","Rac family small GTPase 1"
53,"Fridman senescence up (MsigDB M9143)","RBL2","ENSG00000103479","5934","RB transcriptional corepressor like 2"
54,"Fridman senescence up (MsigDB M9143)","CCND1","ENSG00000110092","595","cyclin D1"
55,"Fridman senescence up (MsigDB M9143)","RRAS","ENSG00000126458","6237","RAS related"
56,"Fridman senescence up (MsigDB M9143)","S100A11","ENSG00000163191","6282","S100 calcium binding protein A11"
57,"Fridman senescence up (MsigDB M9143)","SMURF2","ENSG00000108854","64750","SMAD specific E3 ubiquitin protein ligase 2"
58,"Fridman senescence up (MsigDB M9143)","SMPD1","ENSG00000166311","6609","sphingomyelin phosphodiesterase 1"
59,"Fridman senescence up (MsigDB M9143)","SOD1","ENSG00000142168","6647","superoxide dismutase 1"
60,"Fridman senescence up (MsigDB M9143)","SPARC","ENSG00000113140","6678","secreted protein acidic and cysteine rich"
61,"Fridman senescence up (MsigDB M9143)","STAT1","ENSG00000115415","6772","signal transducer and activator of transcription 1"
62,"Fridman senescence up (MsigDB M9143)","TFAP2A","ENSG00000137203","7020","transcription factor AP-2 alpha"
63,"Fridman senescence up (MsigDB M9143)","TGFB1I1","ENSG00000140682","7041","transforming growth factor beta 1 induced transcript 1"
64,"Fridman senescence up (MsigDB M9143)","THBS1","ENSG00000137801","7057","thrombospondin 1"
65,"Fridman senescence up (MsigDB M9143)","TNFAIP2","ENSG00000185215","7127","TNF alpha induced protein 2"
66,"Fridman senescence up (MsigDB M9143)","TNFAIP3","ENSG00000118503","7128","TNF alpha induced protein 3"
67,"Fridman senescence up (MsigDB M9143)","TP53","ENSG00000141510","7157","tumor protein p53"
68,"Fridman senescence up (MsigDB M9143)","VIM","ENSG00000026025","7431","vimentin"
69,"Fridman senescence up (MsigDB M9143)","MAP1LC3B","ENSG00000140941","81631","microtubule associated protein 1 light chain 3 beta"
70,"Fridman senescence up (MsigDB M9143)","AOPEP","ENSG00000148120","84909","aminopeptidase O (putative)"
71,"Fridman senescence up (MsigDB M9143)","TSPYL5","ENSG00000180543","85453","TSPY like 5"
72,"Fridman senescence up (MsigDB M9143)","PEA15","ENSG00000162734","8682","proliferation and apoptosis adaptor protein 15"
73,"Fridman senescence up (MsigDB M9143)","CREG1","ENSG00000143162","8804","cellular repressor of E1A stimulated genes 1"
74,"Fridman senescence up (MsigDB M9143)","EIF2S2","ENSG00000125977","8894","eukaryotic translation initiation factor 2 subunit beta"
75,"Fridman senescence up (MsigDB M9143)","CXCL14","ENSG00000145824","9547","C-X-C motif chemokine ligand 14"
76,"Fridman senescence up (MsigDB M9143)","CD44","ENSG00000026508","960","CD44 molecule (IN blood group)"
77,"Fridman senescence up (MsigDB M9143)","ISG15","ENSG00000187608","9636","ISG15 ubiquitin like modifier"
78,"Saul SenMayo (MsigDB M45803)","ACVR1B","ENSG00000135503","91","activin A receptor type 1B"
79,"Saul SenMayo (MsigDB M45803)","ANG","ENSG00000214274","283","angiogenin"
80,"Saul SenMayo (MsigDB M45803)","ANGPT1","ENSG00000154188","284","angiopoietin 1"
81,"Saul SenMayo (MsigDB M45803)","ANGPTL4","ENSG00000167772","51129","angiopoietin like 4"
82,"Saul SenMayo (MsigDB M45803)","AREG","ENSG00000109321","374","amphiregulin"
83,"Saul SenMayo (MsigDB M45803)","AXL","ENSG00000167601","558","AXL receptor tyrosine kinase"
84,"Saul SenMayo (MsigDB M45803)","BEX3","ENSG00000166681","27018","brain expressed X-linked 3"
85,"Saul SenMayo (MsigDB M45803)","BMP2","ENSG00000125845","650","bone morphogenetic protein 2"
86,"Saul SenMayo (MsigDB M45803)","BMP6","ENSG00000153162","654","bone morphogenetic protein 6"
87,"Saul SenMayo (MsigDB M45803)","C3","ENSG00000125730","718","complement C3"
88,"Saul SenMayo (MsigDB M45803)","CCL1","ENSG00000108702","6346","C-C motif chemokine ligand 1"
89,"Saul SenMayo (MsigDB M45803)","CCL13","ENSG00000181374","6357","C-C motif chemokine ligand 13"
90,"Saul SenMayo (MsigDB M45803)","CCL16","ENSG00000275152","6360","C-C motif chemokine ligand 16"
91,"Saul SenMayo (MsigDB M45803)","CCL2","ENSG00000108691","6347","C-C motif chemokine ligand 2"
92,"Saul SenMayo (MsigDB M45803)","CCL20","ENSG00000115009","6364","C-C motif chemokine ligand 20"
93,"Saul SenMayo (MsigDB M45803)","CCL24","ENSG00000106178","6369","C-C motif chemokine ligand 24"
94,"Saul SenMayo (MsigDB M45803)","CCL26","ENSG00000006606","10344","C-C motif chemokine ligand 26"
95,"Saul SenMayo (MsigDB M45803)","CCL3","ENSG00000277632","6348","C-C motif chemokine ligand 3"
96,"Saul SenMayo (MsigDB M45803)","CCL3L1","ENSG00000277768","6349","C-C motif chemokine ligand 3 like 1"
97,"Saul SenMayo (MsigDB M45803)","CCL4","ENSG00000275302","6351","C-C motif chemokine ligand 4"
98,"Saul SenMayo (MsigDB M45803)","CCL5","ENSG00000271503","6352","C-C motif chemokine ligand 5"
99,"Saul SenMayo (MsigDB M45803)","CCL7","ENSG00000108688","6354","C-C motif chemokine ligand 7"
100,"Saul SenMayo (MsigDB M45803)","CCL8","ENSG00000108700","6355","C-C motif chemokine ligand 8"
101,"Saul SenMayo (MsigDB M45803)","CD55","ENSG00000196352","1604","CD55 molecule (Cromer blood group)"
102,"Saul SenMayo (MsigDB M45803)","CD9","ENSG00000010278","928","CD9 molecule"
103,"Saul SenMayo (MsigDB M45803)","CSF1","ENSG00000184371","1435","colony stimulating factor 1"
104,"Saul SenMayo (MsigDB M45803)","CSF2","ENSG00000164400","1437","colony stimulating factor 2"
105,"Saul SenMayo (MsigDB M45803)","CSF2RB","ENSG00000100368","1439","colony stimulating factor 2 receptor subunit beta"
106,"Saul SenMayo (MsigDB M45803)","CST4","ENSG00000101441","1472","cystatin S"
107,"Saul SenMayo (MsigDB M45803)","CTNNB1","ENSG00000168036","1499","catenin beta 1"
108,"Saul SenMayo (MsigDB M45803)","CTSB","ENSG00000164733","1508","cathepsin B"
109,"Saul SenMayo (MsigDB M45803)","CXCL1","ENSG00000163739","2919","C-X-C motif chemokine ligand 1"
110,"Saul SenMayo (MsigDB M45803)","CXCL10","ENSG00000169245","3627","C-X-C motif chemokine ligand 10"
111,"Saul SenMayo (MsigDB M45803)","CXCL12","ENSG00000107562","6387","C-X-C motif chemokine ligand 12"
112,"Saul SenMayo (MsigDB M45803)","CXCL16","ENSG00000161921","58191","C-X-C motif chemokine ligand 16"
113,"Saul SenMayo (MsigDB M45803)","CXCL2","ENSG00000081041","2920","C-X-C motif chemokine ligand 2"
114,"Saul SenMayo (MsigDB M45803)","CXCL3","ENSG00000163734","2921","C-X-C motif chemokine ligand 3"
115,"Saul SenMayo (MsigDB M45803)","CXCL8","ENSG00000169429","3576","C-X-C motif chemokine ligand 8"
116,"Saul SenMayo (MsigDB M45803)","CXCR2","ENSG00000180871","3579","C-X-C motif chemokine receptor 2"
117,"Saul SenMayo (MsigDB M45803)","DKK1","ENSG00000107984","22943","dickkopf WNT signaling pathway inhibitor 1"
118,"Saul SenMayo (MsigDB M45803)","EDN1","ENSG00000078401","1906","endothelin 1"
119,"Saul SenMayo (MsigDB M45803)","EGF","ENSG00000138798","1950","epidermal growth factor"
120,"Saul SenMayo (MsigDB M45803)","EGFR","ENSG00000146648","1956","epidermal growth factor receptor"
121,"Saul SenMayo (MsigDB M45803)","EREG","ENSG00000124882","2069","epiregulin"
122,"Saul SenMayo (MsigDB M45803)","ESM1","ENSG00000164283","11082","endothelial cell specific molecule 1"
123,"Saul SenMayo (MsigDB M45803)","ETS2","ENSG00000157557","2114","ETS proto-oncogene 2, transcription factor"
124,"Saul SenMayo (MsigDB M45803)","FAS","ENSG00000026103","355","Fas cell surface death receptor"
125,"Saul SenMayo (MsigDB M45803)","FGF1","ENSG00000113578","2246","fibroblast growth factor 1"
126,"Saul SenMayo (MsigDB M45803)","FGF2","ENSG00000138685","2247","fibroblast growth factor 2"
127,"Saul SenMayo (MsigDB M45803)","FGF7","ENSG00000140285","2252","fibroblast growth factor 7"
128,"Saul SenMayo (MsigDB M45803)","GDF15","ENSG00000130513","9518","growth differentiation factor 15"
129,"Saul SenMayo (MsigDB M45803)","GEM","ENSG00000164949","2669","GTP binding protein overexpressed in skeletal muscle"
130,"Saul SenMayo (MsigDB M45803)","GMFG","ENSG00000130755","9535","glia maturation factor gamma"
131,"Saul SenMayo (MsigDB M45803)","HGF","ENSG00000019991","3082","hepatocyte growth factor"
132,"Saul SenMayo (MsigDB M45803)","HMGB1","ENSG00000189403","3146","high mobility group box 1"
133,"Saul SenMayo (MsigDB M45803)","ICAM1","ENSG00000090339","3383","intercellular adhesion molecule 1"
134,"Saul SenMayo (MsigDB M45803)","ICAM3","ENSG00000076662","3385","intercellular adhesion molecule 3"
135,"Saul SenMayo (MsigDB M45803)","IGF1","ENSG00000017427","3479","insulin like growth factor 1"
136,"Saul SenMayo (MsigDB M45803)","IGFBP1","ENSG00000146678","3484","insulin like growth factor binding protein 1"
137,"Saul SenMayo (MsigDB M45803)","IGFBP2","ENSG00000115457","3485","insulin like growth factor binding protein 2"
138,"Saul SenMayo (MsigDB M45803)","IGFBP3","ENSG00000146674","3486","insulin like growth factor binding protein 3"
139,"Saul SenMayo (MsigDB M45803)","IGFBP4","ENSG00000141753","3487","insulin like growth factor binding protein 4"
140,"Saul SenMayo (MsigDB M45803)","IGFBP5","ENSG00000115461","3488","insulin like growth factor binding protein 5"
141,"Saul SenMayo (MsigDB M45803)","IGFBP6","ENSG00000167779","3489","insulin like growth factor binding protein 6"
142,"Saul SenMayo (MsigDB M45803)","IGFBP7","ENSG00000163453","3490","insulin like growth factor binding protein 7"
143,"Saul SenMayo (MsigDB M45803)","IL10","ENSG00000136634","3586","interleukin 10"
144,"Saul SenMayo (MsigDB M45803)","IL13","ENSG00000169194","3596","interleukin 13"
145,"Saul SenMayo (MsigDB M45803)","IL15","ENSG00000164136","3600","interleukin 15"
146,"Saul SenMayo (MsigDB M45803)","IL18","ENSG00000150782","3606","interleukin 18"
147,"Saul SenMayo (MsigDB M45803)","IL1A","ENSG00000115008","3552","interleukin 1 alpha"
148,"Saul SenMayo (MsigDB M45803)","IL1B","ENSG00000125538","3553","interleukin 1 beta"
149,"Saul SenMayo (MsigDB M45803)","IL2","ENSG00000109471","3558","interleukin 2"
150,"Saul SenMayo (MsigDB M45803)","IL32","ENSG00000008517","9235","interleukin 32"
151,"Saul SenMayo (MsigDB M45803)","IL6","ENSG00000136244","3569","interleukin 6"
152,"Saul SenMayo (MsigDB M45803)","IL6ST","ENSG00000134352","3572","interleukin 6 cytokine family signal transducer"
153,"Saul SenMayo (MsigDB M45803)","IL7","ENSG00000104432","3574","interleukin 7"
154,"Saul SenMayo (MsigDB M45803)","INHA","ENSG00000123999","3623","inhibin subunit alpha"
155,"Saul SenMayo (MsigDB M45803)","IQGAP2","ENSG00000145703","10788","IQ motif containing GTPase activating protein 2"
156,"Saul SenMayo (MsigDB M45803)","ITGA2","ENSG00000164171","3673","integrin subunit alpha 2"
157,"Saul SenMayo (MsigDB M45803)","ITPKA","ENSG00000137825","3706","inositol-trisphosphate 3-kinase A"
158,"Saul SenMayo (MsigDB M45803)","JUN","ENSG00000177606","3725","Jun proto-oncogene, AP-1 transcription factor subunit"
159,"Saul SenMayo (MsigDB M45803)","KITLG","ENSG00000049130","4254","KIT ligand"
160,"Saul SenMayo (MsigDB M45803)","LCP1","ENSG00000136167","3936","lymphocyte cytosolic protein 1"
161,"Saul SenMayo (MsigDB M45803)","MIF","ENSG00000240972","4282","macrophage migration inhibitory factor"
162,"Saul SenMayo (MsigDB M45803)","MMP1","ENSG00000196611","4312","matrix metallopeptidase 1"
163,"Saul SenMayo (MsigDB M45803)","MMP10","ENSG00000166670","4319","matrix metallopeptidase 10"
164,"Saul SenMayo (MsigDB M45803)","MMP12","ENSG00000262406","4321","matrix metallopeptidase 12"
165,"Saul SenMayo (MsigDB M45803)","MMP13","ENSG00000137745","4322","matrix metallopeptidase 13"
166,"Saul SenMayo (MsigDB M45803)","MMP14","ENSG00000157227","4323","matrix metallopeptidase 14"
167,"Saul SenMayo (MsigDB M45803)","MMP2","ENSG00000087245","4313","matrix metallopeptidase 2"
168,"Saul SenMayo (MsigDB M45803)","MMP3","ENSG00000149968","4314","matrix metallopeptidase 3"
169,"Saul SenMayo (MsigDB M45803)","MMP9","ENSG00000100985","4318","matrix metallopeptidase 9"
170,"Saul SenMayo (MsigDB M45803)","NAP1L4","ENSG00000205531","4676","nucleosome assembly protein 1 like 4"
171,"Saul SenMayo (MsigDB M45803)","NRG1","ENSG00000157168","3084","neuregulin 1"
172,"Saul SenMayo (MsigDB M45803)","PAPPA","ENSG00000182752","5069","pappalysin 1"
173,"Saul SenMayo (MsigDB M45803)","PECAM1","ENSG00000261371","5175","platelet and endothelial cell adhesion molecule 1"
174,"Saul SenMayo (MsigDB M45803)","PGF","ENSG00000119630","5228","placental growth factor"
175,"Saul SenMayo (MsigDB M45803)","PIGF","ENSG00000151665","5281","phosphatidylinositol glycan anchor biosynthesis class F"
176,"Saul SenMayo (MsigDB M45803)","PLAT","ENSG00000104368","5327","plasminogen activator, tissue type"
177,"Saul SenMayo (MsigDB M45803)","PLAU","ENSG00000122861","5328","plasminogen activator, urokinase"
178,"Saul SenMayo (MsigDB M45803)","PLAUR","ENSG00000011422","5329","plasminogen activator, urokinase receptor"
179,"Saul SenMayo (MsigDB M45803)","PTBP1","ENSG00000011304","5725","polypyrimidine tract binding protein 1"
180,"Saul SenMayo (MsigDB M45803)","PTGER2","ENSG00000125384","5732","prostaglandin E receptor 2"
181,"Saul SenMayo (MsigDB M45803)","PTGES","ENSG00000148344","9536","prostaglandin E synthase"
182,"Saul SenMayo (MsigDB M45803)","RPS6KA5","ENSG00000100784","9252","ribosomal protein S6 kinase A5"
183,"Saul SenMayo (MsigDB M45803)","SCAMP4","ENSG00000227500","113178","secretory carrier membrane protein 4"
184,"Saul SenMayo (MsigDB M45803)","SELPLG","ENSG00000110876","6404","selectin P ligand"
185,"Saul SenMayo (MsigDB M45803)","SEMA3F","ENSG00000001617","6405","semaphorin 3F"
186,"Saul SenMayo (MsigDB M45803)","SERPINB4","ENSG00000206073","6318","serpin family B member 4"
187,"Saul SenMayo (MsigDB M45803)","SERPINE1","ENSG00000106366","5054","serpin family E member 1"
188,"Saul SenMayo (MsigDB M45803)","SERPINE2","ENSG00000135919","5270","serpin family E member 2"
189,"Saul SenMayo (MsigDB M45803)","SPP1","ENSG00000118785","6696","secreted phosphoprotein 1"
190,"Saul SenMayo (MsigDB M45803)","SPX","ENSG00000134548","80763","spexin hormone"
191,"Saul SenMayo (MsigDB M45803)","TIMP2","ENSG00000035862","7077","TIMP metallopeptidase inhibitor 2"
192,"Saul SenMayo (MsigDB M45803)","TNF","ENSG00000232810","7124","tumor necrosis factor"
193,"Saul SenMayo (MsigDB M45803)","TNFRSF10C","ENSG00000173535","8794","TNF receptor superfamily member 10c"
194,"Saul SenMayo (MsigDB M45803)","TNFRSF11B","ENSG00000164761","4982","TNF receptor superfamily member 11b"
195,"Saul SenMayo (MsigDB M45803)","TNFRSF1A","ENSG00000067182","7132","TNF receptor superfamily member 1A"
196,"Saul SenMayo (MsigDB M45803)","TNFRSF1B","ENSG00000028137","7133","TNF receptor superfamily member 1B"
197,"Saul SenMayo (MsigDB M45803)","TUBGCP2","ENSG00000130640","10844","tubulin gamma complex component 2"
198,"Saul SenMayo (MsigDB M45803)","VEGFA","ENSG00000112715","7422","vascular endothelial growth factor A"
199,"Saul SenMayo (MsigDB M45803)","VEGFC","ENSG00000150630","7424","vascular endothelial growth factor C"
200,"Saul SenMayo (MsigDB M45803)","VGF","ENSG00000128564","7425","VGF nerve growth factor inducible"
201,"Saul SenMayo (MsigDB M45803)","WNT16","ENSG00000002745","51384","Wnt family member 16"
202,"Saul SenMayo (MsigDB M45803)","WNT2","ENSG00000105989","7472","Wnt family member 2"
203,"Top 100 down-regulated DEGs without decidualization stimulation","DCC","ENSG00000187323","1630","DCC netrin 1 receptor"
204,"Top 100 down-regulated DEGs without decidualization stimulation","CKAP2L","ENSG00000169607","150468","cytoskeleton associated protein 2 like"
205,"Top 100 down-regulated DEGs without decidualization stimulation","KNL1","ENSG00000137812","57082","kinetochore scaffold 1"
206,"Top 100 down-regulated DEGs without decidualization stimulation","DLGAP5","ENSG00000126787","9787","DLG associated protein 5"
207,"Top 100 down-regulated DEGs without decidualization stimulation","DEPDC1","ENSG00000024526","55635","DEP domain containing 1"
208,"Top 100 down-regulated DEGs without decidualization stimulation","KIF20A","ENSG00000112984","10112","kinesin family member 20A"
209,"Top 100 down-regulated DEGs without decidualization stimulation","HMMR","ENSG00000072571","3161","hyaluronan mediated motility receptor"
210,"Top 100 down-regulated DEGs without decidualization stimulation","APOBEC3B","ENSG00000179750","9582","apolipoprotein B mRNA editing enzyme catalytic subunit 3B"
211,"Top 100 down-regulated DEGs without decidualization stimulation","SPC25","ENSG00000152253","57405","SPC25 component of NDC80 kinetochore complex"
212,"Top 100 down-regulated DEGs without decidualization stimulation","IQGAP3","ENSG00000183856","128239","IQ motif containing GTPase activating protein 3"
213,"Top 100 down-regulated DEGs without decidualization stimulation","SHCBP1","ENSG00000171241","79801","SHC binding and spindle associated 1"
214,"Top 100 down-regulated DEGs without decidualization stimulation","ASAH2","ENSG00000188611","56624","N-acylsphingosine amidohydrolase 2"
215,"Top 100 down-regulated DEGs without decidualization stimulation","RRM2","ENSG00000171848","6241","ribonucleotide reductase regulatory subunit M2"
216,"Top 100 down-regulated DEGs without decidualization stimulation","KIF4A","ENSG00000090889","24137","kinesin family member 4A"
217,"Top 100 down-regulated DEGs without decidualization stimulation","KIF2C","ENSG00000142945","11004","kinesin family member 2C"
218,"Top 100 down-regulated DEGs without decidualization stimulation","UBE2C","ENSG00000175063","11065","ubiquitin conjugating enzyme E2 C"
219,"Top 100 down-regulated DEGs without decidualization stimulation","ANLN","ENSG00000011426","54443","anillin, actin binding protein"
220,"Top 100 down-regulated DEGs without decidualization stimulation","CDK1","ENSG00000170312","983","cyclin dependent kinase 1"
221,"Top 100 down-regulated DEGs without decidualization stimulation","ESCO2","ENSG00000171320","157570","establishment of sister chromatid cohesion N-acetyltransferase 2"
222,"Top 100 down-regulated DEGs without decidualization stimulation","SKA1","ENSG00000154839","220134","spindle and kinetochore associated complex subunit 1"
223,"Top 100 down-regulated DEGs without decidualization stimulation","PBK","ENSG00000168078","55872","PDZ binding kinase"
224,"Top 100 down-regulated DEGs without decidualization stimulation","KIF14","ENSG00000118193","9928","kinesin family member 14"
225,"Top 100 down-regulated DEGs without decidualization stimulation","UPK1B","ENSG00000114638","7348","uroplakin 1B"
226,"Top 100 down-regulated DEGs without decidualization stimulation","NCAPH","ENSG00000121152","23397","non-SMC condensin I complex subunit H"
227,"Top 100 down-regulated DEGs without decidualization stimulation","TTK","ENSG00000112742","7272","TTK protein kinase"
228,"Top 100 down-regulated DEGs without decidualization stimulation","TMSB15A","ENSG00000158164","11013","thymosin beta 15A"
229,"Top 100 down-regulated DEGs without decidualization stimulation","CDC20","ENSG00000117399","991","cell division cycle 20"
230,"Top 100 down-regulated DEGs without decidualization stimulation","BIRC5","ENSG00000089685","332","baculoviral IAP repeat containing 5"
231,"Top 100 down-regulated DEGs without decidualization stimulation","SFXN2","ENSG00000156398","118980","sideroflexin 2"
232,"Top 100 down-regulated DEGs without decidualization stimulation","E2F2","ENSG00000007968","1870","E2F transcription factor 2"
233,"Top 100 down-regulated DEGs without decidualization stimulation","PCLAF","ENSG00000166803","9768","PCNA clamp associated factor"
234,"Top 100 down-regulated DEGs without decidualization stimulation","CCNB2","ENSG00000157456","9133","cyclin B2"
235,"Top 100 down-regulated DEGs without decidualization stimulation","ASPM","ENSG00000066279","259266","assembly factor for spindle microtubules"
236,"Top 100 down-regulated DEGs without decidualization stimulation","CEP55","ENSG00000138180","55165","centrosomal protein 55"
237,"Top 100 down-regulated DEGs without decidualization stimulation","CDKL1","ENSG00000100490","8814","cyclin dependent kinase like 1"
238,"Top 100 down-regulated DEGs without decidualization stimulation","HGF","ENSG00000019991","3082","hepatocyte growth factor"
239,"Top 100 down-regulated DEGs without decidualization stimulation","CDC25C","ENSG00000158402","995","cell division cycle 25C"
240,"Top 100 down-regulated DEGs without decidualization stimulation","BUB1","ENSG00000169679","699","BUB1 mitotic checkpoint serine/threonine kinase"
241,"Top 100 down-regulated DEGs without decidualization stimulation","TM4SF4","ENSG00000169903","7104","transmembrane 4 L six family member 4"
242,"Top 100 down-regulated DEGs without decidualization stimulation","CENPF","ENSG00000117724","1063","centromere protein F"
243,"Top 100 down-regulated DEGs without decidualization stimulation","AURKB","ENSG00000178999","9212","aurora kinase B"
244,"Top 100 down-regulated DEGs without decidualization stimulation","MCM10","ENSG00000065328","55388","minichromosome maintenance 10 replication initiation factor"
245,"Top 100 down-regulated DEGs without decidualization stimulation","CLSPN","ENSG00000092853","63967","claspin"
246,"Top 100 down-regulated DEGs without decidualization stimulation","TOP2A","ENSG00000131747","7153","DNA topoisomerase II alpha"
247,"Top 100 down-regulated DEGs without decidualization stimulation","CLDN11","ENSG00000013297","5010","claudin 11"
248,"Top 100 down-regulated DEGs without decidualization stimulation","GBP5","ENSG00000154451","115362","guanylate binding protein 5"
249,"Top 100 down-regulated DEGs without decidualization stimulation","CIP2A","ENSG00000163507","57650","cellular inhibitor of PP2A"
250,"Top 100 down-regulated DEGs without decidualization stimulation","IL7R","ENSG00000168685","3575","interleukin 7 receptor"
251,"Top 100 down-regulated DEGs without decidualization stimulation","FGB","ENSG00000171564","2244","fibrinogen beta chain"
252,"Top 100 down-regulated DEGs without decidualization stimulation","FAM111B","ENSG00000189057","374393","FAM111 trypsin like peptidase B"
253,"Top 100 down-regulated DEGs without decidualization stimulation","DTL","ENSG00000143476","51514","denticleless E3 ubiquitin protein ligase homolog"
254,"Top 100 down-regulated DEGs without decidualization stimulation","NUSAP1","ENSG00000137804","51203","nucleolar and spindle associated protein 1"
255,"Top 100 down-regulated DEGs without decidualization stimulation","GINS2","ENSG00000131153","51659","GINS complex subunit 2"
256,"Top 100 down-regulated DEGs without decidualization stimulation","NDC80","ENSG00000080986","10403","NDC80 kinetochore complex component"
257,"Top 100 down-regulated DEGs without decidualization stimulation","SPAG5","ENSG00000076382","10615","sperm associated antigen 5"
258,"Top 100 down-regulated DEGs without decidualization stimulation","CDCA3","ENSG00000111665","83461","cell division cycle associated 3"
259,"Top 100 down-regulated DEGs without decidualization stimulation","GTSE1","ENSG00000075218","51512","G2 and S-phase expressed 1"
260,"Top 100 down-regulated DEGs without decidualization stimulation","RAD54L","ENSG00000085999","8438","RAD54 like"
261,"Top 100 down-regulated DEGs without decidualization stimulation","CDCA8","ENSG00000134690","55143","cell division cycle associated 8"
262,"Top 100 down-regulated DEGs without decidualization stimulation","HP","ENSG00000257017","3240","haptoglobin"
263,"Top 100 down-regulated DEGs without decidualization stimulation","BUB1B","ENSG00000156970","701","BUB1 mitotic checkpoint serine/threonine kinase B"
264,"Top 100 down-regulated DEGs without decidualization stimulation","CDCA7","ENSG00000144354","83879","cell division cycle associated 7"
265,"Top 100 down-regulated DEGs without decidualization stimulation","ERCC6L","ENSG00000186871","54821","ERCC excision repair 6 like, spindle assembly checkpoint helicase"
266,"Top 100 down-regulated DEGs without decidualization stimulation","SPC24","ENSG00000161888","147841","SPC24 component of NDC80 kinetochore complex"
267,"Top 100 down-regulated DEGs without decidualization stimulation","FCRLA","ENSG00000132185","84824","Fc receptor like A"
268,"Top 100 down-regulated DEGs without decidualization stimulation","FLRT3","ENSG00000125848","23767","fibronectin leucine rich transmembrane protein 3"
269,"Top 100 down-regulated DEGs without decidualization stimulation","APOA2","ENSG00000158874","336","apolipoprotein A2"
270,"Top 100 down-regulated DEGs without decidualization stimulation","NCAPG","ENSG00000109805","64151","non-SMC condensin I complex subunit G"
271,"Top 100 down-regulated DEGs without decidualization stimulation","PLK4","ENSG00000142731","10733","polo like kinase 4"
272,"Top 100 down-regulated DEGs without decidualization stimulation","CCNE2","ENSG00000175305","9134","cyclin E2"
273,"Top 100 down-regulated DEGs without decidualization stimulation","ALB","ENSG00000163631","213","albumin"
274,"Top 100 down-regulated DEGs without decidualization stimulation","TRIM7","ENSG00000146054","81786","tripartite motif containing 7"
275,"Top 100 down-regulated DEGs without decidualization stimulation","ANKRD44","ENSG00000065413","91526","ankyrin repeat domain 44"
276,"Top 100 down-regulated DEGs without decidualization stimulation","CDCA2","ENSG00000184661","157313","cell division cycle associated 2"
277,"Top 100 down-regulated DEGs without decidualization stimulation","NUF2","ENSG00000143228","83540","NUF2 component of NDC80 kinetochore complex"
278,"Top 100 down-regulated DEGs without decidualization stimulation","GUCY1A1","ENSG00000164116","2982","guanylate cyclase 1 soluble subunit alpha 1"
279,"Top 100 down-regulated DEGs without decidualization stimulation","ZWINT","ENSG00000122952","11130","ZW10 interacting kinetochore protein"
280,"Top 100 down-regulated DEGs without decidualization stimulation","ORC1","ENSG00000085840","4998","origin recognition complex subunit 1"
281,"Top 100 down-regulated DEGs without decidualization stimulation","HJURP","ENSG00000123485","55355","Holliday junction recognition protein"
282,"Top 100 down-regulated DEGs without decidualization stimulation","MKI67","ENSG00000148773","4288","marker of proliferation Ki-67"
283,"Top 100 down-regulated DEGs without decidualization stimulation","KIF18B","ENSG00000186185","146909","kinesin family member 18B"
284,"Top 100 down-regulated DEGs without decidualization stimulation","CDC45","ENSG00000093009","8318","cell division cycle 45"
285,"Top 100 down-regulated DEGs without decidualization stimulation","DDIAS","ENSG00000165490","220042","DNA damage induced apoptosis suppressor"
286,"Top 100 down-regulated DEGs without decidualization stimulation","TK1","ENSG00000167900","7083","thymidine kinase 1"
287,"Top 100 down-regulated DEGs without decidualization stimulation","TRIP13","ENSG00000071539","9319","thyroid hormone receptor interactor 13"
288,"Top 100 down-regulated DEGs without decidualization stimulation","ACTG2","ENSG00000163017","72","actin gamma 2, smooth muscle"
289,"Top 100 down-regulated DEGs without decidualization stimulation","PRPF19","ENSG00000110107","27339","pre-mRNA processing factor 19"
290,"Top 100 down-regulated DEGs without decidualization stimulation","RAD51AP1","ENSG00000111247","10635","RAD51 associated protein 1"
291,"Top 100 down-regulated DEGs without decidualization stimulation","CGA","ENSG00000135346","1081","glycoprotein hormones, alpha polypeptide"
292,"Top 100 down-regulated DEGs without decidualization stimulation","ARAP2","ENSG00000047365","116984","ArfGAP with RhoGAP domain, ankyrin repeat and PH domain 2"
293,"Top 100 down-regulated DEGs without decidualization stimulation","SGO1","ENSG00000129810","151648","shugoshin 1"
294,"Top 100 down-regulated DEGs without decidualization stimulation","PTTG1","ENSG00000164611","9232","PTTG1 regulator of sister chromatid separation, securin"
295,"Top 100 down-regulated DEGs without decidualization stimulation","CACNA2D3","ENSG00000157445","55799","calcium voltage-gated channel auxiliary subunit alpha2delta 3"
296,"Top 100 down-regulated DEGs without decidualization stimulation","C12orf75-AS1","ENSG00000257642","105369954","C12orf75 antisense RNA 1"
297,"Top 100 down-regulated DEGs without decidualization stimulation","SKA3","ENSG00000165480","221150","spindle and kinetochore associated complex subunit 3"
298,"Top 100 down-regulated DEGs without decidualization stimulation","EGF","ENSG00000138798","1950","epidermal growth factor"
299,"Top 100 down-regulated DEGs without decidualization stimulation","PRC1","ENSG00000198901","9055","protein regulator of cytokinesis 1"
300,"Top 100 down-regulated DEGs without decidualization stimulation","ADCYAP1","ENSG00000141433","116","adenylate cyclase activating polypeptide 1"
301,"Top 100 down-regulated DEGs without decidualization stimulation","ELOVL2","ENSG00000197977","54898","ELOVL fatty acid elongase 2"
302,"Top 100 down-regulated DEGs without decidualization stimulation","DEPDC1B","ENSG00000035499","55789","DEP domain containing 1B"
303,"Top 100 up-regulated DEGs without decidualization stimulation","CHI3L1","ENSG00000133048","1116","chitinase 3 like 1"
304,"Top 100 up-regulated DEGs without decidualization stimulation","LINC02154","ENSG00000235385","109729169","long intergenic non-protein coding RNA 2154"
305,"Top 100 up-regulated DEGs without decidualization stimulation","FMO2","ENSG00000094963","2327","flavin containing dimethylaniline monoxygenase 2"
306,"Top 100 up-regulated DEGs without decidualization stimulation","SULT1C2","ENSG00000198203","6819","sulfotransferase family 1C member 2"
307,"Top 100 up-regulated DEGs without decidualization stimulation","CCL7","ENSG00000108688","6354","C-C motif chemokine ligand 7"
308,"Top 100 up-regulated DEGs without decidualization stimulation","AGT","ENSG00000135744","183","angiotensinogen"
309,"Top 100 up-regulated DEGs without decidualization stimulation","IQCH-AS1","ENSG00000259673","100506686","IQCH antisense RNA 1"
310,"Top 100 up-regulated DEGs without decidualization stimulation","EDIL3-DT","ENSG00000250320","105379057","EDIL3 divergent transcript"
311,"Top 100 up-regulated DEGs without decidualization stimulation","CEACAMP10","ENSG00000241104","1098","CEA cell adhesion molecule pseudogene 10"
312,"Top 100 up-regulated DEGs without decidualization stimulation","OAS1","ENSG00000089127","4938","2'-5'-oligoadenylate synthetase 1"
313,"Top 100 up-regulated DEGs without decidualization stimulation","KCNH6","ENSG00000173826","81033","potassium voltage-gated channel subfamily H member 6"
314,"Top 100 up-regulated DEGs without decidualization stimulation","FMO1","ENSG00000010932","2326","flavin containing dimethylaniline monoxygenase 1"
315,"Top 100 up-regulated DEGs without decidualization stimulation","TMEM134","ENSG00000172663","80194","transmembrane protein 134"
316,"Top 100 up-regulated DEGs without decidualization stimulation","EFCAB5","ENSG00000176927","374786","EF-hand calcium binding domain 5"
317,"Top 100 up-regulated DEGs without decidualization stimulation","FAM20A","ENSG00000108950","54757","FAM20A golgi associated secretory pathway pseudokinase"
318,"Top 100 up-regulated DEGs without decidualization stimulation","CTSK","ENSG00000143387","1513","cathepsin K"
319,"Top 100 up-regulated DEGs without decidualization stimulation","SLC40A1","ENSG00000138449","30061","solute carrier family 40 member 1"
320,"Top 100 up-regulated DEGs without decidualization stimulation","ANGPTL4","ENSG00000167772","51129","angiopoietin like 4"
321,"Top 100 up-regulated DEGs without decidualization stimulation","PTHLH","ENSG00000087494","5744","parathyroid hormone like hormone"
322,"Top 100 up-regulated DEGs without decidualization stimulation","PLCH1","ENSG00000114805","23007","phospholipase C eta 1"
323,"Top 100 up-regulated DEGs without decidualization stimulation","PURPL","ENSG00000250337","643401","p53 upregulated regulator of p53 levels"
324,"Top 100 up-regulated DEGs without decidualization stimulation","PPIL6","ENSG00000185250","285755","peptidylprolyl isomerase like 6"
325,"Top 100 up-regulated DEGs without decidualization stimulation","LRRC32","ENSG00000137507","2615","leucine rich repeat containing 32"
326,"Top 100 up-regulated DEGs without decidualization stimulation","PDK4","ENSG00000004799","5166","pyruvate dehydrogenase kinase 4"
327,"Top 100 up-regulated DEGs without decidualization stimulation","CYP39A1","ENSG00000146233","51302","cytochrome P450 family 39 subfamily A member 1"
328,"Top 100 up-regulated DEGs without decidualization stimulation","CD36","ENSG00000135218","948","CD36 molecule (CD36 blood group)"
329,"Top 100 up-regulated DEGs without decidualization stimulation","FMOD","ENSG00000122176","2331","fibromodulin"
330,"Top 100 up-regulated DEGs without decidualization stimulation","PIPOX","ENSG00000179761","51268","pipecolic acid and sarcosine oxidase"
331,"Top 100 up-regulated DEGs without decidualization stimulation","RALGDS","ENSG00000160271","5900","ral guanine nucleotide dissociation stimulator"
332,"Top 100 up-regulated DEGs without decidualization stimulation","LRP2","ENSG00000081479","4036","LDL receptor related protein 2"
333,"Top 100 up-regulated DEGs without decidualization stimulation","ZNF28","ENSG00000198538","7576","zinc finger protein 28"
334,"Top 100 up-regulated DEGs without decidualization stimulation","CCND2","ENSG00000118971","894","cyclin D2"
335,"Top 100 up-regulated DEGs without decidualization stimulation","PCSK1","ENSG00000175426","5122","proprotein convertase subtilisin/kexin type 1"
336,"Top 100 up-regulated DEGs without decidualization stimulation","PDE4B","ENSG00000184588","5142","phosphodiesterase 4B"
337,"Top 100 up-regulated DEGs without decidualization stimulation","FGF13","ENSG00000129682","2258","fibroblast growth factor 13"
338,"Top 100 up-regulated DEGs without decidualization stimulation","CD14","ENSG00000170458","929","CD14 molecule"
339,"Top 100 up-regulated DEGs without decidualization stimulation","ALG12","ENSG00000182858","79087","ALG12 alpha-1,6-mannosyltransferase"
340,"Top 100 up-regulated DEGs without decidualization stimulation","INMT","ENSG00000241644","11185","indolethylamine N-methyltransferase"
341,"Top 100 up-regulated DEGs without decidualization stimulation","MYH3","ENSG00000109063","4621","myosin heavy chain 3"
342,"Top 100 up-regulated DEGs without decidualization stimulation","PPFIA4","ENSG00000143847","8497","PTPRF interacting protein alpha 4"
343,"Top 100 up-regulated DEGs without decidualization stimulation","SLC8A1-AS1","ENSG00000227028","100128590","SLC8A1 antisense RNA 1"
344,"Top 100 up-regulated DEGs without decidualization stimulation","TINCR","ENSG00000223573","257000","TINCR ubiquitin domain containing"
345,"Top 100 up-regulated DEGs without decidualization stimulation","ACP5","ENSG00000102575","54","acid phosphatase 5, tartrate resistant"
346,"Top 100 up-regulated DEGs without decidualization stimulation","SLC4A11","ENSG00000088836","83959","solute carrier family 4 member 11"
347,"Top 100 up-regulated DEGs without decidualization stimulation","NUPR1","ENSG00000176046","26471","nuclear protein 1, transcriptional regulator"
348,"Top 100 up-regulated DEGs without decidualization stimulation","SULF2","ENSG00000196562","55959","sulfatase 2"
349,"Top 100 up-regulated DEGs without decidualization stimulation","ACVR1C","ENSG00000123612","130399","activin A receptor type 1C"
350,"Top 100 up-regulated DEGs without decidualization stimulation","PTGES","ENSG00000148344","9536","prostaglandin E synthase"
351,"Top 100 up-regulated DEGs without decidualization stimulation","MMP11","ENSG00000099953","4320","matrix metallopeptidase 11"
352,"Top 100 up-regulated DEGs without decidualization stimulation","TGFBI","ENSG00000120708","7045","transforming growth factor beta induced"
353,"Top 100 up-regulated DEGs without decidualization stimulation","SLC16A6","ENSG00000108932","9120","solute carrier family 16 member 6"
354,"Top 100 up-regulated DEGs without decidualization stimulation","KCTD4","ENSG00000180332","386618","potassium channel tetramerization domain containing 4"
355,"Top 100 up-regulated DEGs without decidualization stimulation","DPP4","ENSG00000197635","1803","dipeptidyl peptidase 4"
356,"Top 100 up-regulated DEGs without decidualization stimulation","KRTAP3-3","ENSG00000212899","85293","keratin associated protein 3-3"
357,"Top 100 up-regulated DEGs without decidualization stimulation","SUCNR1","ENSG00000198829","56670","succinate receptor 1"
358,"Top 100 up-regulated DEGs without decidualization stimulation","PCSK6","ENSG00000140479","5046","proprotein convertase subtilisin/kexin type 6"
359,"Top 100 up-regulated DEGs without decidualization stimulation","LIPG","ENSG00000101670","9388","lipase G, endothelial type"
360,"Top 100 up-regulated DEGs without decidualization stimulation","KRT38","ENSG00000171360","8687","keratin 38"
361,"Top 100 up-regulated DEGs without decidualization stimulation","LOC101930100","ENSG00000278932","101930100","uncharacterized LOC101930100"
362,"Top 100 up-regulated DEGs without decidualization stimulation","CNTN1","ENSG00000018236","1272","contactin 1"
363,"Top 100 up-regulated DEGs without decidualization stimulation","LEPR","ENSG00000116678","3953","leptin receptor"
364,"Top 100 up-regulated DEGs without decidualization stimulation","MUC19","ENSG00000205592","283463","mucin 19, oligomeric"
365,"Top 100 up-regulated DEGs without decidualization stimulation","ELSPBP1","ENSG00000169393","64100","epididymal sperm binding protein 1"
366,"Top 100 up-regulated DEGs without decidualization stimulation","SAT1","ENSG00000130066","6303","spermidine/spermine N1-acetyltransferase 1"
367,"Top 100 up-regulated DEGs without decidualization stimulation","STC1","ENSG00000159167","6781","stanniocalcin 1"
368,"Top 100 up-regulated DEGs without decidualization stimulation","EREG","ENSG00000124882","2069","epiregulin"
369,"Top 100 up-regulated DEGs without decidualization stimulation","MGP","ENSG00000111341","4256","matrix Gla protein"
370,"Top 100 up-regulated DEGs without decidualization stimulation","SFRP4","ENSG00000106483","6424","secreted frizzled related protein 4"
371,"Top 100 up-regulated DEGs without decidualization stimulation","PDE7B","ENSG00000171408","27115","phosphodiesterase 7B"
372,"Top 100 up-regulated DEGs without decidualization stimulation","EFEMP1","ENSG00000115380","2202","EGF containing fibulin extracellular matrix protein 1"
373,"Top 100 up-regulated DEGs without decidualization stimulation","PCDHB16","ENSG00000272674","57717","protocadherin beta 16"
374,"Top 100 up-regulated DEGs without decidualization stimulation","FGL2","ENSG00000127951","10875","fibrinogen like 2"
375,"Top 100 up-regulated DEGs without decidualization stimulation","KRT33B","ENSG00000131738","3884","keratin 33B"
376,"Top 100 up-regulated DEGs without decidualization stimulation","CSF1","ENSG00000184371","1435","colony stimulating factor 1"
377,"Top 100 up-regulated DEGs without decidualization stimulation","SLC14A1","ENSG00000141469","6563","solute carrier family 14 member 1 (Kidd blood group)"
378,"Top 100 up-regulated DEGs without decidualization stimulation","ARHGEF37","ENSG00000183111","389337","Rho guanine nucleotide exchange factor 37"
379,"Top 100 up-regulated DEGs without decidualization stimulation","AKR1B1P1","ENSG00000229991","401982","aldehyde reductase family 1 member B1 pseudogene 1"
380,"Top 100 up-regulated DEGs without decidualization stimulation","MYG1","ENSG00000139637","60314","MYG1 exonuclease"
381,"Top 100 up-regulated DEGs without decidualization stimulation","H2AC19","ENSG00000288859","723790","H2A clustered histone 19"
382,"Top 100 up-regulated DEGs without decidualization stimulation","MIR210HG","ENSG00000247095","100506211","MIR210 host gene"
383,"Top 100 up-regulated DEGs without decidualization stimulation","BRINP1","ENSG00000078725","1620","BMP/retinoic acid inducible neural specific 1"
384,"Top 100 up-regulated DEGs without decidualization stimulation","FOLR3","ENSG00000110203","2352","folate receptor gamma"
385,"Top 100 up-regulated DEGs without decidualization stimulation","TNFRSF10C","ENSG00000173535","8794","TNF receptor superfamily member 10c"
386,"Top 100 up-regulated DEGs without decidualization stimulation","CIMAP3","ENSG00000173947","128344","ciliary microtubule associated protein 3"
387,"Top 100 up-regulated DEGs without decidualization stimulation","ANKRD29","ENSG00000154065","147463","ankyrin repeat domain 29"
388,"Top 100 up-regulated DEGs without decidualization stimulation","SLC25A48","ENSG00000145832","153328","solute carrier family 25 member 48"
389,"Top 100 up-regulated DEGs without decidualization stimulation","ITGA10","ENSG00000143127","8515","integrin subunit alpha 10"
390,"Top 100 up-regulated DEGs without decidualization stimulation","ZNF225-AS1","ENSG00000186019","100379224","ZNF225 and ZNF224 antisense RNA 1"
391,"Top 100 up-regulated DEGs without decidualization stimulation","RAPGEF6","ENSG00000158987","51735","Rap guanine nucleotide exchange factor 6"
392,"Top 100 up-regulated DEGs without decidualization stimulation","PLGLB1","ENSG00000183281","5343","plasminogen like B1"
393,"Top 100 up-regulated DEGs without decidualization stimulation","NTRK3","ENSG00000140538","4916","neurotrophic receptor tyrosine kinase 3"
394,"Top 100 up-regulated DEGs without decidualization stimulation","LOC728743","ENSG00000284691","728743","zinc finger domain-containing protein LOC728743"
395,"Top 100 up-regulated DEGs without decidualization stimulation","FHOD3","ENSG00000134775","80206","formin homology 2 domain containing 3"
396,"Top 100 up-regulated DEGs without decidualization stimulation","C4orf36","ENSG00000163633","132989","chromosome 4 open reading frame 36"
397,"Top 100 up-regulated DEGs without decidualization stimulation","DHRS7","ENSG00000100612","51635","dehydrogenase/reductase 7"
398,"Top 100 up-regulated DEGs without decidualization stimulation","CATSPER2","ENSG00000166762","117155","cation channel sperm associated 2"
399,"Top 100 up-regulated DEGs without decidualization stimulation","NPIPB2","ENSG00000234719","729978","nuclear pore complex interacting protein family member B2"
400,"Top 100 up-regulated DEGs without decidualization stimulation","MMP2","ENSG00000087245","4313","matrix metallopeptidase 2"
401,"Top 100 up-regulated DEGs without decidualization stimulation","PRELP","ENSG00000188783","5549","proline and arginine rich end leucine rich repeat protein"
402,"Top 100 up-regulated DEGs without decidualization stimulation","MX1","ENSG00000157601","4599","MX dynamin like GTPase 1"
403,"Top 100 down-regulated DEGs under decidualization stimulation","IL1RL1","ENSG00000115602","9173","interleukin 1 receptor like 1"
404,"Top 100 down-regulated DEGs under decidualization stimulation","IPCEF1","ENSG00000074706","26034","interaction protein for cytohesin exchange factors 1"
405,"Top 100 down-regulated DEGs under decidualization stimulation","CHGB","ENSG00000089199","1114","chromogranin B"
406,"Top 100 down-regulated DEGs under decidualization stimulation","IGFBP1","ENSG00000146678","3484","insulin like growth factor binding protein 1"
407,"Top 100 down-regulated DEGs under decidualization stimulation","SCARA5","ENSG00000168079","286133","scavenger receptor class A member 5"
408,"Top 100 down-regulated DEGs under decidualization stimulation","UPK1B","ENSG00000114638","7348","uroplakin 1B"
409,"Top 100 down-regulated DEGs under decidualization stimulation","ANKRD44","ENSG00000065413","91526","ankyrin repeat domain 44"
410,"Top 100 down-regulated DEGs under decidualization stimulation","DPEP2","ENSG00000167261","64174","dipeptidase 2"
411,"Top 100 down-regulated DEGs under decidualization stimulation","SNCA","ENSG00000145335","6622","synuclein alpha"
412,"Top 100 down-regulated DEGs under decidualization stimulation","LOC124907392","ENSG00000258636","124907392","uncharacterized LOC124907392"
413,"Top 100 down-regulated DEGs under decidualization stimulation","SPARCL1","ENSG00000152583","8404","SPARC like 1"
414,"Top 100 down-regulated DEGs under decidualization stimulation","FGF12","ENSG00000114279","2257","fibroblast growth factor 12"
415,"Top 100 down-regulated DEGs under decidualization stimulation","EPHA1-AS1","ENSG00000229153","285965","EPHA1 antisense RNA 1"
416,"Top 100 down-regulated DEGs under decidualization stimulation","LINC00877","ENSG00000241163","285286","long intergenic non-protein coding RNA 877"
417,"Top 100 down-regulated DEGs under decidualization stimulation","CXCL1","ENSG00000163739","2919","C-X-C motif chemokine ligand 1"
418,"Top 100 down-regulated DEGs under decidualization stimulation","RORB","ENSG00000198963","6096","RAR related orphan receptor B"
419,"Top 100 down-regulated DEGs under decidualization stimulation","EGFLAM","ENSG00000164318","133584","EGF like, fibronectin type III and laminin G domains"
420,"Top 100 down-regulated DEGs under decidualization stimulation","IL11","ENSG00000095752","3589","interleukin 11"
421,"Top 100 down-regulated DEGs under decidualization stimulation","VCAN","ENSG00000038427","1462","versican"
422,"Top 100 down-regulated DEGs under decidualization stimulation","SCARA3","ENSG00000168077","51435","scavenger receptor class A member 3"
423,"Top 100 down-regulated DEGs under decidualization stimulation","THSD7A","ENSG00000005108","221981","thrombospondin type 1 domain containing 7A"
424,"Top 100 down-regulated DEGs under decidualization stimulation","KDR","ENSG00000128052","3791","kinase insert domain receptor"
425,"Top 100 down-regulated DEGs under decidualization stimulation","SERPINB10","ENSG00000242550","5273","serpin family B member 10"
426,"Top 100 down-regulated DEGs under decidualization stimulation","LINC02289","ENSG00000258819","102724190","long intergenic non-protein coding RNA 2289"
427,"Top 100 down-regulated DEGs under decidualization stimulation","GOT1-DT","ENSG00000224934","101927300","GOT1 divergent transcript"
428,"Top 100 down-regulated DEGs under decidualization stimulation","COLEC10","ENSG00000184374","10584","collectin subfamily member 10"
429,"Top 100 down-regulated DEGs under decidualization stimulation","EDNRB","ENSG00000136160","1910","endothelin receptor type B"
430,"Top 100 down-regulated DEGs under decidualization stimulation","ST8SIA4","ENSG00000113532","7903","ST8 alpha-N-acetyl-neuraminide alpha-2,8-sialyltransferase 4"
431,"Top 100 down-regulated DEGs under decidualization stimulation","SEPTIN4","ENSG00000108387","5414","septin 4"
432,"Top 100 down-regulated DEGs under decidualization stimulation","CFD","ENSG00000197766","1675","complement factor D"
433,"Top 100 down-regulated DEGs under decidualization stimulation","PRL","ENSG00000172179","5617","prolactin"
434,"Top 100 down-regulated DEGs under decidualization stimulation","KCNJ15","ENSG00000157551","3772","potassium inwardly rectifying channel subfamily J member 15"
435,"Top 100 down-regulated DEGs under decidualization stimulation","DNAAF1","ENSG00000154099","123872","dynein axonemal assembly factor 1"
436,"Top 100 down-regulated DEGs under decidualization stimulation","LOC728158","ENSG00000287326","728158","uncharacterized LOC728158"
437,"Top 100 down-regulated DEGs under decidualization stimulation","LRP1B","ENSG00000168702","53353","LDL receptor related protein 1B"
438,"Top 100 down-regulated DEGs under decidualization stimulation","DNER","ENSG00000187957","92737","delta/notch like EGF repeat containing"
439,"Top 100 down-regulated DEGs under decidualization stimulation","CDKN1C","ENSG00000129757","1028","cyclin dependent kinase inhibitor 1C"
440,"Top 100 down-regulated DEGs under decidualization stimulation","KYNU","ENSG00000115919","8942","kynureninase"
441,"Top 100 down-regulated DEGs under decidualization stimulation","GRIA4","ENSG00000152578","2893","glutamate ionotropic receptor AMPA type subunit 4"
442,"Top 100 down-regulated DEGs under decidualization stimulation","PROK1","ENSG00000143125","84432","prokineticin 1"
443,"Top 100 down-regulated DEGs under decidualization stimulation","LINC02432","ENSG00000248810","100507639","long intergenic non-protein coding RNA 2432"
444,"Top 100 down-regulated DEGs under decidualization stimulation","EIF4A1P10","ENSG00000229132","100421533","eukaryotic translation initiation factor 4A1 pseudogene 10"
445,"Top 100 down-regulated DEGs under decidualization stimulation","HGF","ENSG00000019991","3082","hepatocyte growth factor"
446,"Top 100 down-regulated DEGs under decidualization stimulation","ANGPT2","ENSG00000091879","285","angiopoietin 2"
447,"Top 100 down-regulated DEGs under decidualization stimulation","OLFML2B","ENSG00000162745","25903","olfactomedin like 2B"
448,"Top 100 down-regulated DEGs under decidualization stimulation","HSD17B13","ENSG00000170509","345275","hydroxysteroid 17-beta dehydrogenase 13"
449,"Top 100 down-regulated DEGs under decidualization stimulation","ADAMTS9","ENSG00000163638","56999","ADAM metallopeptidase with thrombospondin type 1 motif 9"
450,"Top 100 down-regulated DEGs under decidualization stimulation","SBF1","ENSG00000100241","6305","SET binding factor 1"
451,"Top 100 down-regulated DEGs under decidualization stimulation","SEPTIN4-AS1","ENSG00000264672","101927688","SEPTIN4 antisense RNA 1"
452,"Top 100 down-regulated DEGs under decidualization stimulation","ABCG1","ENSG00000160179","9619","ATP binding cassette subfamily G member 1"
453,"Top 100 down-regulated DEGs under decidualization stimulation","LINC02677","ENSG00000242147","102723629","long intergenic non-protein coding RNA 2677"
454,"Top 100 down-regulated DEGs under decidualization stimulation","DEPDC1B","ENSG00000035499","55789","DEP domain containing 1B"
455,"Top 100 down-regulated DEGs under decidualization stimulation","ABCA4","ENSG00000198691","24","ATP binding cassette subfamily A member 4"
456,"Top 100 down-regulated DEGs under decidualization stimulation","SYNCRIP","ENSG00000135316","10492","synaptotagmin binding cytoplasmic RNA interacting protein"
457,"Top 100 down-regulated DEGs under decidualization stimulation","ITGA8","ENSG00000077943","8516","integrin subunit alpha 8"
458,"Top 100 down-regulated DEGs under decidualization stimulation","LGR4","ENSG00000205213","55366","leucine rich repeat containing G protein-coupled receptor 4"
459,"Top 100 down-regulated DEGs under decidualization stimulation","APOC1","ENSG00000130208","341","apolipoprotein C1"
460,"Top 100 down-regulated DEGs under decidualization stimulation","SDK1","ENSG00000146555","221935","sidekick cell adhesion molecule 1"
461,"Top 100 down-regulated DEGs under decidualization stimulation","CLU","ENSG00000120885","1191","clusterin"
462,"Top 100 down-regulated DEGs under decidualization stimulation","MT1F","ENSG00000198417","4494","metallothionein 1F"
463,"Top 100 down-regulated DEGs under decidualization stimulation","RNF144A","ENSG00000151692","9781","ring finger protein 144A"
464,"Top 100 down-regulated DEGs under decidualization stimulation","CNR1","ENSG00000118432","1268","cannabinoid receptor 1"
465,"Top 100 down-regulated DEGs under decidualization stimulation","RHOJ","ENSG00000126785","57381","ras homolog family member J"
466,"Top 100 down-regulated DEGs under decidualization stimulation","FHIT","ENSG00000189283","2272","fragile histidine triad diadenosine triphosphatase"
467,"Top 100 down-regulated DEGs under decidualization stimulation","HMMR","ENSG00000072571","3161","hyaluronan mediated motility receptor"
468,"Top 100 down-regulated DEGs under decidualization stimulation","EPYC","ENSG00000083782","1833","epiphycan"
469,"Top 100 down-regulated DEGs under decidualization stimulation","CFI","ENSG00000205403","3426","complement factor I"
470,"Top 100 down-regulated DEGs under decidualization stimulation","EIF2S3B","ENSG00000180574","255308","eukaryotic translation initiation factor 2 subunit gamma B"
471,"Top 100 down-regulated DEGs under decidualization stimulation","RAET1E","ENSG00000164520","135250","retinoic acid early transcript 1E"
472,"Top 100 down-regulated DEGs under decidualization stimulation","LGALS3","ENSG00000131981","3958","galectin 3"
473,"Top 100 down-regulated DEGs under decidualization stimulation","WT1","ENSG00000184937","7490","WT1 transcription factor"
474,"Top 100 down-regulated DEGs under decidualization stimulation","NUF2","ENSG00000143228","83540","NUF2 component of NDC80 kinetochore complex"
475,"Top 100 down-regulated DEGs under decidualization stimulation","CLEC2D","ENSG00000069493","29121","C-type lectin domain family 2 member D"
476,"Top 100 down-regulated DEGs under decidualization stimulation","TMEM71","ENSG00000165071","137835","transmembrane protein 71"
477,"Top 100 down-regulated DEGs under decidualization stimulation","SLC2A12","ENSG00000146411","154091","solute carrier family 2 member 12"
478,"Top 100 down-regulated DEGs under decidualization stimulation","DLGAP5","ENSG00000126787","9787","DLG associated protein 5"
479,"Top 100 down-regulated DEGs under decidualization stimulation","LOC100506444","ENSG00000249341","100506444","uncharacterized LOC100506444"
480,"Top 100 down-regulated DEGs under decidualization stimulation","PTGER2","ENSG00000125384","5732","prostaglandin E receptor 2"
481,"Top 100 down-regulated DEGs under decidualization stimulation","IL7R","ENSG00000168685","3575","interleukin 7 receptor"
482,"Top 100 down-regulated DEGs under decidualization stimulation","MRAP2","ENSG00000135324","112609","melanocortin 2 receptor accessory protein 2"
483,"Top 100 down-regulated DEGs under decidualization stimulation","DEPP1","ENSG00000165507","11067","DEPP autophagy regulator 1"
484,"Top 100 down-regulated DEGs under decidualization stimulation","NPY1R","ENSG00000164128","4886","neuropeptide Y receptor Y1"
485,"Top 100 down-regulated DEGs under decidualization stimulation","CLIC2","ENSG00000155962","1193","chloride intracellular channel 2"
486,"Top 100 down-regulated DEGs under decidualization stimulation","GAS2L3","ENSG00000139354","283431","growth arrest specific 2 like 3"
487,"Top 100 down-regulated DEGs under decidualization stimulation","GRAMD1C","ENSG00000178075","54762","GRAM domain containing 1C"
488,"Top 100 down-regulated DEGs under decidualization stimulation","LRRC15","ENSG00000172061","131578","leucine rich repeat containing 15"
489,"Top 100 down-regulated DEGs under decidualization stimulation","CD226","ENSG00000150637","10666","CD226 molecule"
490,"Top 100 down-regulated DEGs under decidualization stimulation","CXCL8","ENSG00000169429","3576","C-X-C motif chemokine ligand 8"
491,"Top 100 down-regulated DEGs under decidualization stimulation","COSMOC","ENSG00000260552","101927809","cell fate and sterol metabolism associated divergent transcript of MOCOS"
492,"Top 100 down-regulated DEGs under decidualization stimulation","C11orf65","ENSG00000166323","160140","chromosome 11 open reading frame 65"
493,"Top 100 down-regulated DEGs under decidualization stimulation","PGA3","ENSG00000229859","643834","pepsinogen A3"
494,"Top 100 down-regulated DEGs under decidualization stimulation","CGA","ENSG00000135346","1081","glycoprotein hormones, alpha polypeptide"
495,"Top 100 down-regulated DEGs under decidualization stimulation","ID4","ENSG00000172201","3400","inhibitor of DNA binding 4"
496,"Top 100 down-regulated DEGs under decidualization stimulation","LOC105376292","ENSG00000227619","105376292","uncharacterized LOC105376292"
497,"Top 100 down-regulated DEGs under decidualization stimulation","ABI3BP","ENSG00000154175","25890","ABI family member 3 binding protein"
498,"Top 100 down-regulated DEGs under decidualization stimulation","PRXL2A","ENSG00000122378","84293","peroxiredoxin like 2A"
499,"Top 100 down-regulated DEGs under decidualization stimulation","SERPINB2","ENSG00000197632","5055","serpin family B member 2"
500,"Top 100 down-regulated DEGs under decidualization stimulation","ACTA2","ENSG00000107796","59","actin alpha 2, smooth muscle"
501,"Top 100 down-regulated DEGs under decidualization stimulation","RHOU","ENSG00000116574","58480","ras homolog family member U"
502,"Top 100 down-regulated DEGs under decidualization stimulation","PBK","ENSG00000168078","55872","PDZ binding kinase"
503,"Top 100 up-regulated DEGs under decidualization stimulation","LRRC14","ENSG00000160959","9684","leucine rich repeat containing 14"
504,"Top 100 up-regulated DEGs under decidualization stimulation","ZFHX2","ENSG00000136367","85446","zinc finger homeobox 2"
505,"Top 100 up-regulated DEGs under decidualization stimulation","PCDH19","ENSG00000165194","57526","protocadherin 19"
506,"Top 100 up-regulated DEGs under decidualization stimulation","CYP3A7","ENSG00000160870","1551","cytochrome P450 family 3 subfamily A member 7"
507,"Top 100 up-regulated DEGs under decidualization stimulation","TAB1","ENSG00000100324","10454","TGF-beta activated kinase 1 (MAP3K7) binding protein 1"
508,"Top 100 up-regulated DEGs under decidualization stimulation","GBF1","ENSG00000107862","8729","golgi brefeldin A resistant guanine nucleotide exchange factor 1"
509,"Top 100 up-regulated DEGs under decidualization stimulation","IGSF10","ENSG00000152580","285313","immunoglobulin superfamily member 10"
510,"Top 100 up-regulated DEGs under decidualization stimulation","CHI3L1","ENSG00000133048","1116","chitinase 3 like 1"
511,"Top 100 up-regulated DEGs under decidualization stimulation","MAGI2","ENSG00000187391","9863","membrane associated guanylate kinase, WW and PDZ domain containing 2"
512,"Top 100 up-regulated DEGs under decidualization stimulation","FAT3","ENSG00000165323","120114","FAT atypical cadherin 3"
513,"Top 100 up-regulated DEGs under decidualization stimulation","PPM1F","ENSG00000100034","9647","protein phosphatase, Mg2+/Mn2+ dependent 1F"
514,"Top 100 up-regulated DEGs under decidualization stimulation","ITM2A","ENSG00000078596","9452","integral membrane protein 2A"
515,"Top 100 up-regulated DEGs under decidualization stimulation","FJX1","ENSG00000179431","24147","four-jointed box kinase 1"
516,"Top 100 up-regulated DEGs under decidualization stimulation","TENM2","ENSG00000145934","57451","teneurin transmembrane protein 2"
517,"Top 100 up-regulated DEGs under decidualization stimulation","FAM117A","ENSG00000121104","81558","family with sequence similarity 117 member A"
518,"Top 100 up-regulated DEGs under decidualization stimulation","PLXDC1","ENSG00000161381","57125","plexin domain containing 1"
519,"Top 100 up-regulated DEGs under decidualization stimulation","CD36","ENSG00000135218","948","CD36 molecule (CD36 blood group)"
520,"Top 100 up-regulated DEGs under decidualization stimulation","CCND2","ENSG00000118971","894","cyclin D2"
521,"Top 100 up-regulated DEGs under decidualization stimulation","CNTROB","ENSG00000170037","116840","centrobin, centriole duplication and spindle assembly protein"
522,"Top 100 up-regulated DEGs under decidualization stimulation","AGT","ENSG00000135744","183","angiotensinogen"
523,"Top 100 up-regulated DEGs under decidualization stimulation","ELSPBP1","ENSG00000169393","64100","epididymal sperm binding protein 1"
524,"Top 100 up-regulated DEGs under decidualization stimulation","FAAP20","ENSG00000162585","199990","FA core complex associated protein 20"
525,"Top 100 up-regulated DEGs under decidualization stimulation","SLCO1A2","ENSG00000084453","6579","solute carrier organic anion transporter family member 1A2"
526,"Top 100 up-regulated DEGs under decidualization stimulation","INA","ENSG00000148798","9118","internexin neuronal intermediate filament protein alpha"
527,"Top 100 up-regulated DEGs under decidualization stimulation","CEACAM19","ENSG00000186567","56971","CEA cell adhesion molecule 19"
528,"Top 100 up-regulated DEGs under decidualization stimulation","TMEM176B","ENSG00000106565","28959","transmembrane protein 176B"
529,"Top 100 up-regulated DEGs under decidualization stimulation","GASK1B-AS1","ENSG00000248429","285505","GASK1B antisense RNA 1"
530,"Top 100 up-regulated DEGs under decidualization stimulation","POU2F2","ENSG00000028277","5452","POU class 2 homeobox 2"
531,"Top 100 up-regulated DEGs under decidualization stimulation","TMEM217","ENSG00000172738","221468","transmembrane protein 217"
532,"Top 100 up-regulated DEGs under decidualization stimulation","SEMA3F-AS1","ENSG00000235016","100129060","SEMA3F antisense RNA 1"
533,"Top 100 up-regulated DEGs under decidualization stimulation","CDKN1A","ENSG00000124762","1026","cyclin dependent kinase inhibitor 1A"
534,"Top 100 up-regulated DEGs under decidualization stimulation","CTIF","ENSG00000134030","9811","cap binding complex dependent translation initiation factor"
535,"Top 100 up-regulated DEGs under decidualization stimulation","IQCA1","ENSG00000132321","79781","IQ motif containing with AAA domain 1"
536,"Top 100 up-regulated DEGs under decidualization stimulation","PDE7B-AS1","ENSG00000237596","644135","PDE7B antisense RNA 1"
537,"Top 100 up-regulated DEGs under decidualization stimulation","MMP11","ENSG00000099953","4320","matrix metallopeptidase 11"
538,"Top 100 up-regulated DEGs under decidualization stimulation","GJA5","ENSG00000265107","2702","gap junction protein alpha 5"
539,"Top 100 up-regulated DEGs under decidualization stimulation","PDK4","ENSG00000004799","5166","pyruvate dehydrogenase kinase 4"
540,"Top 100 up-regulated DEGs under decidualization stimulation","AOX1","ENSG00000138356","316","aldehyde oxidase 1"
541,"Top 100 up-regulated DEGs under decidualization stimulation","LIG1","ENSG00000105486","3978","DNA ligase 1"
542,"Top 100 up-regulated DEGs under decidualization stimulation","KRTAP7-1","ENSG00000274749","337878","keratin associated protein 7-1"
543,"Top 100 up-regulated DEGs under decidualization stimulation","FILNC1","ENSG00000231426","100132735","FOXO induced long non-coding RNA 1"
544,"Top 100 up-regulated DEGs under decidualization stimulation","MGP","ENSG00000111341","4256","matrix Gla protein"
545,"Top 100 up-regulated DEGs under decidualization stimulation","GDF15","ENSG00000130513","9518","growth differentiation factor 15"
546,"Top 100 up-regulated DEGs under decidualization stimulation","WNT2","ENSG00000105989","7472","Wnt family member 2"
547,"Top 100 up-regulated DEGs under decidualization stimulation","CFAP119","ENSG00000196118","90835","cilia and flagella associated protein 119"
548,"Top 100 up-regulated DEGs under decidualization stimulation","LINC03013","ENSG00000227544","100506725","long intergenic non-protein coding RNA 3013"
549,"Top 100 up-regulated DEGs under decidualization stimulation","TMEM178B","ENSG00000261115","100507421","transmembrane protein 178B"
550,"Top 100 up-regulated DEGs under decidualization stimulation","SCUBE1","ENSG00000159307","80274","signal peptide, CUB domain and EGF like domain containing 1"
551,"Top 100 up-regulated DEGs under decidualization stimulation","MYOM2","ENSG00000036448","9172","myomesin 2"
552,"Top 100 up-regulated DEGs under decidualization stimulation","GALNT13","ENSG00000144278","114805","polypeptide N-acetylgalactosaminyltransferase 13"
553,"Top 100 up-regulated DEGs under decidualization stimulation","LINC00836","ENSG00000280809","101929052","long intergenic non-protein coding RNA 836"
554,"Top 100 up-regulated DEGs under decidualization stimulation","UPK1A","ENSG00000105668","11045","uroplakin 1A"
555,"Top 100 up-regulated DEGs under decidualization stimulation","MMP3","ENSG00000149968","4314","matrix metallopeptidase 3"
556,"Top 100 up-regulated DEGs under decidualization stimulation","SLC38A11","ENSG00000169507","151258","solute carrier family 38 member 11"
557,"Top 100 up-regulated DEGs under decidualization stimulation","PURPL","ENSG00000250337","643401","p53 upregulated regulator of p53 levels"
558,"Top 100 up-regulated DEGs under decidualization stimulation","CASTOR1","ENSG00000239282","652968","cytosolic arginine sensor for mTORC1 subunit 1"
559,"Top 100 up-regulated DEGs under decidualization stimulation","TUBB2A","ENSG00000137267","7280","tubulin beta 2A class IIa"
560,"Top 100 up-regulated DEGs under decidualization stimulation","PCSK1","ENSG00000175426","5122","proprotein convertase subtilisin/kexin type 1"
561,"Top 100 up-regulated DEGs under decidualization stimulation","PGPEP1","ENSG00000130517","54858","pyroglutamyl-peptidase I"
562,"Top 100 up-regulated DEGs under decidualization stimulation","LAMA3","ENSG00000053747","3909","laminin subunit alpha 3"
563,"Top 100 up-regulated DEGs under decidualization stimulation","USP50","ENSG00000170236","373509","ubiquitin specific peptidase 50"
564,"Top 100 up-regulated DEGs under decidualization stimulation","JAM2","ENSG00000154721","58494","junctional adhesion molecule 2"
565,"Top 100 up-regulated DEGs under decidualization stimulation","JCHAIN","ENSG00000132465","3512","joining chain of multimeric IgA and IgM"
566,"Top 100 up-regulated DEGs under decidualization stimulation","ANO1","ENSG00000131620","55107","anoctamin 1"
567,"Top 100 up-regulated DEGs under decidualization stimulation","FIBIN","ENSG00000176971","387758","fin bud initiation factor homolog"
568,"Top 100 up-regulated DEGs under decidualization stimulation","GASK1B","ENSG00000164125","51313","golgi associated kinase 1B"
569,"Top 100 up-regulated DEGs under decidualization stimulation","TNIK","ENSG00000154310","23043","TRAF2 and NCK interacting kinase"
570,"Top 100 up-regulated DEGs under decidualization stimulation","PTGER3","ENSG00000050628","5733","prostaglandin E receptor 3"
571,"Top 100 up-regulated DEGs under decidualization stimulation","SDC1","ENSG00000115884","6382","syndecan 1"
572,"Top 100 up-regulated DEGs under decidualization stimulation","GSG1","ENSG00000111305","83445","germ cell associated 1"
573,"Top 100 up-regulated DEGs under decidualization stimulation","PHGDH","ENSG00000092621","26227","phosphoglycerate dehydrogenase"
574,"Top 100 up-regulated DEGs under decidualization stimulation","NHSL1","ENSG00000135540","57224","NHS like 1"
575,"Top 100 up-regulated DEGs under decidualization stimulation","THBS1","ENSG00000137801","7057","thrombospondin 1"
576,"Top 100 up-regulated DEGs under decidualization stimulation","DPP4","ENSG00000197635","1803","dipeptidyl peptidase 4"
577,"Top 100 up-regulated DEGs under decidualization stimulation","MOXD1","ENSG00000079931","26002","monooxygenase DBH like 1"
578,"Top 100 up-regulated DEGs under decidualization stimulation","CELSR3","ENSG00000008300","1951","cadherin EGF LAG seven-pass G-type receptor 3"
579,"Top 100 up-regulated DEGs under decidualization stimulation","H1-2","ENSG00000187837","3006","H1.2 linker histone, cluster member"
580,"Top 100 up-regulated DEGs under decidualization stimulation","GDF5","ENSG00000125965","8200","growth differentiation factor 5"
581,"Top 100 up-regulated DEGs under decidualization stimulation","MPV17L","ENSG00000156968","255027","MPV17 mitochondrial inner membrane protein like"
582,"Top 100 up-regulated DEGs under decidualization stimulation","AK4","ENSG00000162433","205","adenylate kinase 4"
583,"Top 100 up-regulated DEGs under decidualization stimulation","FGL2","ENSG00000127951","10875","fibrinogen like 2"
584,"Top 100 up-regulated DEGs under decidualization stimulation","PARP3","ENSG00000041880","10039","poly(ADP-ribose) polymerase family member 3"
585,"Top 100 up-regulated DEGs under decidualization stimulation","IGFBP6","ENSG00000167779","3489","insulin like growth factor binding protein 6"
586,"Top 100 up-regulated DEGs under decidualization stimulation","WFS1","ENSG00000109501","7466","wolframin ER transmembrane glycoprotein"
587,"Top 100 up-regulated DEGs under decidualization stimulation","FMOD","ENSG00000122176","2331","fibromodulin"
588,"Top 100 up-regulated DEGs under decidualization stimulation","CPA4","ENSG00000128510","51200","carboxypeptidase A4"
589,"Top 100 up-regulated DEGs under decidualization stimulation","MBD2","ENSG00000134046","8932","methyl-CpG binding domain protein 2"
590,"Top 100 up-regulated DEGs under decidualization stimulation","DENND3","ENSG00000105339","22898","DENN domain containing 3"
591,"Top 100 up-regulated DEGs under decidualization stimulation","MX1","ENSG00000157601","4599","MX dynamin like GTPase 1"
592,"Top 100 up-regulated DEGs under decidualization stimulation","IFI27","ENSG00000165949","3429","interferon alpha inducible protein 27"
593,"Top 100 up-regulated DEGs under decidualization stimulation","LINC03026","ENSG00000287750","102724156","long intergenic non-protein coding RNA 3026"
594,"Top 100 up-regulated DEGs under decidualization stimulation","PTPN3","ENSG00000070159","5774","protein tyrosine phosphatase non-receptor type 3"
595,"Top 100 up-regulated DEGs under decidualization stimulation","PTCHD4","ENSG00000244694","442213","patched domain containing 4"
596,"Top 100 up-regulated DEGs under decidualization stimulation","USP18","ENSG00000184979","11274","ubiquitin specific peptidase 18"
597,"Top 100 up-regulated DEGs under decidualization stimulation","TAT-AS1","ENSG00000260886","100132529","TAT antisense RNA 1"
598,"Top 100 up-regulated DEGs under decidualization stimulation","ZNF556","ENSG00000172000","80032","zinc finger protein 556"
599,"Top 100 up-regulated DEGs under decidualization stimulation","LBH","ENSG00000213626","81606","LBH regulator of WNT signaling pathway"
600,"Top 100 up-regulated DEGs under decidualization stimulation","GAS6","ENSG00000183087","2621","growth arrest specific 6"
601,"Top 100 up-regulated DEGs under decidualization stimulation","KIF3C","ENSG00000084731","3797","kinesin family member 3C"
602,"Top 100 up-regulated DEGs under decidualization stimulation","LOC124900193","ENSG00000245146","124900193","uncharacterized LOC124900193"
