# Supplementary material for: Endometrial Stromal Senescence Mediates the Progression of Intrauterine Adhesions
Source: Int J Mol Sci. 2025 Apr 28;26(9):4183. doi: 10.3390/ijms26094183 (PMC12071859; doi:10.3390/ijms26094183)
Supplement: Supplementary file 1 [file ijms-26-04183-s001.zip › Supplementary Table S2.csv]

Supplementary Table S2. Functional annotation of genesets used in the study.
,"Geneset name","cluster","ID","Description","GeneRatio","BgRatio","RichFactor","FoldEnrichment","zScore","pvalue","p.adjust","qvalue","geneID","Count"
1,"Fridman senescence up (MsigDB M9143)","Fridman senescence up (MsigDB M9143)","GOBP_AGING","GOBP_AGING","14/76","313/17872",0.0447284345047923,10.5182444930217,11.1019472784664,4.9498067346165e-11,9.51847835066753e-08,6.86199523104204e-08,"CDKN1A/CDKN1C/CDKN2A/CDKN2B/CITED2/CRYAB/CCN2/IGFBP1/IGFBP2/IGFBP5/SERPINE1/MAP2K3/SOD1/TP53",14
2,"Fridman senescence up (MsigDB M9143)","Fridman senescence up (MsigDB M9143)","GOBP_REGULATION_OF_INSULIN_LIKE_GROWTH_FACTOR_RECEPTOR_SIGNALING_PATHWAY","GOBP_REGULATION_OF_INSULIN_LIKE_GROWTH_FACTOR_RECEPTOR_SIGNALING_PATHWAY","6/76","24/17872",0.25,58.7894736842105,18.5131195821917,6.12471065645381e-10,5.88890929618034e-07,4.24539154449983e-07,"IGFBP1/IGFBP2/IGFBP3/IGFBP4/IGFBP5/IGFBP6",6
3,"Fridman senescence up (MsigDB M9143)","Fridman senescence up (MsigDB M9143)","GOBP_NEGATIVE_REGULATION_OF_CYCLIN_DEPENDENT_PROTEIN_SERINE_THREONINE_KINASE_ACTIVITY","GOBP_NEGATIVE_REGULATION_OF_CYCLIN_DEPENDENT_PROTEIN_SERINE_THREONINE_KINASE_ACTIVITY","6/76","33/17872",0.181818181818182,42.755980861244,15.6895479954938,4.88969209548513e-09,3.13429263320597e-06,2.25955245254523e-06,"CDKN1A/CDK…
4,"Fridman senescence up (MsigDB M9143)","Fridman senescence up (MsigDB M9143)","GOBP_RESPONSE_TO_IONIZING_RADIATION","GOBP_RESPONSE_TO_IONIZING_RADIATION","9/76","143/17872",0.0629370629370629,14.8001472211999,10.8275361716181,9.42975879056735e-09,3.89459978997817e-06,2.80766780162643e-06,"CDKN1A/CRYAB/IFI16/RHOB/MDM2/CCND1/SMPD1/TP53/TSPYL5",9
5,"Fridman senescence up (MsigDB M9143)","Fridman senescence up (MsigDB M9143)","GOBP_INSULIN_LIKE_GROWTH_FACTOR_RECEPTOR_SIGNALING_PATHWAY","GOBP_INSULIN_LIKE_GROWTH_FACTOR_RECEPTOR_SIGNALING_PATHWAY","6/76","37/17872",0.162162162162162,38.1337126600285,14.7758577948536,1.01263645085236e-08,3.89459978997817e-06,2.80766780162643e-06,"IGFBP1/IGFBP2/IGFBP3/IGFBP4/IGFBP5/IGFBP6",6
6,"Fridman senescence up (MsigDB M9143)","Fridman senescence up (MsigDB M9143)","GOBP_CELLULAR_RESPONSE_TO_IONIZING_RADIATION","GOBP_CELLULAR_RESPONSE_TO_IONIZING_RADIATION","7/76","75/17872",0.0933333333333333,21.9480701754386,11.8801322866944,2.98664613346716e-08,9.57220085776226e-06,6.90072448732677e-06,"CDKN1A/CRYAB/IFI16/RHOB/MDM2/TP53/TSPYL5",7
7,"Fridman senescence up (MsigDB M9143)","Fridman senescence up (MsigDB M9143)","GOBP_CELL_AGING","GOBP_CELL_AGING","8/76","128/17872",0.0625,14.6973684210526,10.1633383183471,6.9630835605561e-08,1.91285852670705e-05,1.37900466906051e-05,"CDKN1A/CDKN2A/CDKN2B/CITED2/SERPINE1/MAP2K3/SOD1/TP53",8
8,"Fridman senescence up (MsigDB M9143)","Fridman senescence up (MsigDB M9143)","GOBP_CELLULAR_RESPONSE_TO_RADIATION","GOBP_CELLULAR_RESPONSE_TO_RADIATION","9/76","188/17872",0.0478723404255319,11.2575587905935,9.23959023734143,1.01106716802306e-07,2.43035270513542e-05,1.75207297406101e-05,"CDKN1A/CRYAB/IFI16/RHOB/MDM2/MMP1/SMPD1/TP53/TSPYL5",9
9,"Fridman senescence up (MsigDB M9143)","Fridman senescence up (MsigDB M9143)","GOBP_CELLULAR_RESPONSE_TO_GAMMA_RADIATION","GOBP_CELLULAR_RESPONSE_TO_GAMMA_RADIATION","5/76","30/17872",0.166666666666667,39.1929824561403,13.6817754457989,1.59580221488812e-07,3.40969739914429e-05,2.45809534152943e-05,"CDKN1A/CRYAB/MDM2/TP53/TSPYL5",5
10,"Fridman senescence up (MsigDB M9143)","Fridman senescence up (MsigDB M9143)","GOBP_NEGATIVE_REGULATION_OF_CELL_CYCLE_G1_S_PHASE_TRANSITION","GOBP_NEGATIVE_REGULATION_OF_CELL_CYCLE_G1_S_PHASE_TRANSITION","7/76","97/17872",0.0721649484536082,16.9701573521432,10.3064780497462,1.79434900894103e-07,3.45053314419361e-05,2.48753436292141e-05,"CDKN1A/CDKN2B/CDKN2D/MDM2/RBL2/CCND1/TP53",7
11,"Fridman senescence up (MsigDB M9143)","Fridman senescence up (MsigDB M9143)","GOBP_REGULATION_OF_REACTIVE_OXYGEN_SPECIES_METABOLIC_PROCESS","GOBP_REGULATION_OF_REACTIVE_OXYGEN_SPECIES_METABOLIC_PROCESS","8/76","147/17872",0.054421768707483,12.7977085571071,9.38605800738803,2.03431732484029e-07,3.55635655969807e-05,2.56382384384178e-05,"CDKN1A/CRYAB/CYP1B1/RAC1/SOD1/TFAP2A/THBS1/TP53",8
12,"Fridman senescence up (MsigDB M9143)","Fridman senescence up (MsigDB M9143)","GOBP_REGULATION_OF_CYCLIN_DEPENDENT_PROTEIN_KINASE_ACTIVITY","GOBP_REGULATION_OF_CYCLIN_DEPENDENT_PROTEIN_KINASE_ACTIVITY","7/76","101/17872",0.0693069306930693,16.2980719124544,10.0753809680118,2.37012914113477e-07,3.79813194866846e-05,2.73812287620569e-05,"CDKN1A/CDKN1C/CDKN2A/CDKN2B/CDKN2D/CCND1/TNFAIP3",7
13,"Fridman senescence up (MsigDB M9143)","Fridman senescence up (MsigDB M9143)","GOBP_POSITIVE_REGULATION_OF_CELLULAR_RESPONSE_TO_TRANSFORMING_GROWTH_FACTOR_BETA_STIMULUS","GOBP_POSITIVE_REGULATION_OF_CELLULAR_RESPONSE_TO_TRANSFORMING_GROWTH_FACTOR_BETA_STIMULUS","5/76","33/17872",0.151515151515152,35.6299840510367,13.0119993745906,2.63143878624667e-07,3.89250521996335e-05,2.80615779877479e-05,"…
14,"Fridman senescence up (MsigDB M9143)","Fridman senescence up (MsigDB M9143)","GOBP_REACTIVE_OXYGEN_SPECIES_METABOLIC_PROCESS","GOBP_REACTIVE_OXYGEN_SPECIES_METABOLIC_PROCESS","9/76","231/17872",0.038961038961039,9.161995898838,8.1594481536059,5.78703377817849e-07,7.94890425388374e-05,5.73046878636171e-05,"CDKN1A/CRYAB/CCN2/CYP1B1/RAC1/SOD1/TFAP2A/THBS1/TP53",9
15,"Fridman senescence up (MsigDB M9143)","Fridman senescence up (MsigDB M9143)","GOBP_REPLICATIVE_SENESCENCE","GOBP_REPLICATIVE_SENESCENCE","4/76","17/17872",0.235294117647059,55.3312693498452,14.6458442068523,6.89032599986467e-07,8.30572436003005e-05,5.98770505633171e-05,"CDKN1A/CDKN2A/SERPINE1/TP53",4
16,"Fridman senescence up (MsigDB M9143)","Fridman senescence up (MsigDB M9143)","GOBP_NEGATIVE_REGULATION_OF_CELL_CYCLE","GOBP_NEGATIVE_REGULATION_OF_CELL_CYCLE","11/76","387/17872",0.0284237726098191,6.68407452740378,7.38758435316965,6.91063909310873e-07,8.30572436003005e-05,5.98770505633171e-05,"CDKN1A/CDKN1C/CDKN2A/CDKN2B/CDKN2D/RHOB/MDM2/RBL2/CCND1/TNFAIP3/TP53",11
17,"Fridman senescence up (MsigDB M9143)","Fridman senescence up (MsigDB M9143)","GOBP_AMEBOIDAL_TYPE_CELL_MIGRATION","GOBP_AMEBOIDAL_TYPE_CELL_MIGRATION","12/76","482/17872",0.024896265560166,5.85455339593798,7.0606232010553,8.36825371654423e-07,9.18491215966525e-05,6.62152301189432e-05,"CYP1B1/FN1/IFNG/RHOB/MAP2K3/RAB13/RAC1/RRAS/SMURF2/SPARC/STAT1/THBS1",12
18,"Fridman senescence up (MsigDB M9143)","Fridman senescence up (MsigDB M9143)","GOBP_NEGATIVE_REGULATION_OF_PROTEIN_SERINE_THREONINE_KINASE_ACTIVITY","GOBP_NEGATIVE_REGULATION_OF_PROTEIN_SERINE_THREONINE_KINASE_ACTIVITY","7/76","122/17872",0.0573770491803279,13.4926660914582,9.04806879104099,8.59742167831381e-07,9.18491215966525e-05,6.62152301189432e-05,"CDKN1A/CDKN1C/CDKN2A/CDKN2B/CDKN2D/SMPD1…
19,"Fridman senescence up (MsigDB M9143)","Fridman senescence up (MsigDB M9143)","GOBP_CELL_GROWTH","GOBP_CELL_GROWTH","12/76","487/17872",0.0246406570841889,5.79444504485032,7.01028223546761,9.32700056645511e-07,9.43990636278588e-05,6.80535165984564e-05,"CDKN1A/CDKN2A/CDKN2D/CRYAB/FN1/IGFBP1/IGFBP4/IGFBP5/IGFBP7/ING1/NDN/TP53",12
20,"Fridman senescence up (MsigDB M9143)","Fridman senescence up (MsigDB M9143)","GOBP_REGULATION_OF_MITOTIC_CELL_CYCLE_PHASE_TRANSITION","GOBP_REGULATION_OF_MITOTIC_CELL_CYCLE_PHASE_TRANSITION","10/76","321/17872",0.0311526479750779,7.32579111329726,7.47371366279068,1.01562572380738e-06,9.76524133440797e-05,7.03988988554906e-05,"CDKN1A/CDKN1C/CDKN2A/CDKN2B/CDKN2D/HSPA2/MDM2/RBL2/CCND1/TP53",10
21,"Fridman senescence up (MsigDB M9143)","Fridman senescence up (MsigDB M9143)","GOBP_RESPONSE_TO_PEPTIDE","GOBP_RESPONSE_TO_PEPTIDE","12/76","494/17872",0.0242914979757085,5.71233752397187,6.94096720644526,1.08329983136244e-06,9.91993131290459e-05,7.15140790929487e-05,"RAB31/CCN2/CYP1B1/IGFBP1/IGFBP5/IRF5/MDM2/RAB13/STAT1/TNFAIP3/TP53/VIM",12
22,"Fridman senescence up (MsigDB M9143)","Fridman senescence up (MsigDB M9143)","GOBP_REGULATION_OF_CELL_CYCLE_G1_S_PHASE_TRANSITION","GOBP_REGULATION_OF_CELL_CYCLE_G1_S_PHASE_TRANSITION","8/76","188/17872",0.0425531914893617,10.006718924972,8.11288474660886,1.32234990041108e-06,0.00011558540265866,8.33270248249473e-05,"CDKN1A/CDKN2A/CDKN2B/CDKN2D/MDM2/RBL2/CCND1/TP53",8
23,"Fridman senescence up (MsigDB M9143)","Fridman senescence up (MsigDB M9143)","GOBP_REGULATION_OF_CELLULAR_RESPONSE_TO_TRANSFORMING_GROWTH_FACTOR_BETA_STIMULUS","GOBP_REGULATION_OF_CELLULAR_RESPONSE_TO_TRANSFORMING_GROWTH_FACTOR_BETA_STIMULUS","7/76","134/17872",0.0522388059701493,12.2843676355067,8.56835251230496,1.6176534175198e-06,0.000135249892256112,9.75034119392943e-05,"CDKN1C/CDKN2B/CIT…
24,"Fridman senescence up (MsigDB M9143)","Fridman senescence up (MsigDB M9143)","GOBP_WOUND_HEALING","GOBP_WOUND_HEALING","11/76","431/17872",0.0255220417633411,6.00170961045305,6.86896720470454,1.97630674412564e-06,0.000155463532562289,0.000112075688964357,"CDKN1A/HPS5/F3/FN1/NRG1/SERPINE1/SERPINB2/SMPD1/THBS1/TNFAIP3/CD44",11
25,"Fridman senescence up (MsigDB M9143)","Fridman senescence up (MsigDB M9143)","GOBP_GLAND_DEVELOPMENT","GOBP_GLAND_DEVELOPMENT","11/76","432/17872",0.025462962962963,5.98781676413255,6.85802633808415,2.02110676758046e-06,0.000155463532562289,0.000112075688964357,"CDKN1C/CDKN2B/CITED2/CYP1B1/ALDH1A3/NRG1/IGSF3/IGFBP5/CCND1/SOD1/TNFAIP3",11
26,"Fridman senescence up (MsigDB M9143)","Fridman senescence up (MsigDB M9143)","GOBP_NEGATIVE_REGULATION_OF_TRANSFERASE_ACTIVITY","GOBP_NEGATIVE_REGULATION_OF_TRANSFERASE_ACTIVITY","9/76","272/17872",0.0330882352941176,7.78095975232198,7.36443290484883,2.24437934573402e-06,0.000161561987792487,0.000116472144906646,"CDKN1A/CDKN1C/CDKN2A/CDKN2B/CDKN2D/IFNG/SMPD1/TNFAIP3/TP53",9
27,"Fridman senescence up (MsigDB M9143)","Fridman senescence up (MsigDB M9143)","GOBP_RESPONSE_TO_RADIATION","GOBP_RESPONSE_TO_RADIATION","11/76","438/17872",0.0251141552511416,5.90579187695266,6.7930948602374,2.30914888422646e-06,0.000161561987792487,0.000116472144906646,"CDKN1A/CDKN2D/CRYAB/IFI16/RHOB/MDM2/MMP1/CCND1/SMPD1/TP53/TSPYL5",11
28,"Fridman senescence up (MsigDB M9143)","Fridman senescence up (MsigDB M9143)","GOBP_REGULATION_OF_VASCULATURE_DEVELOPMENT","GOBP_REGULATION_OF_VASCULATURE_DEVELOPMENT","10/76","353/17872",0.028328611898017,6.66169673475473,7.02100567923137,2.38771952288147e-06,0.000161561987792487,0.000116472144906646,"HTATIP2/CYP1B1/F3/RHOB/SERPINE1/RRAS/SPARC/STAT1/THBS1/TNFAIP3",10
29,"Fridman senescence up (MsigDB M9143)","Fridman senescence up (MsigDB M9143)","GOBP_TRANSFORMING_GROWTH_FACTOR_BETA_RECEPTOR_SIGNALING_PATHWAY","GOBP_TRANSFORMING_GROWTH_FACTOR_BETA_RECEPTOR_SIGNALING_PATHWAY","8/76","204/17872",0.0392156862745098,9.2218782249742,7.71813647294073,2.43645223400007e-06,0.000161561987792487,0.000116472144906646,"CDKN1C/CDKN2B/CITED2/COL1A2/SMURF2/TGFB1I1/THBS1/TP…
30,"Fridman senescence up (MsigDB M9143)","Fridman senescence up (MsigDB M9143)","GOBP_ENDOTHELIAL_CELL_MIGRATION","GOBP_ENDOTHELIAL_CELL_MIGRATION","9/76","281/17872",0.0320284697508897,7.53174751826185,7.21202642960329,2.93054269657126e-06,0.000187847786850218,0.000135421920399451,"CYP1B1/RHOB/MAP2K3/RAB13/RAC1/RRAS/SPARC/STAT1/THBS1",9
31,"Fridman senescence up (MsigDB M9143)","Fridman senescence up (MsigDB M9143)","GOBP_EPITHELIAL_CELL_PROLIFERATION","GOBP_EPITHELIAL_CELL_PROLIFERATION","11/76","451/17872",0.024390243902439,5.73555840821566,6.65645427596593,3.05986802737706e-06,0.000189810523117615,0.000136836882582533,"CDKN1C/CDKN2B/F3/IGFBP4/IGFBP5/NME2/CCND1/SPARC/STAT1/THBS1/TNFAIP3",11
32,"Fridman senescence up (MsigDB M9143)","Fridman senescence up (MsigDB M9143)","GOBP_TISSUE_MIGRATION","GOBP_TISSUE_MIGRATION","10/76","368/17872",0.0271739130434783,6.39016018306636,6.82773966639539,3.45889707806071e-06,0.000202397776945153,0.000145911198093311,"CYP1B1/IFNG/RHOB/MAP2K3/RAB13/RAC1/RRAS/SPARC/STAT1/THBS1",10
33,"Fridman senescence up (MsigDB M9143)","Fridman senescence up (MsigDB M9143)","GOBP_REGULATION_OF_PEPTIDASE_ACTIVITY","GOBP_REGULATION_OF_PEPTIDASE_ACTIVITY","11/76","457/17872",0.0240700218818381,5.66025567200276,6.5951720465072,3.47328478377017e-06,0.000202397776945153,0.000145911198093311,"CDKN2D/CRYAB/CCN2/F3/FN1/GSN/IFI16/SERPINE1/SERPINB2/THBS1/CD44",11
34,"Fridman senescence up (MsigDB M9143)","Fridman senescence up (MsigDB M9143)","GOBP_RESPONSE_TO_GAMMA_RADIATION","GOBP_RESPONSE_TO_GAMMA_RADIATION","5/76","56/17872",0.0892857142857143,20.9962406015038,9.79393664191851,3.92466190720517e-06,0.000221974260222222,0.000160024140303072,"CDKN1A/CRYAB/MDM2/TP53/TSPYL5",5
35,"Fridman senescence up (MsigDB M9143)","Fridman senescence up (MsigDB M9143)","GOBP_REGULATION_OF_PROTEIN_SERINE_THREONINE_KINASE_ACTIVITY","GOBP_REGULATION_OF_PROTEIN_SERINE_THREONINE_KINASE_ACTIVITY","10/76","376/17872",0.0265957446808511,6.2541993281075,6.72900896664024,4.18516381568759e-06,0.000229944857644778,0.000165770247977761,"CDKN1A/CDKN1C/CDKN2A/CDKN2B/CDKN2D/IFNG/CCND1/SMPD1/THBS1/…
36,"Fridman senescence up (MsigDB M9143)","Fridman senescence up (MsigDB M9143)","GOBP_REGULATION_OF_EPITHELIAL_CELL_DIFFERENTIATION","GOBP_REGULATION_OF_EPITHELIAL_CELL_DIFFERENTIATION","7/76","158/17872",0.0443037974683544,10.4183877415057,7.77081937036257,4.84350080983658e-06,0.00025872366825877,0.000186517268027917,"CDKN1C/CDKN2B/IFNG/NME2/SERPINE1/CCND1/STAT1",7
37,"Fridman senescence up (MsigDB M9143)","Fridman senescence up (MsigDB M9143)","GOBP_POSITIVE_REGULATION_OF_CYTOKINE_PRODUCTION","GOBP_POSITIVE_REGULATION_OF_CYTOKINE_PRODUCTION","11/76","476/17872",0.023109243697479,5.4343210968598,6.40805070904333,5.12350845437329e-06,0.000266283966425942,0.000191967585616206,"CYP1B1/F3/IFI16/IFNG/IRF5/IRF7/SERPINE1/SOD1/STAT1/THBS1/ISG15",11
38,"Fridman senescence up (MsigDB M9143)","Fridman senescence up (MsigDB M9143)","GOBP_RESPONSE_TO_EXTRACELLULAR_STIMULUS","GOBP_RESPONSE_TO_EXTRACELLULAR_STIMULUS","11/76","479/17872",0.022964509394572,5.40028568289199,6.37942310003625,5.4387109483135e-06,0.000275227398779128,0.00019841502268501,"CDKN1A/CDKN2B/CDKN2D/CYP1B1/IFI16/IGFBP2/CCND1/SOD1/STAT1/TP53/MAP1LC3B",11
39,"Fridman senescence up (MsigDB M9143)","Fridman senescence up (MsigDB M9143)","GOBP_REGULATION_OF_CYSTEINE_TYPE_ENDOPEPTIDASE_ACTIVITY","GOBP_REGULATION_OF_CYSTEINE_TYPE_ENDOPEPTIDASE_ACTIVITY","8/76","232/17872",0.0344827586206897,8.10889292196007,7.12224156836831,6.30564589252198e-06,0.000309889026393939,0.000223403042264454,"CDKN2D/CRYAB/CCN2/F3/GSN/IFI16/THBS1/CD44",8
40,"Fridman senescence up (MsigDB M9143)","Fridman senescence up (MsigDB M9143)","GOBP_MUSCLE_CELL_PROLIFERATION","GOBP_MUSCLE_CELL_PROLIFERATION","8/76","233/17872",0.0343347639484979,8.07409080641518,7.1028335227909,6.50773055134625e-06,0.000309889026393939,0.000223403042264454,"CDKN1A/CITED2/IFNG/IGFBP3/IGFBP5/STAT1/THBS1/TNFAIP3",8
41,"Fridman senescence up (MsigDB M9143)","Fridman senescence up (MsigDB M9143)","GOBP_NEGATIVE_REGULATION_OF_LOCOMOTION","GOBP_NEGATIVE_REGULATION_OF_LOCOMOTION","10/76","396/17872",0.0252525252525253,5.93833067517278,6.49421656764018,6.60709832665184e-06,0.000309889026393939,0.000223403042264454,"CITED2/CYP1B1/NRG1/IGFBP3/IGFBP5/RHOB/SERPINE1/RAC1/RRAS/THBS1",10
42,"Fridman senescence up (MsigDB M9143)","Fridman senescence up (MsigDB M9143)","GOBP_CELL_MATRIX_ADHESION","GOBP_CELL_MATRIX_ADHESION","8/76","236/17872",0.0338983050847458,7.971454058876,7.04529773528468,7.14719913167362e-06,0.000327239617385914,0.000235911309684566,"CDKN2A/CCN2/FN1/SERPINE1/RAC1/RRAS/THBS1/CD44",8
43,"Fridman senescence up (MsigDB M9143)","Fridman senescence up (MsigDB M9143)","GOBP_NEGATIVE_REGULATION_OF_KINASE_ACTIVITY","GOBP_NEGATIVE_REGULATION_OF_KINASE_ACTIVITY","8/76","237/17872",0.0337552742616034,7.93781923162336,7.02634460635259,7.37183022233393e-06,0.000329675105059259,0.000237667084524205,"CDKN1A/CDKN1C/CDKN2A/CDKN2B/CDKN2D/IFNG/SMPD1/TNFAIP3",8
44,"Fridman senescence up (MsigDB M9143)","Fridman senescence up (MsigDB M9143)","GOBP_MITOTIC_G1_S_TRANSITION_CHECKPOINT_SIGNALING","GOBP_MITOTIC_G1_S_TRANSITION_CHECKPOINT_SIGNALING","4/76","30/17872",0.133333333333333,31.3543859649123,10.8737748628026,7.60841300505364e-06,0.000332522232016322,0.000239719615494154,"CDKN1A/MDM2/CCND1/TP53",4
45,"Fridman senescence up (MsigDB M9143)","Fridman senescence up (MsigDB M9143)","GOBP_SMOOTH_MUSCLE_CELL_PROLIFERATION","GOBP_SMOOTH_MUSCLE_CELL_PROLIFERATION","7/76","173/17872",0.0404624277456647,9.51505932461211,7.35455482849117,8.79014018547349e-06,0.000375631990592567,0.000270798002906868,"CDKN1A/IFNG/IGFBP3/IGFBP5/STAT1/THBS1/TNFAIP3",7
46,"Fridman senescence up (MsigDB M9143)","Fridman senescence up (MsigDB M9143)","GOBP_NEGATIVE_REGULATION_OF_GROWTH","GOBP_NEGATIVE_REGULATION_OF_GROWTH","8/76","245/17872",0.0326530612244898,7.67862513426423,6.8786138924855,9.39378976629469e-06,0.000381145820212736,0.000274772994619248,"CDKN1A/CDKN2A/CDKN2D/CITED2/CRYAB/IGFBP5/ING1/TP53",8
47,"Fridman senescence up (MsigDB M9143)","Fridman senescence up (MsigDB M9143)","GOBP_POSITIVE_REGULATION_OF_EPITHELIAL_CELL_MIGRATION","GOBP_POSITIVE_REGULATION_OF_EPITHELIAL_CELL_MIGRATION","7/76","175/17872",0.04,9.40631578947368,7.30289278066332,9.47590531154858e-06,0.000381145820212736,0.000274772994619248,"IFNG/RHOB/MAP2K3/RAC1/RRAS/SPARC/THBS1",7
48,"Fridman senescence up (MsigDB M9143)","Fridman senescence up (MsigDB M9143)","GOBP_CELLULAR_RESPONSE_TO_ABIOTIC_STIMULUS","GOBP_CELLULAR_RESPONSE_TO_ABIOTIC_STIMULUS","9/76","325/17872",0.0276923076923077,6.51206477732793,6.55351926114411,9.51378022371884e-06,0.000381145820212736,0.000274772994619248,"CDKN1A/CRYAB/IFI16/RHOB/MDM2/MMP1/SMPD1/TP53/TSPYL5",9
49,"Fridman senescence up (MsigDB M9143)","Fridman senescence up (MsigDB M9143)","GOBP_REGULATION_OF_CELL_CYCLE_PHASE_TRANSITION","GOBP_REGULATION_OF_CELL_CYCLE_PHASE_TRANSITION","10/76","415/17872",0.0240963855421687,5.66645529486367,6.28559474439608,9.95072680831234e-06,0.000390515258211931,0.000281527544716377,"CDKN1A/CDKN1C/CDKN2A/CDKN2B/CDKN2D/HSPA2/MDM2/RBL2/CCND1/TP53",10
50,"Fridman senescence up (MsigDB M9143)","Fridman senescence up (MsigDB M9143)","GOBP_CELL_CYCLE_G1_S_PHASE_TRANSITION","GOBP_CELL_CYCLE_G1_S_PHASE_TRANSITION","8/76","255/17872",0.0313725490196078,7.37750257997936,6.7030858401474,1.25627757306714e-05,0.000479988163326819,0.000346029729371005,"CDKN1A/CDKN2A/CDKN2B/CDKN2D/MDM2/RBL2/CCND1/TP53",8
51,"Fridman senescence up (MsigDB M9143)","Fridman senescence up (MsigDB M9143)","GOBP_POSITIVE_REGULATION_OF_REACTIVE_OXYGEN_SPECIES_METABOLIC_PROCESS","GOBP_POSITIVE_REGULATION_OF_REACTIVE_OXYGEN_SPECIES_METABOLIC_PROCESS","5/76","71/17872",0.0704225352112676,16.5604151223128,8.58515574590993,1.27297952832386e-05,0.000479988163326819,0.000346029729371005,"CDKN1A/CYP1B1/SOD1/THBS1/TP53",5
52,"Fridman senescence up (MsigDB M9143)","Fridman senescence up (MsigDB M9143)","GOBP_NEGATIVE_REGULATION_OF_SMOOTH_MUSCLE_CELL_PROLIFERATION","GOBP_NEGATIVE_REGULATION_OF_SMOOTH_MUSCLE_CELL_PROLIFERATION","5/76","73/17872",0.0684931506849315,16.1067051189618,8.45188161839719,1.45888646108346e-05,0.000539507435512211,0.000388937949240267,"CDKN1A/IFNG/IGFBP3/IGFBP5/TNFAIP3",5
53,"Fridman senescence up (MsigDB M9143)","Fridman senescence up (MsigDB M9143)","GOBP_RESPONSE_TO_TRANSFORMING_GROWTH_FACTOR_BETA","GOBP_RESPONSE_TO_TRANSFORMING_GROWTH_FACTOR_BETA","8/76","262/17872",0.0305343511450382,7.18039373242266,6.58577874505766,1.52812828314006e-05,0.000554451073297798,0.000399711012690259,"CDKN1C/CDKN2B/CITED2/COL1A2/SMURF2/TGFB1I1/THBS1/TP53",8
54,"Fridman senescence up (MsigDB M9143)","Fridman senescence up (MsigDB M9143)","GOBP_RAS_PROTEIN_SIGNAL_TRANSDUCTION","GOBP_RAS_PROTEIN_SIGNAL_TRANSDUCTION","9/76","348/17872",0.0258620689655172,6.08166969147005,6.25603914088849,1.64033647733022e-05,0.000577303835695424,0.0004161858672638,"CDKN1A/CDKN2A/COL1A2/NRG1/RHOB/RGL2/RAC1/RRAS/TP53",9
55,"Fridman senescence up (MsigDB M9143)","Fridman senescence up (MsigDB M9143)","GOBP_MITOTIC_CELL_CYCLE_PHASE_TRANSITION","GOBP_MITOTIC_CELL_CYCLE_PHASE_TRANSITION","10/76","440/17872",0.0227272727272727,5.3444976076555,6.02993064556941,1.65115501628956e-05,0.000577303835695424,0.0004161858672638,"CDKN1A/CDKN1C/CDKN2A/CDKN2B/CDKN2D/HSPA2/MDM2/RBL2/CCND1/TP53",10
56,"Fridman senescence up (MsigDB M9143)","Fridman senescence up (MsigDB M9143)","GOBP_NEGATIVE_REGULATION_OF_PHOSPHORUS_METABOLIC_PROCESS","GOBP_NEGATIVE_REGULATION_OF_PHOSPHORUS_METABOLIC_PROCESS","10/76","442/17872",0.0226244343891403,5.32031436056204,6.01032303909217,1.71688337183585e-05,0.000587160210773707,0.000423291456654335,"CDKN1A/CDKN1C/CDKN2A/CDKN2B/CDKN2D/IFNG/IGFBP3/SMPD1/TNFAIP3/TP…
57,"Fridman senescence up (MsigDB M9143)","Fridman senescence up (MsigDB M9143)","GOBP_RESPONSE_TO_HYDROGEN_PEROXIDE","GOBP_RESPONSE_TO_HYDROGEN_PEROXIDE","6/76","128/17872",0.046875,11.0230263157895,7.43700572910748,1.74041248123252e-05,0.000587160210773707,0.000423291456654335,"CRYAB/CYP1B1/RHOB/SOD1/STAT1/TNFAIP3",6
58,"Fridman senescence up (MsigDB M9143)","Fridman senescence up (MsigDB M9143)","GOBP_POSITIVE_REGULATION_OF_ENDOTHELIAL_CELL_MIGRATION","GOBP_POSITIVE_REGULATION_OF_ENDOTHELIAL_CELL_MIGRATION","6/76","132/17872",0.0454545454545455,10.688995215311,7.30144678516387,2.07299031731832e-05,0.000687303513828127,0.000495486070400768,"RHOB/MAP2K3/RAC1/RRAS/SPARC/THBS1",6
59,"Fridman senescence up (MsigDB M9143)","Fridman senescence up (MsigDB M9143)","GOBP_INTRINSIC_APOPTOTIC_SIGNALING_PATHWAY_BY_P53_CLASS_MEDIATOR","GOBP_INTRINSIC_APOPTOTIC_SIGNALING_PATHWAY_BY_P53_CLASS_MEDIATOR","5/76","79/17872",0.0632911392405063,14.8834110592938,8.08174538132856,2.14602639769657e-05,0.000699459112333984,0.00050424919995832,"CDKN1A/IFI16/MDM2/TP53/CD44",5
60,"Fridman senescence up (MsigDB M9143)","Fridman senescence up (MsigDB M9143)","GOBP_REGULATION_OF_APOPTOTIC_SIGNALING_PATHWAY","GOBP_REGULATION_OF_APOPTOTIC_SIGNALING_PATHWAY","9/76","367/17872",0.0245231607629428,5.76681485730675,6.02976357425879,2.49490768233975e-05,0.000799617912189888,0.000576454985551131,"CDKN2D/MDM2/SERPINE1/SOD1/THBS1/TNFAIP3/TP53/PEA15/CD44",9
61,"Fridman senescence up (MsigDB M9143)","Fridman senescence up (MsigDB M9143)","GOBP_TRANSMEMBRANE_RECEPTOR_PROTEIN_SERINE_THREONINE_KINASE_SIGNALING_PATHWAY","GOBP_TRANSMEMBRANE_RECEPTOR_PROTEIN_SERINE_THREONINE_KINASE_SIGNALING_PATHWAY","9/76","373/17872",0.0241286863270777,5.67405107944123,5.96157867237103,2.8332508260244e-05,0.000893170711220477,0.00064389841896016,"CDKN1C/CDKN2B/CITED2/COL…
62,"Fridman senescence up (MsigDB M9143)","Fridman senescence up (MsigDB M9143)","GOBP_NEGATIVE_REGULATION_OF_CYSTEINE_TYPE_ENDOPEPTIDASE_ACTIVITY","GOBP_NEGATIVE_REGULATION_OF_CYSTEINE_TYPE_ENDOPEPTIDASE_ACTIVITY","5/76","85/17872",0.0588235294117647,13.8328173374613,7.74997225789778,3.06205402990259e-05,0.000949730628952044,0.000684673201592819,"CDKN2D/CRYAB/IFI16/THBS1/CD44",5
63,"Fridman senescence up (MsigDB M9143)","Fridman senescence up (MsigDB M9143)","GOBP_INTRINSIC_APOPTOTIC_SIGNALING_PATHWAY_IN_RESPONSE_TO_DNA_DAMAGE_BY_P53_CLASS_MEDIATOR","GOBP_INTRINSIC_APOPTOTIC_SIGNALING_PATHWAY_IN_RESPONSE_TO_DNA_DAMAGE_BY_P53_CLASS_MEDIATOR","4/76","43/17872",0.0930232558139535,21.875152998776,8.95613079808894,3.28577434239212e-05,0.00100294350165398,0.000723035055794558,…
64,"Fridman senescence up (MsigDB M9143)","Fridman senescence up (MsigDB M9143)","GOBP_REGULATION_OF_MITOTIC_CELL_CYCLE","GOBP_REGULATION_OF_MITOTIC_CELL_CYCLE","10/76","480/17872",0.0208333333333333,4.89912280701754,5.65891009617067,3.4711443978286e-05,0.00103067120832647,0.000743024321299481,"CDKN1A/CDKN1C/CDKN2A/CDKN2B/CDKN2D/HSPA2/MDM2/RBL2/CCND1/TP53",10
65,"Fridman senescence up (MsigDB M9143)","Fridman senescence up (MsigDB M9143)","GOBP_NEGATIVE_REGULATION_OF_PHOSPHORYLATION","GOBP_NEGATIVE_REGULATION_OF_PHOSPHORYLATION","9/76","383/17872",0.0234986945169713,5.52590353167514,5.85116325931328,3.48380803646492e-05,0.00103067120832647,0.000743024321299481,"CDKN1A/CDKN1C/CDKN2A/CDKN2B/CDKN2D/IFNG/IGFBP3/SMPD1/TNFAIP3",9
66,"Fridman senescence up (MsigDB M9143)","Fridman senescence up (MsigDB M9143)","GOBP_INTRINSIC_APOPTOTIC_SIGNALING_PATHWAY","GOBP_INTRINSIC_APOPTOTIC_SIGNALING_PATHWAY","8/76","295/17872",0.0271186440677966,6.3771632471008,6.08571875747154,3.57265340805282e-05,0.00104094128843721,0.000750428156045545,"CDKN1A/CDKN2D/CYP1B1/IFI16/MDM2/SOD1/TP53/CD44",8
67,"Fridman senescence up (MsigDB M9143)","Fridman senescence up (MsigDB M9143)","GOBP_RESPONSE_TO_UV","GOBP_RESPONSE_TO_UV","6/76","147/17872",0.0408163265306122,9.59828141783029,6.84064772078006,3.80530506888578e-05,0.00109217935036826,0.000787366343397105,"CDKN1A/CDKN2D/MMP1/CCND1/SMPD1/TP53",6
68,"Fridman senescence up (MsigDB M9143)","Fridman senescence up (MsigDB M9143)","GOBP_CELLULAR_SENESCENCE","GOBP_CELLULAR_SENESCENCE","5/76","91/17872",0.0549450549450549,12.9207634470792,7.45017887759796,4.2560447513281e-05,0.00117072820952352,0.000843993240792879,"CDKN1A/CDKN2A/CDKN2B/MAP2K3/TP53",5
69,"Fridman senescence up (MsigDB M9143)","Fridman senescence up (MsigDB M9143)","GOBP_SMOOTH_MUSCLE_CELL_MIGRATION","GOBP_SMOOTH_MUSCLE_CELL_MIGRATION","5/76","91/17872",0.0549450549450549,12.9207634470792,7.45017887759796,4.2560447513281e-05,0.00117072820952352,0.000843993240792879,"CYP1B1/IGFBP3/IGFBP5/SERPINE1/S100A11",5
70,"Fridman senescence up (MsigDB M9143)","Fridman senescence up (MsigDB M9143)","GOBP_RESPONSE_TO_NUTRIENT","GOBP_RESPONSE_TO_NUTRIENT","6/76","150/17872",0.04,9.40631578947368,6.75639433325855,4.2616211475115e-05,0.00117072820952352,0.000843993240792879,"CDKN2B/CDKN2D/CYP1B1/IGFBP2/CCND1/STAT1",6
71,"Fridman senescence up (MsigDB M9143)","Fridman senescence up (MsigDB M9143)","GOBP_POSITIVE_REGULATION_OF_NITRIC_OXIDE_SYNTHASE_BIOSYNTHETIC_PROCESS","GOBP_POSITIVE_REGULATION_OF_NITRIC_OXIDE_SYNTHASE_BIOSYNTHETIC_PROCESS","3/76","17/17872",0.176470588235294,41.4984520123839,10.9169917414004,4.81427154468364e-05,0.00130392171555305,0.000940014177071662,"IFNG/MAP2K3/STAT1",3
72,"Fridman senescence up (MsigDB M9143)","Fridman senescence up (MsigDB M9143)","GOBP_NEGATIVE_REGULATION_OF_APOPTOTIC_SIGNALING_PATHWAY","GOBP_NEGATIVE_REGULATION_OF_APOPTOTIC_SIGNALING_PATHWAY","7/76","227/17872",0.0308370044052863,7.25156503593786,6.19456587633686,5.05143673918132e-05,0.00134915456242301,0.000972623126535351,"CDKN2D/MDM2/SERPINE1/THBS1/TNFAIP3/PEA15/CD44",7
73,"Fridman senescence up (MsigDB M9143)","Fridman senescence up (MsigDB M9143)","GOBP_DNA_DAMAGE_RESPONSE_SIGNAL_TRANSDUCTION_BY_P53_CLASS_MEDIATOR_RESULTING_IN_CELL_CYCLE_ARREST","GOBP_DNA_DAMAGE_RESPONSE_SIGNAL_TRANSDUCTION_BY_P53_CLASS_MEDIATOR_RESULTING_IN_CELL_CYCLE_ARREST","3/76","18/17872",0.166666666666667,39.1929824561403,10.5942955839771,5.75946492287764e-05,0.00151718507488955,0.00109…
74,"Fridman senescence up (MsigDB M9143)","Fridman senescence up (MsigDB M9143)","GOBP_REGULATION_OF_EXTRINSIC_APOPTOTIC_SIGNALING_PATHWAY_VIA_DEATH_DOMAIN_RECEPTORS","GOBP_REGULATION_OF_EXTRINSIC_APOPTOTIC_SIGNALING_PATHWAY_VIA_DEATH_DOMAIN_RECEPTORS","4/76","50/17872",0.08,18.8126315789474,8.24242289080427,5.99518878976675e-05,0.00154266578797679,0.00111212789378735,"SERPINE1/THBS1/TNFAIP3/PEA1…
75,"Fridman senescence up (MsigDB M9143)","Fridman senescence up (MsigDB M9143)","GOBP_RESPONSE_TO_XENOBIOTIC_STIMULUS","GOBP_RESPONSE_TO_XENOBIOTIC_STIMULUS","9/76","411/17872",0.0218978102189781,5.1494429504418,5.56155424819011,6.01663723859901e-05,0.00154266578797679,0.00111212789378735,"CYP1B1/GUK1/IGFBP2/CCND1/SMPD1/SOD1/STAT1/THBS1/TP53",9
76,"Fridman senescence up (MsigDB M9143)","Fridman senescence up (MsigDB M9143)","GOBP_NEGATIVE_REGULATION_OF_MITOTIC_CELL_CYCLE","GOBP_NEGATIVE_REGULATION_OF_MITOTIC_CELL_CYCLE","7/76","234/17872",0.0299145299145299,7.03463787674314,6.07231788714855,6.11926267131289e-05,0.00154833448907035,0.00111621453436552,"CDKN1A/CDKN1C/CDKN2B/MDM2/RBL2/CCND1/TP53",7
77,"Fridman senescence up (MsigDB M9143)","Fridman senescence up (MsigDB M9143)","GOBP_INTRINSIC_APOPTOTIC_SIGNALING_PATHWAY_IN_RESPONSE_TO_DNA_DAMAGE","GOBP_INTRINSIC_APOPTOTIC_SIGNALING_PATHWAY_IN_RESPONSE_TO_DNA_DAMAGE","5/76","101/17872",0.0495049504950495,11.6414799374674,7.00852794044926,7.01367226331222e-05,0.00175159633277265,0.00126274864945758,"CDKN1A/CDKN2D/IFI16/TP53/CD44",5
78,"Fridman senescence up (MsigDB M9143)","Fridman senescence up (MsigDB M9143)","GOBP_RESPONSE_TO_MURAMYL_DIPEPTIDE","GOBP_RESPONSE_TO_MURAMYL_DIPEPTIDE","3/76","20/17872",0.15,35.2736842105263,10.0219532997472,7.99720262514845e-05,0.00196261520132523,0.00141487490497048,"IRF5/TNFAIP3/VIM",3
79,"Fridman senescence up (MsigDB M9143)","Fridman senescence up (MsigDB M9143)","GOBP_MUSCLE_CELL_MIGRATION","GOBP_MUSCLE_CELL_MIGRATION","5/76","104/17872",0.0480769230769231,11.3056680161943,6.88800684461683,8.0627457568743e-05,0.00196261520132523,0.00141487490497048,"CYP1B1/IGFBP3/IGFBP5/SERPINE1/S100A11",5
80,"Fridman senescence up (MsigDB M9143)","Fridman senescence up (MsigDB M9143)","GOBP_NITRIC_OXIDE_SYNTHASE_BIOSYNTHETIC_PROCESS","GOBP_NITRIC_OXIDE_SYNTHASE_BIOSYNTHETIC_PROCESS","3/76","21/17872",0.142857142857143,33.593984962406,9.76643037288253,9.30156126108505e-05,0.00220825954383538,0.00159196311641963,"IFNG/MAP2K3/STAT1",3
81,"Fridman senescence up (MsigDB M9143)","Fridman senescence up (MsigDB M9143)","GOBP_POSITIVE_REGULATION_OF_INTERFERON_ALPHA_PRODUCTION","GOBP_POSITIVE_REGULATION_OF_INTERFERON_ALPHA_PRODUCTION","3/76","21/17872",0.142857142857143,33.593984962406,9.76643037288253,9.30156126108505e-05,0.00220825954383538,0.00159196311641963,"IRF5/IRF7/STAT1",3
82,"Fridman senescence up (MsigDB M9143)","Fridman senescence up (MsigDB M9143)","GOBP_NEGATIVE_REGULATION_OF_CELL_CYCLE_PHASE_TRANSITION","GOBP_NEGATIVE_REGULATION_OF_CELL_CYCLE_PHASE_TRANSITION","7/76","255/17872",0.0274509803921569,6.45531475748194,5.73381862975941,0.000104816863161448,0.00245808326657884,0.00177206429760754,"CDKN1A/CDKN2B/CDKN2D/MDM2/RBL2/CCND1/TP53",7
83,"Fridman senescence up (MsigDB M9143)","Fridman senescence up (MsigDB M9143)","GOBP_POSITIVE_REGULATION_OF_TYPE_I_INTERFERON_PRODUCTION","GOBP_POSITIVE_REGULATION_OF_TYPE_I_INTERFERON_PRODUCTION","4/76","58/17872",0.0689655172413793,16.2177858439201,7.58585899610752,0.000107642498594146,0.00249393403369329,0.00179790958336703,"IRF5/IRF7/STAT1/ISG15",4
84,"Fridman senescence up (MsigDB M9143)","Fridman senescence up (MsigDB M9143)","GOBP_NEGATIVE_REGULATION_OF_PROTEOLYSIS","GOBP_NEGATIVE_REGULATION_OF_PROTEOLYSIS","8/76","348/17872",0.0229885057471264,5.40592861464005,5.4241348884632,0.000113590819807565,0.00260041841059462,0.001874675559982,"CDKN2D/CRYAB/IFI16/SERPINE1/SERPINB2/THBS1/TP53/CD44",8
85,"Fridman senescence up (MsigDB M9143)","Fridman senescence up (MsigDB M9143)","GOBP_NEGATIVE_REGULATION_OF_PEPTIDASE_ACTIVITY","GOBP_NEGATIVE_REGULATION_OF_PEPTIDASE_ACTIVITY","7/76","260/17872",0.0269230769230769,6.33117408906883,5.65881147091262,0.000118257745107481,0.00267540757460807,0.00192873622670653,"CDKN2D/CRYAB/IFI16/SERPINE1/SERPINB2/THBS1/CD44",7
86,"Fridman senescence up (MsigDB M9143)","Fridman senescence up (MsigDB M9143)","GOBP_NEGATIVE_REGULATION_OF_MITOTIC_CELL_CYCLE_PHASE_TRANSITION","GOBP_NEGATIVE_REGULATION_OF_MITOTIC_CELL_CYCLE_PHASE_TRANSITION","6/76","183/17872",0.0327868852459016,7.71009490940466,5.96242036936641,0.00012815439694921,0.00283265408429115,0.00204209728713986,"CDKN1A/CDKN2B/MDM2/RBL2/CCND1/TP53",6
87,"Fridman senescence up (MsigDB M9143)","Fridman senescence up (MsigDB M9143)","GOBP_POSITIVE_REGULATION_OF_VASCULATURE_DEVELOPMENT","GOBP_POSITIVE_REGULATION_OF_VASCULATURE_DEVELOPMENT","6/76","183/17872",0.0327868852459016,7.71009490940466,5.96242036936641,0.00012815439694921,0.00283265408429115,0.00204209728713986,"CYP1B1/F3/RHOB/SERPINE1/RRAS/THBS1",6
88,"Fridman senescence up (MsigDB M9143)","Fridman senescence up (MsigDB M9143)","GOBP_CELL_CELL_SIGNALING_BY_WNT","GOBP_CELL_CELL_SIGNALING_BY_WNT","9/76","455/17872",0.0197802197802198,4.65147484094853,5.15593412662361,0.000130520625833727,0.00285217231225292,0.00205616823233276,"IGFBP1/IGFBP2/IGFBP4/IGFBP6/RAC1/CCND1/SMURF2/TGFB1I1/TNFAIP3",9
89,"Fridman senescence up (MsigDB M9143)","Fridman senescence up (MsigDB M9143)","GOBP_NEGATIVE_REGULATION_OF_CELL_GROWTH","GOBP_NEGATIVE_REGULATION_OF_CELL_GROWTH","6/76","186/17872",0.032258064516129,7.58573853989813,5.90019236965102,0.000140064594103409,0.00294158434870918,0.00212062653597722,"CDKN1A/CDKN2A/CDKN2D/CRYAB/ING1/TP53",6
90,"Fridman senescence up (MsigDB M9143)","Fridman senescence up (MsigDB M9143)","GOBP_FIBRINOLYSIS","GOBP_FIBRINOLYSIS","3/76","24/17872",0.125,29.3947368421053,9.09638252695122,0.000140258409567234,0.00294158434870918,0.00212062653597722,"SERPINE1/SERPINB2/THBS1",3
91,"Fridman senescence up (MsigDB M9143)","Fridman senescence up (MsigDB M9143)","GOBP_POSITIVE_REGULATION_OF_COAGULATION","GOBP_POSITIVE_REGULATION_OF_COAGULATION","3/76","24/17872",0.125,29.3947368421053,9.09638252695122,0.000140258409567234,0.00294158434870918,0.00212062653597722,"F3/SERPINE1/THBS1",3
92,"Fridman senescence up (MsigDB M9143)","Fridman senescence up (MsigDB M9143)","GOBP_CELLULAR_RESPONSE_TO_INTERFERON_GAMMA","GOBP_CELLULAR_RESPONSE_TO_INTERFERON_GAMMA","5/76","117/17872",0.0427350427350427,10.0494826810616,6.41765506176563,0.000140731024483226,0.00294158434870918,0.00212062653597722,"GSN/IFNG/STAT1/TP53/VIM",5
93,"Fridman senescence up (MsigDB M9143)","Fridman senescence up (MsigDB M9143)","GOBP_REGULATION_OF_TRANSMEMBRANE_RECEPTOR_PROTEIN_SERINE_THREONINE_KINASE_SIGNALING_PATHWAY","GOBP_REGULATION_OF_TRANSMEMBRANE_RECEPTOR_PROTEIN_SERINE_THREONINE_KINASE_SIGNALING_PATHWAY","7/76","269/17872",0.0260223048327138,6.11935042066132,5.52863194278863,0.00014597442367375,0.00301837437338301,0.0021759854666477…
94,"Fridman senescence up (MsigDB M9143)","Fridman senescence up (MsigDB M9143)","GOBP_POSITIVE_REGULATION_OF_PROTEIN_KINASE_B_SIGNALING","GOBP_POSITIVE_REGULATION_OF_PROTEIN_KINASE_B_SIGNALING","5/76","119/17872",0.0420168067226891,9.88058381247236,6.35183410111902,0.000152395169877383,0.00308647072309353,0.00222507701361041,"F3/NRG1/IGFBP5/THBS1/TSPYL5",5
95,"Fridman senescence up (MsigDB M9143)","Fridman senescence up (MsigDB M9143)","GOBP_CELLULAR_RESPONSE_TO_PEPTIDE","GOBP_CELLULAR_RESPONSE_TO_PEPTIDE","8/76","364/17872",0.021978021978022,5.1683053788317,5.25063678291847,0.000154706506374922,0.00308647072309353,0.00222507701361041,"RAB31/CYP1B1/IGFBP1/MDM2/RAB13/STAT1/TP53/VIM",8
96,"Fridman senescence up (MsigDB M9143)","Fridman senescence up (MsigDB M9143)","GOBP_CELL_SUBSTRATE_ADHESION","GOBP_CELL_SUBSTRATE_ADHESION","8/76","365/17872",0.0219178082191781,5.15414563806777,5.24013299486623,0.000157637731430105,0.00308647072309353,0.00222507701361041,"CDKN2A/CCN2/FN1/SERPINE1/RAC1/RRAS/THBS1/CD44",8
97,"Fridman senescence up (MsigDB M9143)","Fridman senescence up (MsigDB M9143)","GOBP_RESPONSE_TO_TYPE_I_INTERFERON","GOBP_RESPONSE_TO_TYPE_I_INTERFERON","4/76","64/17872",0.0625,14.6973684210526,7.17363995651599,0.000158125613379716,0.00308647072309353,0.00222507701361041,"IRF7/SMPD1/STAT1/ISG15",4
98,"Fridman senescence up (MsigDB M9143)","Fridman senescence up (MsigDB M9143)","GOBP_POSITIVE_REGULATION_OF_TRANSMEMBRANE_RECEPTOR_PROTEIN_SERINE_THREONINE_KINASE_SIGNALING_PATHWAY","GOBP_POSITIVE_REGULATION_OF_TRANSMEMBRANE_RECEPTOR_PROTEIN_SERINE_THREONINE_KINASE_SIGNALING_PATHWAY","5/76","120/17872",0.0416666666666667,9.79824561403509,6.31950533919489,0.000158497556195984,0.00308647072309353…
99,"Fridman senescence up (MsigDB M9143)","Fridman senescence up (MsigDB M9143)","GOBP_INTERFERON_GAMMA_MEDIATED_SIGNALING_PATHWAY","GOBP_INTERFERON_GAMMA_MEDIATED_SIGNALING_PATHWAY","3/76","25/17872",0.12,28.2189473684211,8.89976918431,0.000158897868739604,0.00308647072309353,0.00222507701361041,"IFNG/STAT1/TP53",3
100,"Fridman senescence up (MsigDB M9143)","Fridman senescence up (MsigDB M9143)","GOBP_REGULATION_OF_CELL_MATRIX_ADHESION","GOBP_REGULATION_OF_CELL_MATRIX_ADHESION","5/76","123/17872",0.040650406504065,9.55926401369277,6.22475207419466,0.000177930911655039,0.00337609570767565,0.0024338714437468,"CDKN2A/SERPINE1/RAC1/RRAS/THBS1",5
101,"Fridman senescence up (MsigDB M9143)","Fridman senescence up (MsigDB M9143)","GOBP_RESPONSE_TO_ESTRADIOL","GOBP_RESPONSE_TO_ESTRADIOL","5/76","123/17872",0.040650406504065,9.55926401369277,6.22475207419466,0.000177930911655039,0.00337609570767565,0.0024338714437468,"CRYAB/CCN2/CYP1B1/IGFBP2/CCND1",5
102,"Fridman senescence up (MsigDB M9143)","Fridman senescence up (MsigDB M9143)","GOBP_EMBRYONIC_CAMERA_TYPE_EYE_MORPHOGENESIS","GOBP_EMBRYONIC_CAMERA_TYPE_EYE_MORPHOGENESIS","3/76","26/17872",0.115384615384615,27.1336032388664,8.71436102036646,0.000179075279346291,0.00337609570767565,0.0024338714437468,"CITED2/ALDH1A3/TFAP2A",3
103,"Fridman senescence up (MsigDB M9143)","Fridman senescence up (MsigDB M9143)","GOBP_POSITIVE_REGULATION_OF_PROTEIN_CONTAINING_COMPLEX_ASSEMBLY","GOBP_POSITIVE_REGULATION_OF_PROTEIN_CONTAINING_COMPLEX_ASSEMBLY","6/76","195/17872",0.0307692307692308,7.23562753036437,5.72154364974215,0.000181143572296058,0.00338193290801281,0.00243807955762808,"NRG1/IFNG/MMP1/RAC1/TP53/ISG15",6
104,"Fridman senescence up (MsigDB M9143)","Fridman senescence up (MsigDB M9143)","GOBP_ADRENAL_GLAND_DEVELOPMENT","GOBP_ADRENAL_GLAND_DEVELOPMENT","3/76","27/17872",0.111111111111111,26.1286549707602,8.53911523215315,0.000200844726016245,0.00367832769646894,0.0026517544277032,"CDKN1C/CITED2/CYP1B1",3
105,"Fridman senescence up (MsigDB M9143)","Fridman senescence up (MsigDB M9143)","GOBP_INTERFERON_ALPHA_PRODUCTION","GOBP_INTERFERON_ALPHA_PRODUCTION","3/76","27/17872",0.111111111111111,26.1286549707602,8.53911523215315,0.000200844726016245,0.00367832769646894,0.0026517544277032,"IRF5/IRF7/STAT1",3
106,"Fridman senescence up (MsigDB M9143)","Fridman senescence up (MsigDB M9143)","GOBP_CYTOKINE_MEDIATED_SIGNALING_PATHWAY","GOBP_CYTOKINE_MEDIATED_SIGNALING_PATHWAY","9/76","485/17872",0.0185567010309278,4.36375474769398,4.90798120569252,0.000210439024143092,0.00381768154176572,0.00275221643293399,"F3/IFNG/IRF5/IRF7/STAT1/TNFAIP3/TP53/CD44/ISG15",9
107,"Fridman senescence up (MsigDB M9143)","Fridman senescence up (MsigDB M9143)","GOBP_POSITIVE_REGULATION_OF_PROTEIN_DEACETYLATION","GOBP_POSITIVE_REGULATION_OF_PROTEIN_DEACETYLATION","3/76","28/17872",0.107142857142857,25.1954887218045,8.37312032422712,0.000224259550040671,0.00403038424979636,0.00290555659029576,"IFNG/NDN/TP53",3
108,"Fridman senescence up (MsigDB M9143)","Fridman senescence up (MsigDB M9143)","GOBP_RESPONSE_TO_REACTIVE_OXYGEN_SPECIES","GOBP_RESPONSE_TO_REACTIVE_OXYGEN_SPECIES","6/76","204/17872",0.0294117647058824,6.91640866873065,5.55391946772552,0.000231216036856854,0.00409611311230454,0.00295294138484554,"CRYAB/CYP1B1/RHOB/SOD1/STAT1/TNFAIP3",6
109,"Fridman senescence up (MsigDB M9143)","Fridman senescence up (MsigDB M9143)","GOBP_DEFENSE_RESPONSE_TO_SYMBIONT","GOBP_DEFENSE_RESPONSE_TO_SYMBIONT","7/76","291/17872",0.0240549828178694,5.65671911738108,5.23389222623158,0.000236379844193581,0.00409611311230454,0.00295294138484554,"IFI16/IFNG/IRF5/IRF7/STAT1/TNFAIP3/ISG15",7
110,"Fridman senescence up (MsigDB M9143)","Fridman senescence up (MsigDB M9143)","GOBP_REGULATION_OF_EPITHELIAL_CELL_MIGRATION","GOBP_REGULATION_OF_EPITHELIAL_CELL_MIGRATION","7/76","291/17872",0.0240549828178694,5.65671911738108,5.23389222623158,0.000236379844193581,0.00409611311230454,0.00295294138484554,"IFNG/RHOB/MAP2K3/RAC1/RRAS/SPARC/THBS1",7
111,"Fridman senescence up (MsigDB M9143)","Fridman senescence up (MsigDB M9143)","GOBP_REGULATION_OF_COAGULATION","GOBP_REGULATION_OF_COAGULATION","4/76","71/17872",0.0563380281690141,13.2483320978503,6.75777849505359,0.000236437106326471,0.00409611311230454,0.00295294138484554,"F3/SERPINE1/SERPINB2/THBS1",4
112,"Fridman senescence up (MsigDB M9143)","Fridman senescence up (MsigDB M9143)","GOBP_DNA_DAMAGE_RESPONSE_SIGNAL_TRANSDUCTION_BY_P53_CLASS_MEDIATOR","GOBP_DNA_DAMAGE_RESPONSE_SIGNAL_TRANSDUCTION_BY_P53_CLASS_MEDIATOR","4/76","72/17872",0.0555555555555556,13.0643274853801,6.70315697195,0.000249543134465953,0.00428134761935449,0.00308647935774139,"CDKN1A/MDM2/TP53/CD44",4
113,"Fridman senescence up (MsigDB M9143)","Fridman senescence up (MsigDB M9143)","GOBP_RESPONSE_TO_VIRUS","GOBP_RESPONSE_TO_VIRUS","8/76","391/17872",0.020460358056266,4.8114147260735,4.97979511593535,0.000251582049395245,0.00428134761935449,0.00308647935774139,"IFI16/IFNG/IRF5/IRF7/SMPD1/STAT1/TNFAIP3/ISG15",8
114,"Fridman senescence up (MsigDB M9143)","Fridman senescence up (MsigDB M9143)","GOBP_REGULATION_OF_WOUND_HEALING","GOBP_REGULATION_OF_WOUND_HEALING","5/76","133/17872",0.037593984962406,8.8405223585279,5.9309774969063,0.000256088132144479,0.00431980243959502,0.00311420193937469,"F3/SERPINE1/SERPINB2/THBS1/TNFAIP3",5
115,"Fridman senescence up (MsigDB M9143)","Fridman senescence up (MsigDB M9143)","GOBP_MYELOID_CELL_DIFFERENTIATION","GOBP_MYELOID_CELL_DIFFERENTIATION","8/76","393/17872",0.0203562340966921,4.78692915494844,4.96072542412536,0.000260387793390181,0.00435413675382016,0.00313895399446104,"CDKN1C/CDKN2B/CITED2/IFI16/IFNG/IRF7/STAT1/ISG15",8
116,"Fridman senescence up (MsigDB M9143)","Fridman senescence up (MsigDB M9143)","GOBP_NEGATIVE_REGULATION_OF_CELL_CYCLE_PROCESS","GOBP_NEGATIVE_REGULATION_OF_CELL_CYCLE_PROCESS","7/76","301/17872",0.0232558139534884,5.468788249694,5.10969302548086,0.000290218036676871,0.00479298038956182,0.00345532209708127,"CDKN1A/CDKN2B/CDKN2D/MDM2/RBL2/CCND1/TP53",7
117,"Fridman senescence up (MsigDB M9143)","Fridman senescence up (MsigDB M9143)","GOBP_MULTI_MULTICELLULAR_ORGANISM_PROCESS","GOBP_MULTI_MULTICELLULAR_ORGANISM_PROCESS","6/76","213/17872",0.028169014084507,6.62416604892513,5.39616111218854,0.000291616591564604,0.00479298038956182,0.00345532209708127,"CITED2/IGFBP2/IGFBP5/IGFBP7/SMURF2/SOD1",6
118,"Fridman senescence up (MsigDB M9143)","Fridman senescence up (MsigDB M9143)","GOBP_REGULATION_OF_PROTEIN_CONTAINING_COMPLEX_ASSEMBLY","GOBP_REGULATION_OF_PROTEIN_CONTAINING_COMPLEX_ASSEMBLY","8/76","401/17872",0.0199501246882793,4.69142932143326,4.88571227165289,0.000298179616509383,0.00485931697074189,0.00350314500395056,"CRYAB/GSN/NRG1/IFNG/MMP1/RAC1/TP53/ISG15",8
119,"Fridman senescence up (MsigDB M9143)","Fridman senescence up (MsigDB M9143)","GOBP_NEGATIVE_REGULATION_OF_EXTRINSIC_APOPTOTIC_SIGNALING_PATHWAY_VIA_DEATH_DOMAIN_RECEPTORS","GOBP_NEGATIVE_REGULATION_OF_EXTRINSIC_APOPTOTIC_SIGNALING_PATHWAY_VIA_DEATH_DOMAIN_RECEPTORS","3/76","31/17872",0.0967741935483871,22.7572156196944,7.9230900338968,0.000304898679299469,0.0049270601705284,0.003551981960525…
120,"Fridman senescence up (MsigDB M9143)","Fridman senescence up (MsigDB M9143)","GOBP_RESPONSE_TO_INTERFERON_GAMMA","GOBP_RESPONSE_TO_INTERFERON_GAMMA","5/76","139/17872",0.0359712230215827,8.45891707686482,5.76915353585632,0.000314096171913044,0.00499488496277088,0.00360087773816638,"GSN/IFNG/STAT1/TP53/VIM",5
121,"Fridman senescence up (MsigDB M9143)","Fridman senescence up (MsigDB M9143)","GOBP_PROTEIN_KINASE_B_SIGNALING","GOBP_PROTEIN_KINASE_B_SIGNALING","6/76","216/17872",0.0277777777777778,6.53216374269006,5.34559148516763,0.000314290733486883,0.00499488496277088,0.00360087773816638,"F3/NRG1/IGFBP5/RRAS/THBS1/TSPYL5",6
122,"Fridman senescence up (MsigDB M9143)","Fridman senescence up (MsigDB M9143)","GOBP_REGULATION_OF_CELL_SUBSTRATE_ADHESION","GOBP_REGULATION_OF_CELL_SUBSTRATE_ADHESION","6/76","217/17872",0.0276497695852535,6.50206160562697,5.3289479678666,0.000322148698899883,0.00507780285233177,0.00366065432658453,"CDKN2A/FN1/SERPINE1/RAC1/RRAS/THBS1",6
123,"Fridman senescence up (MsigDB M9143)","Fridman senescence up (MsigDB M9143)","GOBP_REGULATION_OF_INTRINSIC_APOPTOTIC_SIGNALING_PATHWAY_BY_P53_CLASS_MEDIATOR","GOBP_REGULATION_OF_INTRINSIC_APOPTOTIC_SIGNALING_PATHWAY_BY_P53_CLASS_MEDIATOR","3/76","32/17872",0.09375,22.0460526315789,7.78696533367581,0.000335413775530254,0.00524390805158275,0.0037804017319071,"MDM2/TP53/CD44",3
124,"Fridman senescence up (MsigDB M9143)","Fridman senescence up (MsigDB M9143)","GOBP_POSITIVE_REGULATION_OF_MUSCLE_CELL_APOPTOTIC_PROCESS","GOBP_POSITIVE_REGULATION_OF_MUSCLE_CELL_APOPTOTIC_PROCESS","3/76","33/17872",0.0909090909090909,21.377990430622,7.65690213278424,0.000367830021553116,0.00570433170521486,0.00411232715098009,"CDKN2A/IFNG/TP53",3
125,"Fridman senescence up (MsigDB M9143)","Fridman senescence up (MsigDB M9143)","GOBP_REGULATION_OF_CELLULAR_RESPONSE_TO_GROWTH_FACTOR_STIMULUS","GOBP_REGULATION_OF_CELLULAR_RESPONSE_TO_GROWTH_FACTOR_STIMULUS","7/76","315/17872",0.0222222222222222,5.22573099415205,4.94483715885173,0.000381753376427539,0.00587289394296126,0.00423384586741111,"CDKN1C/CDKN2B/CITED2/SMURF2/TGFB1I1/THBS1/TP53",7
126,"Fridman senescence up (MsigDB M9143)","Fridman senescence up (MsigDB M9143)","GOBP_AMYLOID_FIBRIL_FORMATION","GOBP_AMYLOID_FIBRIL_FORMATION","3/76","34/17872",0.0882352941176471,20.749226006192,7.53245392022723,0.000402196427679945,0.00608995063329555,0.0043903248674222,"CRYAB/GSN/MDM2",3
127,"Fridman senescence up (MsigDB M9143)","Fridman senescence up (MsigDB M9143)","GOBP_MITOPHAGY","GOBP_MITOPHAGY","3/76","34/17872",0.0882352941176471,20.749226006192,7.53245392022723,0.000402196427679945,0.00608995063329555,0.0043903248674222,"OPTN/TP53/MAP1LC3B",3
128,"Fridman senescence up (MsigDB M9143)","Fridman senescence up (MsigDB M9143)","GOBP_HEMOSTASIS","GOBP_HEMOSTASIS","6/76","228/17872",0.0263157894736842,6.18836565096953,5.15251778399848,0.000419185144374559,0.00629760181743966,0.0045400233153067,"HPS5/F3/FN1/SERPINE1/SERPINB2/THBS1",6
129,"Fridman senescence up (MsigDB M9143)","Fridman senescence up (MsigDB M9143)","GOBP_EMBRYONIC_EYE_MORPHOGENESIS","GOBP_EMBRYONIC_EYE_MORPHOGENESIS","3/76","35/17872",0.0857142857142857,20.1563909774436,7.41321905422484,0.000438561303515004,0.00653762315239808,0.00471305782724815,"CITED2/ALDH1A3/TFAP2A",3
130,"Fridman senescence up (MsigDB M9143)","Fridman senescence up (MsigDB M9143)","GOBP_DEVELOPMENT_OF_PRIMARY_SEXUAL_CHARACTERISTICS","GOBP_DEVELOPMENT_OF_PRIMARY_SEXUAL_CHARACTERISTICS","6/76","231/17872",0.025974025974026,6.107997265892,5.10640281818079,0.000449252343385018,0.00659475004831595,0.0047542413518527,"CITED2/CYP1B1/RAB13/CCND1/SOD1/EIF2S2",6
131,"Fridman senescence up (MsigDB M9143)","Fridman senescence up (MsigDB M9143)","GOBP_REGULATION_OF_ENDOTHELIAL_CELL_MIGRATION","GOBP_REGULATION_OF_ENDOTHELIAL_CELL_MIGRATION","6/76","231/17872",0.025974025974026,6.107997265892,5.10640281818079,0.000449252343385018,0.00659475004831595,0.0047542413518527,"RHOB/MAP2K3/RAC1/RRAS/SPARC/THBS1",6
132,"Fridman senescence up (MsigDB M9143)","Fridman senescence up (MsigDB M9143)","GOBP_EXTRINSIC_APOPTOTIC_SIGNALING_PATHWAY_VIA_DEATH_DOMAIN_RECEPTORS","GOBP_EXTRINSIC_APOPTOTIC_SIGNALING_PATHWAY_VIA_DEATH_DOMAIN_RECEPTORS","4/76","85/17872",0.0470588235294118,11.066253869969,6.07919416147861,0.000471078719006174,0.00681116072668325,0.00491025463340824,"SERPINE1/THBS1/TNFAIP3/PEA15",4
133,"Fridman senescence up (MsigDB M9143)","Fridman senescence up (MsigDB M9143)","GOBP_MITOTIC_DNA_INTEGRITY_CHECKPOINT_SIGNALING","GOBP_MITOTIC_DNA_INTEGRITY_CHECKPOINT_SIGNALING","4/76","85/17872",0.0470588235294118,11.066253869969,6.07919416147861,0.000471078719006174,0.00681116072668325,0.00491025463340824,"CDKN1A/MDM2/CCND1/TP53",4
134,"Fridman senescence up (MsigDB M9143)","Fridman senescence up (MsigDB M9143)","GOBP_REGULATION_OF_DNA_DAMAGE_RESPONSE_SIGNAL_TRANSDUCTION_BY_P53_CLASS_MEDIATOR","GOBP_REGULATION_OF_DNA_DAMAGE_RESPONSE_SIGNAL_TRANSDUCTION_BY_P53_CLASS_MEDIATOR","3/76","36/17872",0.0833333333333333,19.5964912280702,7.29883512099256,0.000476972263881165,0.00684490793614538,0.00493458343701095,"MDM2/TP53/CD44",3
135,"Fridman senescence up (MsigDB M9143)","Fridman senescence up (MsigDB M9143)","GOBP_LENS_DEVELOPMENT_IN_CAMERA_TYPE_EYE","GOBP_LENS_DEVELOPMENT_IN_CAMERA_TYPE_EYE","4/76","86/17872",0.0465116279069767,10.937576499388,6.0368528720357,0.000492477511590501,0.00700098368116135,0.00504710047792074,"CDKN1C/CITED2/CRYAB/VIM",4
136,"Fridman senescence up (MsigDB M9143)","Fridman senescence up (MsigDB M9143)","GOBP_CAMERA_TYPE_EYE_DEVELOPMENT","GOBP_CAMERA_TYPE_EYE_DEVELOPMENT","7/76","329/17872",0.0212765957446809,5.003359462486,4.78950498423165,0.000495129371106575,0.00700098368116135,0.00504710047792074,"CDKN1C/CITED2/CRYAB/CYP1B1/ALDH1A3/TFAP2A/VIM",7
137,"Fridman senescence up (MsigDB M9143)","Fridman senescence up (MsigDB M9143)","GOBP_MUSCLE_CELL_APOPTOTIC_PROCESS","GOBP_MUSCLE_CELL_APOPTOTIC_PROCESS","4/76","87/17872",0.0459770114942529,10.8118572292801,5.99520360355988,0.000514559998437565,0.0072109188357933,0.00519844546992899,"CDKN2A/IFNG/RGL2/TP53",4
138,"Fridman senescence up (MsigDB M9143)","Fridman senescence up (MsigDB M9143)","GOBP_EMBRYONIC_CAMERA_TYPE_EYE_DEVELOPMENT","GOBP_EMBRYONIC_CAMERA_TYPE_EYE_DEVELOPMENT","3/76","37/17872",0.0810810810810811,19.0668563300142,7.18897413723178,0.000517476234705916,0.0072109188357933,0.00519844546992899,"CITED2/ALDH1A3/TFAP2A",3
139,"Fridman senescence up (MsigDB M9143)","Fridman senescence up (MsigDB M9143)","GOBP_RESPONSE_TO_CORTICOSTEROID","GOBP_RESPONSE_TO_CORTICOSTEROID","5/76","157/17872",0.0318471337579618,7.48910492792491,5.33683860959601,0.000548794744505986,0.0075923186596044,0.0054734015790563,"CCN2/CYP1B1/IGFBP2/IGFBP7/CCND1",5
140,"Fridman senescence up (MsigDB M9143)","Fridman senescence up (MsigDB M9143)","GOBP_POSITIVE_REGULATION_OF_RESPONSE_TO_EXTERNAL_STIMULUS","GOBP_POSITIVE_REGULATION_OF_RESPONSE_TO_EXTERNAL_STIMULUS","8/76","441/17872",0.018140589569161,4.26590285236902,4.53817699930021,0.000560676531877568,0.00764870638106357,0.00551405222314954,"OPTN/F3/IFI16/IFNG/IRF7/SERPINE1/RAC1/THBS1",8
141,"Fridman senescence up (MsigDB M9143)","Fridman senescence up (MsigDB M9143)","GOBP_CELLULAR_RESPONSE_TO_UV","GOBP_CELLULAR_RESPONSE_TO_UV","4/76","89/17872",0.0449438202247191,10.568894145476,5.91390391835132,0.000560825584882977,0.00764870638106357,0.00551405222314954,"CDKN1A/MMP1/SMPD1/TP53",4
142,"Fridman senescence up (MsigDB M9143)","Fridman senescence up (MsigDB M9143)","GOBP_NEGATIVE_REGULATION_OF_SMOOTH_MUSCLE_CELL_MIGRATION","GOBP_NEGATIVE_REGULATION_OF_SMOOTH_MUSCLE_CELL_MIGRATION","3/76","39/17872",0.0769230769230769,18.0890688259109,6.9816572246028,0.000604947502000707,0.00813506326117034,0.00586467324354016,"IGFBP3/IGFBP5/SERPINE1",3
143,"Fridman senescence up (MsigDB M9143)","Fridman senescence up (MsigDB M9143)","GOBP_POSITIVE_REGULATION_OF_INTERFERON_BETA_PRODUCTION","GOBP_POSITIVE_REGULATION_OF_INTERFERON_BETA_PRODUCTION","3/76","39/17872",0.0769230769230769,18.0890688259109,6.9816572246028,0.000604947502000707,0.00813506326117034,0.00586467324354016,"IRF5/IRF7/ISG15",3
144,"Fridman senescence up (MsigDB M9143)","Fridman senescence up (MsigDB M9143)","GOBP_NEGATIVE_REGULATION_OF_VIRAL_PROCESS","GOBP_NEGATIVE_REGULATION_OF_VIRAL_PROCESS","4/76","91/17872",0.043956043956044,10.3366107576634,5.83514810640259,0.000609974808571234,0.00814570525612836,0.00587234519655202,"GSN/IFI16/STAT1/ISG15",4
145,"Fridman senescence up (MsigDB M9143)","Fridman senescence up (MsigDB M9143)","GOBP_IMPORT_INTO_NUCLEUS","GOBP_IMPORT_INTO_NUCLEUS","5/76","163/17872",0.0306748466257669,7.21343235389086,5.20772907708904,0.000650602563831912,0.0084827666370467,0.00611533714371213,"CDKN1A/HTATIP2/IFNG/ING1/TP53",5
146,"Fridman senescence up (MsigDB M9143)","Fridman senescence up (MsigDB M9143)","GOBP_NEGATIVE_REGULATION_OF_EPITHELIAL_CELL_PROLIFERATION","GOBP_NEGATIVE_REGULATION_OF_EPITHELIAL_CELL_PROLIFERATION","5/76","163/17872",0.0306748466257669,7.21343235389086,5.20772907708904,0.000650602563831912,0.0084827666370467,0.00611533714371213,"CDKN1C/CDKN2B/SPARC/STAT1/THBS1",5
147,"Fridman senescence up (MsigDB M9143)","Fridman senescence up (MsigDB M9143)","GOBP_NEGATIVE_REGULATION_OF_CELL_MATRIX_ADHESION","GOBP_NEGATIVE_REGULATION_OF_CELL_MATRIX_ADHESION","3/76","40/17872",0.075,17.6368421052632,6.88368340219752,0.000652005258264684,0.0084827666370467,0.00611533714371213,"CDKN2A/SERPINE1/THBS1",3
148,"Fridman senescence up (MsigDB M9143)","Fridman senescence up (MsigDB M9143)","GOBP_RESPONSE_TO_TUMOR_NECROSIS_FACTOR","GOBP_RESPONSE_TO_TUMOR_NECROSIS_FACTOR","6/76","248/17872",0.0241935483870968,5.6893039049236,4.85961655420311,0.000652859834780505,0.0084827666370467,0.00611533714371213,"CYP1B1/SMPD1/STAT1/THBS1/TNFAIP3/TP53",6
149,"Fridman senescence up (MsigDB M9143)","Fridman senescence up (MsigDB M9143)","GOBP_MALE_SEX_DIFFERENTIATION","GOBP_MALE_SEX_DIFFERENTIATION","5/76","164/17872",0.0304878048780488,7.16944801026958,5.18684776052199,0.000668858403164051,0.00863231348513067,0.0062231474176408,"CITED2/CYP1B1/RAB13/CCND1/EIF2S2",5
150,"Fridman senescence up (MsigDB M9143)","Fridman senescence up (MsigDB M9143)","GOBP_REGULATION_OF_RESPONSE_TO_WOUNDING","GOBP_REGULATION_OF_RESPONSE_TO_WOUNDING","5/76","166/17872",0.0301204819277108,7.08306911857958,5.14560672383106,0.000706519270588321,0.00905757704894228,0.0065297254692268,"F3/SERPINE1/SERPINB2/THBS1/TNFAIP3",5
151,"Fridman senescence up (MsigDB M9143)","Fridman senescence up (MsigDB M9143)","GOBP_POSITIVE_REGULATION_OF_SMOOTH_MUSCLE_CELL_MIGRATION","GOBP_POSITIVE_REGULATION_OF_SMOOTH_MUSCLE_CELL_MIGRATION","3/76","42/17872",0.0714285714285714,16.796992481203,6.69797327029733,0.000752986163764937,0.00958935359549652,0.00691309011975199,"CYP1B1/IGFBP5/S100A11",3
152,"Fridman senescence up (MsigDB M9143)","Fridman senescence up (MsigDB M9143)","GOBP_NEGATIVE_REGULATION_OF_EXTRINSIC_APOPTOTIC_SIGNALING_PATHWAY","GOBP_NEGATIVE_REGULATION_OF_EXTRINSIC_APOPTOTIC_SIGNALING_PATHWAY","4/76","97/17872",0.0412371134020619,9.69723277265328,5.61283378042949,0.000775723118002675,0.00980910384462711,0.00707151094144232,"SERPINE1/THBS1/TNFAIP3/PEA15",4
153,"Fridman senescence up (MsigDB M9143)","Fridman senescence up (MsigDB M9143)","GOBP_NEGATIVE_REGULATION_OF_FIBRINOLYSIS","GOBP_NEGATIVE_REGULATION_OF_FIBRINOLYSIS","2/76","10/17872",0.2,47.0315789473684,9.51504517511949,0.000785544457656045,0.00980910384462711,0.00707151094144232,"SERPINE1/THBS1",2
154,"Fridman senescence up (MsigDB M9143)","Fridman senescence up (MsigDB M9143)","GOBP_REGULATION_OF_MACROPHAGE_APOPTOTIC_PROCESS","GOBP_REGULATION_OF_MACROPHAGE_APOPTOTIC_PROCESS","2/76","10/17872",0.2,47.0315789473684,9.51504517511949,0.000785544457656045,0.00980910384462711,0.00707151094144232,"CDKN2A/IRF7",2
155,"Fridman senescence up (MsigDB M9143)","Fridman senescence up (MsigDB M9143)","GOBP_REGULATION_OF_EPITHELIAL_CELL_APOPTOTIC_PROCESS","GOBP_REGULATION_OF_EPITHELIAL_CELL_APOPTOTIC_PROCESS","4/76","98/17872",0.0408163265306122,9.59828141783029,5.57766119399721,0.00080614830196278,0.00982937421162398,0.00708612411347882,"GSN/SERPINE1/THBS1/TNFAIP3",4
156,"Fridman senescence up (MsigDB M9143)","Fridman senescence up (MsigDB M9143)","GOBP_TYPE_I_INTERFERON_PRODUCTION","GOBP_TYPE_I_INTERFERON_PRODUCTION","4/76","98/17872",0.0408163265306122,9.59828141783029,5.57766119399721,0.00080614830196278,0.00982937421162398,0.00708612411347882,"IRF5/IRF7/STAT1/ISG15",4
157,"Fridman senescence up (MsigDB M9143)","Fridman senescence up (MsigDB M9143)","GOBP_REGULATION_OF_INTRINSIC_APOPTOTIC_SIGNALING_PATHWAY","GOBP_REGULATION_OF_INTRINSIC_APOPTOTIC_SIGNALING_PATHWAY","5/76","171/17872",0.0292397660818713,6.87596183441059,5.04542953863374,0.000807613689774617,0.00982937421162398,0.00708612411347882,"CDKN2D/MDM2/SOD1/TP53/CD44",5
158,"Fridman senescence up (MsigDB M9143)","Fridman senescence up (MsigDB M9143)","GOBP_SIGNAL_TRANSDUCTION_BY_P53_CLASS_MEDIATOR","GOBP_SIGNAL_TRANSDUCTION_BY_P53_CLASS_MEDIATOR","5/76","171/17872",0.0292397660818713,6.87596183441059,5.04542953863374,0.000807613689774617,0.00982937421162398,0.00708612411347882,"CDKN1A/IFI16/MDM2/TP53/CD44",5
159,"Fridman senescence up (MsigDB M9143)","Fridman senescence up (MsigDB M9143)","GOBP_SIGNAL_TRANSDUCTION_IN_RESPONSE_TO_DNA_DAMAGE","GOBP_SIGNAL_TRANSDUCTION_IN_RESPONSE_TO_DNA_DAMAGE","5/76","174/17872",0.028735632183908,6.75741076830006,4.98723427336606,0.000873237703201385,0.010561233353813,0.00761373091768437,"CDKN1A/MDM2/CCND1/TP53/CD44",5
160,"Fridman senescence up (MsigDB M9143)","Fridman senescence up (MsigDB M9143)","GOBP_COLLAGEN_METABOLIC_PROCESS","GOBP_COLLAGEN_METABOLIC_PROCESS","4/76","101/17872",0.0396039603960396,9.31318394997395,5.47510142666799,0.000902476167522173,0.0108466354384071,0.00781948100412304,"COL1A2/CCN2/MMP1/VIM",4
161,"Fridman senescence up (MsigDB M9143)","Fridman senescence up (MsigDB M9143)","GOBP_EMBRYONIC_CAMERA_TYPE_EYE_FORMATION","GOBP_EMBRYONIC_CAMERA_TYPE_EYE_FORMATION","2/76","11/17872",0.181818181818182,42.755980861244,9.05278429203803,0.000957465805368718,0.0113654737266916,0.0081935182954555,"ALDH1A3/TFAP2A",2
162,"Fridman senescence up (MsigDB M9143)","Fridman senescence up (MsigDB M9143)","GOBP_GENOMIC_IMPRINTING","GOBP_GENOMIC_IMPRINTING","2/76","11/17872",0.181818181818182,42.755980861244,9.05278429203803,0.000957465805368718,0.0113654737266916,0.0081935182954555,"CDKN1C/NDN",2
163,"Fridman senescence up (MsigDB M9143)","Fridman senescence up (MsigDB M9143)","GOBP_NEGATIVE_REGULATION_OF_HYDROLASE_ACTIVITY","GOBP_NEGATIVE_REGULATION_OF_HYDROLASE_ACTIVITY","7/76","369/17872",0.018970189701897,4.46098987305663,4.39012908545215,0.000972758171257735,0.0114761592842247,0.00827331295800089,"CDKN2D/CRYAB/IFI16/SERPINE1/SERPINB2/THBS1/CD44",7
164,"Fridman senescence up (MsigDB M9143)","Fridman senescence up (MsigDB M9143)","GOBP_RESPONSE_TO_ANTIBIOTIC","GOBP_RESPONSE_TO_ANTIBIOTIC","3/76","46/17872",0.0652173913043478,15.3363844393593,6.36226315134788,0.000983606673649935,0.0115333880087124,0.00831456989214997,"MDM2/SOD1/TP53",3
165,"Fridman senescence up (MsigDB M9143)","Fridman senescence up (MsigDB M9143)","GOBP_POSITIVE_REGULATION_OF_PROTEOLYSIS","GOBP_POSITIVE_REGULATION_OF_PROTEOLYSIS","7/76","373/17872",0.0187667560321716,4.4131508395654,4.35334721527495,0.00103560950250941,0.0120695580201551,0.00870110184883503,"CCN2/F3/FN1/GSN/IFI16/IFNG/MDM2",7
166,"Fridman senescence up (MsigDB M9143)","Fridman senescence up (MsigDB M9143)","GOBP_NEGATIVE_REGULATION_OF_REACTIVE_OXYGEN_SPECIES_METABOLIC_PROCESS","GOBP_NEGATIVE_REGULATION_OF_REACTIVE_OXYGEN_SPECIES_METABOLIC_PROCESS","3/76","47/17872",0.0638297872340425,15.010078387458,6.28484758394275,0.00104747424726611,0.012134295045137,0.00874777161477154,"CRYAB/TFAP2A/TP53",3
167,"Fridman senescence up (MsigDB M9143)","Fridman senescence up (MsigDB M9143)","GOBP_POSITIVE_REGULATION_OF_MAPK_CASCADE","GOBP_POSITIVE_REGULATION_OF_MAPK_CASCADE","8/76","492/17872",0.016260162601626,3.82370560547711,4.15046834880892,0.00113956592897947,0.0130261409814446,0.00939071498621263,"CCN2/NRG1/IGFBP4/IGFBP6/MAP2K3/SOD1/THBS1/CD44",8
168,"Fridman senescence up (MsigDB M9143)","Fridman senescence up (MsigDB M9143)","GOBP_NEGATIVE_REGULATION_OF_CELL_ADHESION_MEDIATED_BY_INTEGRIN","GOBP_NEGATIVE_REGULATION_OF_CELL_ADHESION_MEDIATED_BY_INTEGRIN","2/76","12/17872",0.166666666666667,39.1929824561403,8.64875299745373,0.00114579577082092,0.0130261409814446,0.00939071498621263,"CYP1B1/SERPINE1",2
169,"Fridman senescence up (MsigDB M9143)","Fridman senescence up (MsigDB M9143)","GOBP_POSITIVE_REGULATION_OF_INSULIN_LIKE_GROWTH_FACTOR_RECEPTOR_SIGNALING_PATHWAY","GOBP_POSITIVE_REGULATION_OF_INSULIN_LIKE_GROWTH_FACTOR_RECEPTOR_SIGNALING_PATHWAY","2/76","12/17872",0.166666666666667,39.1929824561403,8.64875299745373,0.00114579577082092,0.0130261409814446,0.00939071498621263,"IGFBP4/IGFBP5",2
170,"Fridman senescence up (MsigDB M9143)","Fridman senescence up (MsigDB M9143)","GOBP_REGULATION_OF_CELL_CYCLE_G2_M_PHASE_TRANSITION","GOBP_REGULATION_OF_CELL_CYCLE_G2_M_PHASE_TRANSITION","4/76","108/17872",0.037037037037037,8.70955165692008,5.2515879509417,0.00115833078930163,0.0130261409814446,0.00939071498621263,"CDKN1A/HSPA2/CCND1/TP53",4
171,"Fridman senescence up (MsigDB M9143)","Fridman senescence up (MsigDB M9143)","GOBP_RESPONSE_TO_HEAT","GOBP_RESPONSE_TO_HEAT","4/76","108/17872",0.037037037037037,8.70955165692008,5.2515879509417,0.00115833078930163,0.0130261409814446,0.00939071498621263,"HSPA2/IGFBP7/SOD1/THBS1",4
172,"Fridman senescence up (MsigDB M9143)","Fridman senescence up (MsigDB M9143)","GOBP_INTEGRIN_MEDIATED_SIGNALING_PATHWAY","GOBP_INTEGRIN_MEDIATED_SIGNALING_PATHWAY","4/76","109/17872",0.036697247706422,8.62964751327861,5.22131133840385,0.00119861949696791,0.0134008447248215,0.00966084380359084,"CCN2/FN1/NME2/ISG15",4
173,"Fridman senescence up (MsigDB M9143)","Fridman senescence up (MsigDB M9143)","GOBP_REGULATION_OF_BODY_FLUID_LEVELS","GOBP_REGULATION_OF_BODY_FLUID_LEVELS","7/76","385/17872",0.0181818181818182,4.2755980861244,4.24603278759368,0.00124357049397321,0.0137739475195702,0.00992981847621532,"HPS5/F3/FN1/SERPINE1/SERPINB2/CCND1/THBS1",7
174,"Fridman senescence up (MsigDB M9143)","Fridman senescence up (MsigDB M9143)","GOBP_SEX_DIFFERENTIATION","GOBP_SEX_DIFFERENTIATION","6/76","281/17872",0.0213523131672598,5.02116501217457,4.43996775204752,0.00124631662423568,0.0137739475195702,0.00992981847621532,"CITED2/CYP1B1/RAB13/CCND1/SOD1/EIF2S2",6
175,"Fridman senescence up (MsigDB M9143)","Fridman senescence up (MsigDB M9143)","GOBP_NEGATIVE_REGULATION_OF_EPITHELIAL_CELL_DIFFERENTIATION","GOBP_NEGATIVE_REGULATION_OF_EPITHELIAL_CELL_DIFFERENTIATION","3/76","50/17872",0.06,14.1094736842105,6.06613489434324,0.00125462500262604,0.0137865364574279,0.00993889400576542,"IFNG/CCND1/STAT1",3
176,"Fridman senescence up (MsigDB M9143)","Fridman senescence up (MsigDB M9143)","GOBP_SENSORY_SYSTEM_DEVELOPMENT","GOBP_SENSORY_SYSTEM_DEVELOPMENT","7/76","388/17872",0.0180412371134021,4.24253933803581,4.21988623136134,0.00130035939067656,0.0142079040242672,0.0102426633823028,"CDKN1C/CITED2/CRYAB/CYP1B1/ALDH1A3/TFAP2A/VIM",7
177,"Fridman senescence up (MsigDB M9143)","Fridman senescence up (MsigDB M9143)","GOBP_NEGATIVE_REGULATION_OF_I_KAPPAB_KINASE_NF_KAPPAB_SIGNALING","GOBP_NEGATIVE_REGULATION_OF_I_KAPPAB_KINASE_NF_KAPPAB_SIGNALING","3/76","51/17872",0.0588235294117647,13.8328173374613,5.99737341941567,0.00132898623142091,0.0144267240833012,0.0104004136178163,"OPTN/STAT1/TNFAIP3",3
178,"Fridman senescence up (MsigDB M9143)","Fridman senescence up (MsigDB M9143)","GOBP_HEPATOCYTE_GROWTH_FACTOR_RECEPTOR_SIGNALING_PATHWAY","GOBP_HEPATOCYTE_GROWTH_FACTOR_RECEPTOR_SIGNALING_PATHWAY","2/76","13/17872",0.153846153846154,36.1781376518219,8.29155482099086,0.00135039539001259,0.0144267240833012,0.0104004136178163,"ESM1/RAC1",2
179,"Fridman senescence up (MsigDB M9143)","Fridman senescence up (MsigDB M9143)","GOBP_MACROPHAGE_APOPTOTIC_PROCESS","GOBP_MACROPHAGE_APOPTOTIC_PROCESS","2/76","13/17872",0.153846153846154,36.1781376518219,8.29155482099086,0.00135039539001259,0.0144267240833012,0.0104004136178163,"CDKN2A/IRF7",2
180,"Fridman senescence up (MsigDB M9143)","Fridman senescence up (MsigDB M9143)","GOBP_REGULATION_OF_TRANSCRIPTION_FROM_RNA_POLYMERASE_II_PROMOTER_IN_RESPONSE_TO_HYPOXIA","GOBP_REGULATION_OF_TRANSCRIPTION_FROM_RNA_POLYMERASE_II_PROMOTER_IN_RESPONSE_TO_HYPOXIA","2/76","13/17872",0.153846153846154,36.1781376518219,8.29155482099086,0.00135039539001259,0.0144267240833012,0.0104004136178163,"CITED2/T…
181,"Fridman senescence up (MsigDB M9143)","Fridman senescence up (MsigDB M9143)","GOBP_DNA_BIOSYNTHETIC_PROCESS","GOBP_DNA_BIOSYNTHETIC_PROCESS","5/76","193/17872",0.0259067357512953,6.09217343877829,4.648073841625,0.00138537397539522,0.0147186417385912,0.0106108608641786,"CDKN1A/CDKN2D/CCN2/CYP1B1/TP53",5
182,"Fridman senescence up (MsigDB M9143)","Fridman senescence up (MsigDB M9143)","GOBP_NEGATIVE_REGULATION_OF_COAGULATION","GOBP_NEGATIVE_REGULATION_OF_COAGULATION","3/76","52/17872",0.0576923076923077,13.5668016194332,5.93051769838702,0.00140606557432091,0.0148563961506544,0.0107101698171234,"SERPINE1/SERPINB2/THBS1",3
183,"Fridman senescence up (MsigDB M9143)","Fridman senescence up (MsigDB M9143)","GOBP_POSITIVE_REGULATION_OF_PEPTIDASE_ACTIVITY","GOBP_POSITIVE_REGULATION_OF_PEPTIDASE_ACTIVITY","5/76","195/17872",0.0256410256410256,6.02968960863698,4.61502687585789,0.00144989591329555,0.0152357914823352,0.0109836808617212,"CCN2/F3/FN1/GSN/IFI16",5
184,"Fridman senescence up (MsigDB M9143)","Fridman senescence up (MsigDB M9143)","GOBP_GLIAL_CELL_DEVELOPMENT","GOBP_GLIAL_CELL_DEVELOPMENT","4/76","115/17872",0.0347826086956522,8.17940503432494,5.04745671258586,0.00146121062450842,0.0152712392985309,0.0110092356549061,"NRG1/IFNG/SOD1/VIM",4
185,"Fridman senescence up (MsigDB M9143)","Fridman senescence up (MsigDB M9143)","GOBP_GLIOGENESIS","GOBP_GLIOGENESIS","6/76","291/17872",0.0206185567010309,4.84861638632664,4.3256298862773,0.00148959487923202,0.0154837348798009,0.0111624264918838,"CDKN2B/NRG1/IFNG/NDN/SOD1/VIM",6
186,"Fridman senescence up (MsigDB M9143)","Fridman senescence up (MsigDB M9143)","GOBP_CELLULAR_RESPONSE_TO_ANTIBIOTIC","GOBP_CELLULAR_RESPONSE_TO_ANTIBIOTIC","2/76","14/17872",0.142857142857143,33.593984962406,7.9726939747872,0.00157112655709553,0.0159014545752353,0.0114635660703314,"MDM2/TP53",2
187,"Fridman senescence up (MsigDB M9143)","Fridman senescence up (MsigDB M9143)","GOBP_POSITIVE_REGULATION_OF_EXTRINSIC_APOPTOTIC_SIGNALING_PATHWAY_VIA_DEATH_DOMAIN_RECEPTORS","GOBP_POSITIVE_REGULATION_OF_EXTRINSIC_APOPTOTIC_SIGNALING_PATHWAY_VIA_DEATH_DOMAIN_RECEPTORS","2/76","14/17872",0.142857142857143,33.593984962406,7.9726939747872,0.00157112655709553,0.0159014545752353,0.0114635660703314,"…
188,"Fridman senescence up (MsigDB M9143)","Fridman senescence up (MsigDB M9143)","GOBP_REGULATION_OF_FIBRINOLYSIS","GOBP_REGULATION_OF_FIBRINOLYSIS","2/76","14/17872",0.142857142857143,33.593984962406,7.9726939747872,0.00157112655709553,0.0159014545752353,0.0114635660703314,"SERPINE1/THBS1",2
189,"Fridman senescence up (MsigDB M9143)","Fridman senescence up (MsigDB M9143)","GOBP_REGULATION_OF_VASCULAR_WOUND_HEALING","GOBP_REGULATION_OF_VASCULAR_WOUND_HEALING","2/76","14/17872",0.142857142857143,33.593984962406,7.9726939747872,0.00157112655709553,0.0159014545752353,0.0114635660703314,"SERPINE1/TNFAIP3",2
190,"Fridman senescence up (MsigDB M9143)","Fridman senescence up (MsigDB M9143)","GOBP_RESPONSE_TO_UV_A","GOBP_RESPONSE_TO_UV_A","2/76","14/17872",0.142857142857143,33.593984962406,7.9726939747872,0.00157112655709553,0.0159014545752353,0.0114635660703314,"MMP1/CCND1",2
191,"Fridman senescence up (MsigDB M9143)","Fridman senescence up (MsigDB M9143)","GOBP_RESPONSE_TO_PEPTIDE_HORMONE","GOBP_RESPONSE_TO_PEPTIDE_HORMONE","7/76","404/17872",0.0173267326732673,4.0745179781136,4.08475631488036,0.00163850591730539,0.0164965805182108,0.0118926001272593,"RAB31/CCN2/CYP1B1/IGFBP1/IGFBP5/RAB13/STAT1",7
192,"Fridman senescence up (MsigDB M9143)","Fridman senescence up (MsigDB M9143)","GOBP_RESPONSE_TO_MECHANICAL_STIMULUS","GOBP_RESPONSE_TO_MECHANICAL_STIMULUS","5/76","201/17872",0.0248756218905473,5.8496988740508,4.5185829956282,0.00165679178211104,0.0165938051927059,0.0119626906635978,"CITED2/GSN/IGFBP2/STAT1/THBS1",5
193,"Fridman senescence up (MsigDB M9143)","Fridman senescence up (MsigDB M9143)","GOBP_EPITHELIAL_CELL_APOPTOTIC_PROCESS","GOBP_EPITHELIAL_CELL_APOPTOTIC_PROCESS","4/76","121/17872",0.0330578512396694,7.77381470204437,4.88578790994515,0.00176151614032746,0.0175512722168378,0.0126529411334129,"GSN/SERPINE1/THBS1/TNFAIP3",4
194,"Fridman senescence up (MsigDB M9143)","Fridman senescence up (MsigDB M9143)","GOBP_MESENCHYME_DEVELOPMENT","GOBP_MESENCHYME_DEVELOPMENT","6/76","302/17872",0.0198675496688742,4.67201115371209,4.20573212166919,0.00179741449399357,0.0176290719216715,0.0127090279556841,"CITED2/FN1/NRG1/MDM2/STAT1/TGFB1I1",6
195,"Fridman senescence up (MsigDB M9143)","Fridman senescence up (MsigDB M9143)","GOBP_NEGATIVE_REGULATION_OF_DNA_DAMAGE_RESPONSE_SIGNAL_TRANSDUCTION_BY_P53_CLASS_MEDIATOR","GOBP_NEGATIVE_REGULATION_OF_DNA_DAMAGE_RESPONSE_SIGNAL_TRANSDUCTION_BY_P53_CLASS_MEDIATOR","2/76","15/17872",0.133333333333333,31.3543859649123,7.68568989191409,0.00180785201974378,0.0176290719216715,0.0127090279556841,"MDM2…
196,"Fridman senescence up (MsigDB M9143)","Fridman senescence up (MsigDB M9143)","GOBP_REGULATION_OF_G0_TO_G1_TRANSITION","GOBP_REGULATION_OF_G0_TO_G1_TRANSITION","2/76","15/17872",0.133333333333333,31.3543859649123,7.68568989191409,0.00180785201974378,0.0176290719216715,0.0127090279556841,"CDKN2B/CCN2",2
197,"Fridman senescence up (MsigDB M9143)","Fridman senescence up (MsigDB M9143)","GOBP_REGULATION_OF_PLASMINOGEN_ACTIVATION","GOBP_REGULATION_OF_PLASMINOGEN_ACTIVATION","2/76","15/17872",0.133333333333333,31.3543859649123,7.68568989191409,0.00180785201974378,0.0176290719216715,0.0127090279556841,"SERPINE1/THBS1",2
198,"Fridman senescence up (MsigDB M9143)","Fridman senescence up (MsigDB M9143)","GOBP_CELLULAR_RESPONSE_TO_LIGHT_STIMULUS","GOBP_CELLULAR_RESPONSE_TO_LIGHT_STIMULUS","4/76","122/17872",0.0327868852459016,7.71009490940466,4.85992340547868,0.00181542307264026,0.0176290719216715,0.0127090279556841,"CDKN1A/MMP1/SMPD1/TP53",4
199,"Fridman senescence up (MsigDB M9143)","Fridman senescence up (MsigDB M9143)","GOBP_EMBRYO_IMPLANTATION","GOBP_EMBRYO_IMPLANTATION","3/76","57/17872",0.0526315789473684,12.3767313019391,5.62188607337774,0.00183349681972663,0.0176290719216715,0.0127090279556841,"IGFBP7/SMURF2/SOD1",3
200,"Fridman senescence up (MsigDB M9143)","Fridman senescence up (MsigDB M9143)","GOBP_INTERFERON_BETA_PRODUCTION","GOBP_INTERFERON_BETA_PRODUCTION","3/76","57/17872",0.0526315789473684,12.3767313019391,5.62188607337774,0.00183349681972663,0.0176290719216715,0.0127090279556841,"IRF5/IRF7/ISG15",3
201,"Fridman senescence up (MsigDB M9143)","Fridman senescence up (MsigDB M9143)","GOBP_DNA_INTEGRITY_CHECKPOINT_SIGNALING","GOBP_DNA_INTEGRITY_CHECKPOINT_SIGNALING","4/76","123/17872",0.032520325203252,7.64741121095421,4.83435102097755,0.00187046482595069,0.0178950440811103,0.012900770755575,"CDKN1A/MDM2/CCND1/TP53",4
202,"Fridman senescence up (MsigDB M9143)","Fridman senescence up (MsigDB M9143)","GOBP_PHAGOCYTOSIS","GOBP_PHAGOCYTOSIS","6/76","305/17872",0.019672131147541,4.6260569456428,4.17403190405095,0.00188919713542057,0.0179847826307612,0.0129654644468415,"RAB31/GSN/IFNG/RAC1/SOD1/THBS1",6
203,"Fridman senescence up (MsigDB M9143)","Fridman senescence up (MsigDB M9143)","GOBP_VIRAL_PROCESS","GOBP_VIRAL_PROCESS","7/76","415/17872",0.0168674698795181,3.96651870640457,3.99582407028588,0.00190824750309585,0.0180766499923809,0.0130316928264311,"GSN/IFI16/IRF7/SMPD1/STAT1/TP53/ISG15",7
204,"Fridman senescence up (MsigDB M9143)","Fridman senescence up (MsigDB M9143)","GOBP_POSITIVE_REGULATION_OF_WOUND_HEALING","GOBP_POSITIVE_REGULATION_OF_WOUND_HEALING","3/76","58/17872",0.0517241379310345,12.1633393829401,5.56477265176593,0.00192763432815204,0.0181707882991979,0.0130995583600425,"F3/SERPINE1/THBS1",3
205,"Fridman senescence up (MsigDB M9143)","Fridman senescence up (MsigDB M9143)","GOBP_CARDIAC_CHAMBER_MORPHOGENESIS","GOBP_CARDIAC_CHAMBER_MORPHOGENESIS","4/76","126/17872",0.0317460317460317,7.46532999164578,4.75932930411686,0.00204252248326377,0.0190444606723522,0.013729400172695,"CITED2/NRG1/MDM2/TP53",4
206,"Fridman senescence up (MsigDB M9143)","Fridman senescence up (MsigDB M9143)","GOBP_REGULATION_OF_ENDOCYTOSIS","GOBP_REGULATION_OF_ENDOCYTOSIS","5/76","211/17872",0.023696682464455,5.57246196058868,4.36620083698466,0.00204877636273659,0.0190444606723522,0.013729400172695,"RAB31/SERPINE1/RAB5B/RAC1/SMPD1",5
207,"Fridman senescence up (MsigDB M9143)","Fridman senescence up (MsigDB M9143)","GOBP_RESPONSE_TO_LIGHT_STIMULUS","GOBP_RESPONSE_TO_LIGHT_STIMULUS","6/76","310/17872",0.0193548387096774,4.55144312393888,4.12210214569739,0.00205002774788191,0.0190444606723522,0.013729400172695,"CDKN1A/CDKN2D/MMP1/CCND1/SMPD1/TP53",6
208,"Fridman senescence up (MsigDB M9143)","Fridman senescence up (MsigDB M9143)","GOBP_POSITIVE_REGULATION_OF_SMOOTH_MUSCLE_CELL_APOPTOTIC_PROCESS","GOBP_POSITIVE_REGULATION_OF_SMOOTH_MUSCLE_CELL_APOPTOTIC_PROCESS","2/76","16/17872",0.125,29.3947368421053,7.42550125417341,0.00206043537454704,0.0190491212752594,0.0137327600621379,"CDKN2A/IFNG",2
209,"Fridman senescence up (MsigDB M9143)","Fridman senescence up (MsigDB M9143)","GOBP_REGULATION_OF_PROTEIN_DEACETYLATION","GOBP_REGULATION_OF_PROTEIN_DEACETYLATION","3/76","60/17872",0.05,11.7578947368421,5.45464633706871,0.00212482949297342,0.0195504646650138,0.0140941850528632,"IFNG/NDN/TP53",3
210,"Fridman senescence up (MsigDB M9143)","Fridman senescence up (MsigDB M9143)","GOBP_CORTICAL_CYTOSKELETON_ORGANIZATION","GOBP_CORTICAL_CYTOSKELETON_ORGANIZATION","3/76","61/17872",0.0491803278688525,11.565142364107,5.40152193671074,0.00222795182403181,0.0204016731314912,0.0147078323421047,"RHOB/RAB13/RAC1",3
211,"Fridman senescence up (MsigDB M9143)","Fridman senescence up (MsigDB M9143)","GOBP_MITOTIC_CELL_CYCLE_CHECKPOINT_SIGNALING","GOBP_MITOTIC_CELL_CYCLE_CHECKPOINT_SIGNALING","4/76","130/17872",0.0307692307692308,7.23562753036437,4.66305544651039,0.00228856692418292,0.0208574132474111,0.0150363813377346,"CDKN1A/MDM2/CCND1/TP53",4
212,"Fridman senescence up (MsigDB M9143)","Fridman senescence up (MsigDB M9143)","GOBP_NEGATIVE_REGULATION_OF_RESPONSE_TO_EXTERNAL_STIMULUS","GOBP_NEGATIVE_REGULATION_OF_RESPONSE_TO_EXTERNAL_STIMULUS","7/76","429/17872",0.0163170163170163,3.83707520549626,3.88694977522991,0.00230015890856038,0.0208641772696303,0.0150412576096029,"IFI16/SERPINE1/SERPINB2/SOD1/THBS1/TNFAIP3/ISG15",7
213,"Fridman senescence up (MsigDB M9143)","Fridman senescence up (MsigDB M9143)","GOBP_CHRONIC_INFLAMMATORY_RESPONSE","GOBP_CHRONIC_INFLAMMATORY_RESPONSE","2/76","17/17872",0.117647058823529,27.6656346749226,7.18813927594843,0.00232874106242707,0.0210242679016303,0.0151566690349219,"THBS1/TNFAIP3",2
214,"Fridman senescence up (MsigDB M9143)","Fridman senescence up (MsigDB M9143)","GOBP_RESPONSE_TO_OXYGEN_LEVELS","GOBP_RESPONSE_TO_OXYGEN_LEVELS","6/76","320/17872",0.01875,4.40921052631579,4.02147644971344,0.00240261264805359,0.021589832346762,0.0155643918223639,"CITED2/CRYAB/CCN2/MDM2/THBS1/TP53",6
215,"Fridman senescence up (MsigDB M9143)","Fridman senescence up (MsigDB M9143)","GOBP_INTERLEUKIN_12_PRODUCTION","GOBP_INTERLEUKIN_12_PRODUCTION","3/76","63/17872",0.0476190476190476,11.1979949874687,5.29889515972634,0.00244340350661135,0.0218542555498308,0.0157550179593985,"IFNG/IRF5/THBS1",3
216,"Fridman senescence up (MsigDB M9143)","Fridman senescence up (MsigDB M9143)","GOBP_EXTRINSIC_APOPTOTIC_SIGNALING_PATHWAY","GOBP_EXTRINSIC_APOPTOTIC_SIGNALING_PATHWAY","5/76","221/17872",0.0226244343891403,5.32031436056204,4.22325060617901,0.00250468439820738,0.0222986486007074,0.016075386707793,"IFNG/SERPINE1/THBS1/TNFAIP3/PEA15",5
217,"Fridman senescence up (MsigDB M9143)","Fridman senescence up (MsigDB M9143)","GOBP_RESPONSE_TO_OXIDATIVE_STRESS","GOBP_RESPONSE_TO_OXIDATIVE_STRESS","7/76","436/17872",0.0160550458715596,3.77547078705939,3.83421533692075,0.0025181218849813,0.0223149695152951,0.0160871526680591,"CRYAB/CYP1B1/RHOB/SOD1/STAT1/TNFAIP3/TP53",7
218,"Fridman senescence up (MsigDB M9143)","Fridman senescence up (MsigDB M9143)","GOBP_REPRODUCTIVE_SYSTEM_DEVELOPMENT","GOBP_REPRODUCTIVE_SYSTEM_DEVELOPMENT","7/76","437/17872",0.0160183066361556,3.76683126580754,3.82677071946579,0.00255051811986367,0.0223272297712214,0.0160959912465164,"CDKN1C/CITED2/CYP1B1/RAB13/CCND1/SOD1/EIF2S2",7
219,"Fridman senescence up (MsigDB M9143)","Fridman senescence up (MsigDB M9143)","GOBP_POSITIVE_REGULATION_OF_APOPTOTIC_SIGNALING_PATHWAY","GOBP_POSITIVE_REGULATION_OF_APOPTOTIC_SIGNALING_PATHWAY","4/76","134/17872",0.0298507462686567,7.01963864886096,4.57078213030233,0.0025543372593181,0.0223272297712214,0.0160959912465164,"SOD1/THBS1/TP53/PEA15",4
220,"Fridman senescence up (MsigDB M9143)","Fridman senescence up (MsigDB M9143)","GOBP_RESPONSE_TO_PURINE_CONTAINING_COMPOUND","GOBP_RESPONSE_TO_PURINE_CONTAINING_COMPOUND","4/76","134/17872",0.0298507462686567,7.01963864886096,4.57078213030233,0.0025543372593181,0.0223272297712214,0.0160959912465164,"CYP1B1/IGFBP5/SOD1/STAT1",4
221,"Fridman senescence up (MsigDB M9143)","Fridman senescence up (MsigDB M9143)","GOBP_DNA_DAMAGE_RESPONSE_SIGNAL_TRANSDUCTION_RESULTING_IN_TRANSCRIPTION","GOBP_DNA_DAMAGE_RESPONSE_SIGNAL_TRANSDUCTION_RESULTING_IN_TRANSCRIPTION","2/76","18/17872",0.111111111111111,26.1286549707602,6.97040087648897,0.00261263436407686,0.0226310625320711,0.0163150282479337,"CDKN1A/TP53",2
222,"Fridman senescence up (MsigDB M9143)","Fridman senescence up (MsigDB M9143)","GOBP_G0_TO_G1_TRANSITION","GOBP_G0_TO_G1_TRANSITION","2/76","18/17872",0.111111111111111,26.1286549707602,6.97040087648897,0.00261263436407686,0.0226310625320711,0.0163150282479337,"CDKN2B/CCN2",2
223,"Fridman senescence up (MsigDB M9143)","Fridman senescence up (MsigDB M9143)","GOBP_POSITIVE_REGULATION_OF_EPITHELIAL_CELL_DIFFERENTIATION","GOBP_POSITIVE_REGULATION_OF_EPITHELIAL_CELL_DIFFERENTIATION","3/76","65/17872",0.0461538461538462,10.8534412955466,5.20078927566168,0.00267133486257768,0.0229329327711468,0.0165326504417989,"CDKN2B/NME2/SERPINE1",3
224,"Fridman senescence up (MsigDB M9143)","Fridman senescence up (MsigDB M9143)","GOBP_ZYMOGEN_ACTIVATION","GOBP_ZYMOGEN_ACTIVATION","3/76","65/17872",0.0461538461538462,10.8534412955466,5.20078927566168,0.00267133486257768,0.0229329327711468,0.0165326504417989,"IFI16/SERPINE1/THBS1",3
225,"Fridman senescence up (MsigDB M9143)","Fridman senescence up (MsigDB M9143)","GOBP_HEPATICOBILIARY_SYSTEM_DEVELOPMENT","GOBP_HEPATICOBILIARY_SYSTEM_DEVELOPMENT","4/76","137/17872",0.0291970802919708,6.8659239339224,4.50402859594334,0.00276707503283431,0.0235446251687627,0.0169736274720204,"CDKN2B/CITED2/CCND1/TNFAIP3",4
226,"Fridman senescence up (MsigDB M9143)","Fridman senescence up (MsigDB M9143)","GOBP_MEMBRANE_INVAGINATION","GOBP_MEMBRANE_INVAGINATION","4/76","137/17872",0.0291970802919708,6.8659239339224,4.50402859594334,0.00276707503283431,0.0235446251687627,0.0169736274720204,"RAB31/GSN/RAC1/THBS1",4
227,"Fridman senescence up (MsigDB M9143)","Fridman senescence up (MsigDB M9143)","GOBP_NEGATIVE_REGULATION_OF_CELL_SUBSTRATE_ADHESION","GOBP_NEGATIVE_REGULATION_OF_CELL_SUBSTRATE_ADHESION","3/76","66/17872",0.0454545454545455,10.688995215311,5.15332520323322,0.00279005476230123,0.0236086906220206,0.0170198130931391,"CDKN2A/SERPINE1/THBS1",3
228,"Fridman senescence up (MsigDB M9143)","Fridman senescence up (MsigDB M9143)","GOBP_RESPONSE_TO_STEROID_HORMONE","GOBP_RESPONSE_TO_STEROID_HORMONE","6/76","330/17872",0.0181818181818182,4.2755980861244,3.92489506731308,0.00279915832647982,0.0236086906220206,0.0170198130931391,"CCN2/CYP1B1/IGFBP2/IGFBP7/CCND1/THBS1",6
229,"Fridman senescence up (MsigDB M9143)","Fridman senescence up (MsigDB M9143)","GOBP_POSITIVE_REGULATION_OF_CELL_ADHESION","GOBP_POSITIVE_REGULATION_OF_CELL_ADHESION","7/76","446/17872",0.015695067264574,3.69081897569035,3.7607380241152,0.00285678489252154,0.0239895080712616,0.0172943493608406,"CITED2/FN1/IFNG/IGFBP2/RAC1/RRAS/CD44",7
230,"Fridman senescence up (MsigDB M9143)","Fridman senescence up (MsigDB M9143)","GOBP_ENGULFMENT_OF_APOPTOTIC_CELL","GOBP_ENGULFMENT_OF_APOPTOTIC_CELL","2/76","19/17872",0.105263157894737,24.7534626038781,6.76968014897041,0.0029119813954226,0.0240332308404963,0.0173258696756349,"RAC1/THBS1",2
231,"Fridman senescence up (MsigDB M9143)","Fridman senescence up (MsigDB M9143)","GOBP_RESPONSE_TO_MAGNESIUM_ION","GOBP_RESPONSE_TO_MAGNESIUM_ION","2/76","19/17872",0.105263157894737,24.7534626038781,6.76968014897041,0.0029119813954226,0.0240332308404963,0.0173258696756349,"CCND1/THBS1",2
232,"Fridman senescence up (MsigDB M9143)","Fridman senescence up (MsigDB M9143)","GOBP_RETINAL_METABOLIC_PROCESS","GOBP_RETINAL_METABOLIC_PROCESS","2/76","19/17872",0.105263157894737,24.7534626038781,6.76968014897041,0.0029119813954226,0.0240332308404963,0.0173258696756349,"CYP1B1/ALDH1A3",2
233,"Fridman senescence up (MsigDB M9143)","Fridman senescence up (MsigDB M9143)","GOBP_ENDOTHELIAL_CELL_APOPTOTIC_PROCESS","GOBP_ENDOTHELIAL_CELL_APOPTOTIC_PROCESS","3/76","67/17872",0.0447761194029851,10.5294579732914,5.10686804558911,0.00291198272794366,0.0240332308404963,0.0173258696756349,"SERPINE1/THBS1/TNFAIP3",3
234,"Fridman senescence up (MsigDB M9143)","Fridman senescence up (MsigDB M9143)","GOBP_POSITIVE_REGULATION_OF_CHEMOTAXIS","GOBP_POSITIVE_REGULATION_OF_CHEMOTAXIS","4/76","140/17872",0.0285714285714286,6.7187969924812,4.43925264009546,0.00299166547519026,0.0245853534563712,0.0177239020729895,"F3/SERPINE1/RAC1/THBS1",4
235,"Fridman senescence up (MsigDB M9143)","Fridman senescence up (MsigDB M9143)","GOBP_REGULATION_OF_PROTEIN_MATURATION","GOBP_REGULATION_OF_PROTEIN_MATURATION","3/76","68/17872",0.0441176470588235,10.374613003096,5.06138107703486,0.00303714704048654,0.024747600673117,0.0178408682083888,"GSN/SERPINE1/THBS1",3
236,"Fridman senescence up (MsigDB M9143)","Fridman senescence up (MsigDB M9143)","GOBP_RESPONSE_TO_ESTROGEN","GOBP_RESPONSE_TO_ESTROGEN","3/76","68/17872",0.0441176470588235,10.374613003096,5.06138107703486,0.00303714704048654,0.024747600673117,0.0178408682083888,"CITED2/IGFBP2/CCND1",3
237,"Fridman senescence up (MsigDB M9143)","Fridman senescence up (MsigDB M9143)","GOBP_REGULATION_OF_WNT_SIGNALING_PATHWAY","GOBP_REGULATION_OF_WNT_SIGNALING_PATHWAY","6/76","337/17872",0.0178041543026706,4.18678744338591,3.85953681259205,0.00310467918424021,0.025191131102506,0.0181606150816982,"IGFBP1/IGFBP2/IGFBP4/IGFBP6/SMURF2/TNFAIP3",6
238,"Fridman senescence up (MsigDB M9143)","Fridman senescence up (MsigDB M9143)","GOBP_NEGATIVE_REGULATION_OF_CANONICAL_WNT_SIGNALING_PATHWAY","GOBP_NEGATIVE_REGULATION_OF_CANONICAL_WNT_SIGNALING_PATHWAY","4/76","142/17872",0.028169014084507,6.62416604892513,4.39711641443217,0.00314813491758512,0.0254364010357823,0.0183374333766458,"IGFBP1/IGFBP2/IGFBP4/IGFBP6",4
239,"Fridman senescence up (MsigDB M9143)","Fridman senescence up (MsigDB M9143)","GOBP_CARDIAC_SEPTUM_MORPHOGENESIS","GOBP_CARDIAC_SEPTUM_MORPHOGENESIS","3/76","71/17872",0.0422535211267606,9.93624907338769,4.93040124419724,0.00343233309140743,0.027501568894902,0.0198262398306298,"CITED2/MDM2/TP53",3
240,"Fridman senescence up (MsigDB M9143)","Fridman senescence up (MsigDB M9143)","GOBP_POSITIVE_REGULATION_OF_PHAGOCYTOSIS","GOBP_POSITIVE_REGULATION_OF_PHAGOCYTOSIS","3/76","71/17872",0.0422535211267606,9.93624907338769,4.93040124419724,0.00343233309140743,0.027501568894902,0.0198262398306298,"RAB31/IFNG/SOD1",3
241,"Fridman senescence up (MsigDB M9143)","Fridman senescence up (MsigDB M9143)","GOBP_POSITIVE_REGULATION_OF_CYSTEINE_TYPE_ENDOPEPTIDASE_ACTIVITY","GOBP_POSITIVE_REGULATION_OF_CYSTEINE_TYPE_ENDOPEPTIDASE_ACTIVITY","4/76","146/17872",0.0273972602739726,6.44268204758471,4.31523095716191,0.00347767679522756,0.0277492633909651,0.0200048060245237,"CCN2/F3/GSN/IFI16",4
242,"Fridman senescence up (MsigDB M9143)","Fridman senescence up (MsigDB M9143)","GOBP_TYPE_B_PANCREATIC_CELL_PROLIFERATION","GOBP_TYPE_B_PANCREATIC_CELL_PROLIFERATION","2/76","21/17872",0.0952380952380952,22.3959899749373,6.41107390182992,0.00355650526000275,0.0281413338180787,0.0202874547107916,"IGFBP4/IGFBP5",2
243,"Fridman senescence up (MsigDB M9143)","Fridman senescence up (MsigDB M9143)","GOBP_CELLULAR_RESPONSE_TO_REACTIVE_OXYGEN_SPECIES","GOBP_CELLULAR_RESPONSE_TO_REACTIVE_OXYGEN_SPECIES","4/76","147/17872",0.0272108843537415,6.39885427855353,4.29523743417208,0.00356358878379994,0.0281413338180787,0.0202874547107916,"CYP1B1/RHOB/SOD1/TNFAIP3",4
244,"Fridman senescence up (MsigDB M9143)","Fridman senescence up (MsigDB M9143)","GOBP_POSITIVE_REGULATION_OF_RESPONSE_TO_WOUNDING","GOBP_POSITIVE_REGULATION_OF_RESPONSE_TO_WOUNDING","3/76","72/17872",0.0416666666666667,9.79824561403509,4.88846324008666,0.00357071526344837,0.0281413338180787,0.0202874547107916,"F3/SERPINE1/THBS1",3
245,"Fridman senescence up (MsigDB M9143)","Fridman senescence up (MsigDB M9143)","GOBP_PROTEIN_PROCESSING","GOBP_PROTEIN_PROCESSING","5/76","242/17872",0.0206611570247934,4.85863418877773,3.94943672100992,0.00369601525114381,0.0288644418588974,0.0208087527318433,"F3/GSN/IFI16/SERPINE1/THBS1",5
246,"Fridman senescence up (MsigDB M9143)","Fridman senescence up (MsigDB M9143)","GOBP_NEGATIVE_REGULATION_OF_INNATE_IMMUNE_RESPONSE","GOBP_NEGATIVE_REGULATION_OF_INNATE_IMMUNE_RESPONSE","3/76","73/17872",0.0410958904109589,9.66402307137707,4.84733744133437,0.00371246747451691,0.0288644418588974,0.0208087527318433,"IFI16/TNFAIP3/ISG15",3
247,"Fridman senescence up (MsigDB M9143)","Fridman senescence up (MsigDB M9143)","GOBP_REGULATION_OF_STEROID_BIOSYNTHETIC_PROCESS","GOBP_REGULATION_OF_STEROID_BIOSYNTHETIC_PROCESS","3/76","73/17872",0.0410958904109589,9.66402307137707,4.84733744133437,0.00371246747451691,0.0288644418588974,0.0208087527318433,"IFNG/IGFBP7/SOD1",3
248,"Fridman senescence up (MsigDB M9143)","Fridman senescence up (MsigDB M9143)","GOBP_REGULATION_OF_RESPONSE_TO_BIOTIC_STIMULUS","GOBP_REGULATION_OF_RESPONSE_TO_BIOTIC_STIMULUS","6/76","350/17872",0.0171428571428571,4.03127819548872,3.74272574658807,0.00373751743258734,0.0288644418588974,0.0208087527318433,"OPTN/IFI16/IRF7/STAT1/TNFAIP3/ISG15",6
249,"Fridman senescence up (MsigDB M9143)","Fridman senescence up (MsigDB M9143)","GOBP_RESPONSE_TO_METAL_ION","GOBP_RESPONSE_TO_METAL_ION","6/76","350/17872",0.0171428571428571,4.03127819548872,3.74272574658807,0.00373751743258734,0.0288644418588974,0.0208087527318433,"IGFBP2/CCND1/SMPD1/SOD1/TFAP2A/THBS1",6
250,"Fridman senescence up (MsigDB M9143)","Fridman senescence up (MsigDB M9143)","GOBP_MORPHOGENESIS_OF_EMBRYONIC_EPITHELIUM","GOBP_MORPHOGENESIS_OF_EMBRYONIC_EPITHELIUM","4/76","150/17872",0.0266666666666667,6.27087719298246,4.23635343827573,0.00382997180858676,0.0294601431516493,0.0212382015659316,"CITED2/ALDH1A3/TFAP2A/TGFB1I1",4
251,"Fridman senescence up (MsigDB M9143)","Fridman senescence up (MsigDB M9143)","GOBP_CELLULAR_RESPONSE_TO_EXTRACELLULAR_STIMULUS","GOBP_CELLULAR_RESPONSE_TO_EXTRACELLULAR_STIMULUS","5/76","245/17872",0.0204081632653061,4.79914070891514,3.91290445780199,0.00389446039072854,0.0296538644268076,0.021377857760684,"CDKN1A/CDKN2B/IFI16/TP53/MAP1LC3B",5
252,"Fridman senescence up (MsigDB M9143)","Fridman senescence up (MsigDB M9143)","GOBP_INFLAMMATORY_CELL_APOPTOTIC_PROCESS","GOBP_INFLAMMATORY_CELL_APOPTOTIC_PROCESS","2/76","22/17872",0.0909090909090909,21.377990430622,6.2499077795176,0.00390141846072924,0.0296538644268076,0.021377857760684,"CDKN2A/IRF7",2
253,"Fridman senescence up (MsigDB M9143)","Fridman senescence up (MsigDB M9143)","GOBP_VASCULAR_WOUND_HEALING","GOBP_VASCULAR_WOUND_HEALING","2/76","22/17872",0.0909090909090909,21.377990430622,6.2499077795176,0.00390141846072924,0.0296538644268076,0.021377857760684,"SERPINE1/TNFAIP3",2
254,"Fridman senescence up (MsigDB M9143)","Fridman senescence up (MsigDB M9143)","GOBP_MESENCHYMAL_CELL_DIFFERENTIATION","GOBP_MESENCHYMAL_CELL_DIFFERENTIATION","5/76","246/17872",0.0203252032520325,4.77963200684638,3.9008586503983,0.00396227582005823,0.0299978598502834,0.0216258485495926,"CITED2/FN1/NRG1/STAT1/TGFB1I1",5
255,"Fridman senescence up (MsigDB M9143)","Fridman senescence up (MsigDB M9143)","GOBP_NEGATIVE_REGULATION_OF_VASCULATURE_DEVELOPMENT","GOBP_NEGATIVE_REGULATION_OF_VASCULATURE_DEVELOPMENT","4/76","152/17872",0.0263157894736842,6.18836565096953,4.1979816480002,0.00401487977202289,0.0302769168690197,0.0218270243952699,"SERPINE1/SPARC/STAT1/THBS1",4
256,"Fridman senescence up (MsigDB M9143)","Fridman senescence up (MsigDB M9143)","GOBP_REGULATION_OF_EXTRINSIC_APOPTOTIC_SIGNALING_PATHWAY","GOBP_REGULATION_OF_EXTRINSIC_APOPTOTIC_SIGNALING_PATHWAY","4/76","153/17872",0.0261437908496732,6.14791881664947,4.17905248734904,0.00410956328886101,0.0308698836112489,0.0222545018562087,"SERPINE1/THBS1/TNFAIP3/PEA15",4
257,"Fridman senescence up (MsigDB M9143)","Fridman senescence up (MsigDB M9143)","GOBP_NEGATIVE_REGULATION_OF_WOUND_HEALING","GOBP_NEGATIVE_REGULATION_OF_WOUND_HEALING","3/76","76/17872",0.0394736842105263,9.28254847645429,4.7285676751887,0.00415819416466523,0.031113647387748,0.0224302343430846,"SERPINE1/SERPINB2/THBS1",3
258,"Fridman senescence up (MsigDB M9143)","Fridman senescence up (MsigDB M9143)","GOBP_CELLULAR_RESPONSE_TO_INTERFERON_BETA","GOBP_CELLULAR_RESPONSE_TO_INTERFERON_BETA","2/76","23/17872",0.0869565217391304,20.4485125858124,6.09906680739166,0.00426125811721719,0.0316386075652844,0.0228086849842513,"IFI16/STAT1",2
259,"Fridman senescence up (MsigDB M9143)","Fridman senescence up (MsigDB M9143)","GOBP_NEGATIVE_REGULATION_OF_INTRINSIC_APOPTOTIC_SIGNALING_PATHWAY_BY_P53_CLASS_MEDIATOR","GOBP_NEGATIVE_REGULATION_OF_INTRINSIC_APOPTOTIC_SIGNALING_PATHWAY_BY_P53_CLASS_MEDIATOR","2/76","23/17872",0.0869565217391304,20.4485125858124,6.09906680739166,0.00426125811721719,0.0316386075652844,0.0228086849842513,"MDM2/CD…
260,"Fridman senescence up (MsigDB M9143)","Fridman senescence up (MsigDB M9143)","GOBP_CELL_CYCLE_G2_M_PHASE_TRANSITION","GOBP_CELL_CYCLE_G2_M_PHASE_TRANSITION","4/76","155/17872",0.0258064516129032,6.06859083191851,4.14169406065579,0.00430344512035518,0.0316610493374967,0.0228248635506381,"CDKN1A/HSPA2/CCND1/TP53",4
261,"Fridman senescence up (MsigDB M9143)","Fridman senescence up (MsigDB M9143)","GOBP_NEGATIVE_REGULATION_OF_ENDOTHELIAL_CELL_PROLIFERATION","GOBP_NEGATIVE_REGULATION_OF_ENDOTHELIAL_CELL_PROLIFERATION","3/76","77/17872",0.038961038961039,9.161995898838,4.6904311308917,0.0043136739086969,0.0316610493374967,0.0228248635506381,"SPARC/STAT1/THBS1",3
262,"Fridman senescence up (MsigDB M9143)","Fridman senescence up (MsigDB M9143)","GOBP_SELECTIVE_AUTOPHAGY","GOBP_SELECTIVE_AUTOPHAGY","3/76","77/17872",0.038961038961039,9.161995898838,4.6904311308917,0.0043136739086969,0.0316610493374967,0.0228248635506381,"OPTN/TP53/MAP1LC3B",3
263,"Fridman senescence up (MsigDB M9143)","Fridman senescence up (MsigDB M9143)","GOBP_PERIPHERAL_NERVOUS_SYSTEM_DEVELOPMENT","GOBP_PERIPHERAL_NERVOUS_SYSTEM_DEVELOPMENT","3/76","78/17872",0.0384615384615385,9.04453441295547,4.65298279943729,0.00447264494987114,0.0327030275232023,0.0235760392194529,"CITED2/NRG1/SOD1",3
264,"Fridman senescence up (MsigDB M9143)","Fridman senescence up (MsigDB M9143)","GOBP_RESPONSE_TO_TOPOLOGICALLY_INCORRECT_PROTEIN","GOBP_RESPONSE_TO_TOPOLOGICALLY_INCORRECT_PROTEIN","4/76","158/17872",0.0253164556962025,5.95336442371752,4.08686722916076,0.0046057204257396,0.0335484862829441,0.0241855414700919,"OPTN/HSPA2/CCND1/THBS1",4
265,"Fridman senescence up (MsigDB M9143)","Fridman senescence up (MsigDB M9143)","GOBP_CELLULAR_RESPONSE_TO_BIOTIC_STIMULUS","GOBP_CELLULAR_RESPONSE_TO_BIOTIC_STIMULUS","5/76","256/17872",0.01953125,4.59292763157895,3.78385797144714,0.00468776609502915,0.0340172611348719,0.0245234873769748,"SERPINE1/MAP2K3/TNFAIP3/TP53/VIM",5
266,"Fridman senescence up (MsigDB M9143)","Fridman senescence up (MsigDB M9143)","GOBP_REGULATION_OF_VIRAL_PROCESS","GOBP_REGULATION_OF_VIRAL_PROCESS","4/76","159/17872",0.0251572327044025,5.91592188017213,4.06890451771051,0.00470957664029205,0.0340470521777504,0.024544964128471,"GSN/IFI16/STAT1/ISG15",4
267,"Fridman senescence up (MsigDB M9143)","Fridman senescence up (MsigDB M9143)","GOBP_CELLULAR_RESPONSE_TO_STARVATION","GOBP_CELLULAR_RESPONSE_TO_STARVATION","4/76","160/17872",0.025,5.87894736842105,4.05109425432042,0.00481499981545756,0.0346788188955989,0.0250004129980588,"CDKN1A/IFI16/TP53/MAP1LC3B",4
268,"Fridman senescence up (MsigDB M9143)","Fridman senescence up (MsigDB M9143)","GOBP_HEART_PROCESS","GOBP_HEART_PROCESS","5/76","258/17872",0.0193798449612403,4.55732354141167,3.76118112854838,0.00484349321842293,0.0347538711157735,0.0250545191227926,"CCN2/GSN/MDM2/MAP2K3/SOD1",5
269,"Fridman senescence up (MsigDB M9143)","Fridman senescence up (MsigDB M9143)","GOBP_MYELOID_CELL_HOMEOSTASIS","GOBP_MYELOID_CELL_HOMEOSTASIS","4/76","161/17872",0.0248447204968944,5.84243216737496,4.03343411585173,0.00492200070786313,0.035185900971081,0.0253659750821982,"CITED2/SOD1/STAT1/ISG15",4
270,"Fridman senescence up (MsigDB M9143)","Fridman senescence up (MsigDB M9143)","GOBP_FIBROBLAST_PROLIFERATION","GOBP_FIBROBLAST_PROLIFERATION","3/76","81/17872",0.037037037037037,8.70955165692008,4.54455618809875,0.00497073159707561,0.0352720179379203,0.0254280579271648,"CDKN1A/FN1/TP53",3
271,"Fridman senescence up (MsigDB M9143)","Fridman senescence up (MsigDB M9143)","GOBP_NEGATIVE_REGULATION_OF_TRANSFORMING_GROWTH_FACTOR_BETA_RECEPTOR_SIGNALING_PATHWAY","GOBP_NEGATIVE_REGULATION_OF_TRANSFORMING_GROWTH_FACTOR_BETA_RECEPTOR_SIGNALING_PATHWAY","3/76","81/17872",0.037037037037037,8.70955165692008,4.54455618809875,0.00497073159707561,0.0352720179379203,0.0254280579271648,"SMURF2/TGF…
272,"Fridman senescence up (MsigDB M9143)","Fridman senescence up (MsigDB M9143)","GOBP_POSITIVE_REGULATION_OF_CELLULAR_COMPONENT_BIOGENESIS","GOBP_POSITIVE_REGULATION_OF_CELLULAR_COMPONENT_BIOGENESIS","7/76","494/17872",0.01417004048583,3.33219688898359,3.43517459075484,0.00499513616159765,0.0353148780836481,0.0254589563654184,"CCN2/NRG1/IFNG/MMP1/RAC1/TP53/ISG15",7
273,"Fridman senescence up (MsigDB M9143)","Fridman senescence up (MsigDB M9143)","GOBP_PLASMINOGEN_ACTIVATION","GOBP_PLASMINOGEN_ACTIVATION","2/76","25/17872",0.08,18.8126315789474,5.82418957912035,0.00502519850519251,0.0353972773827296,0.0255183590951939,"SERPINE1/THBS1",2
274,"Fridman senescence up (MsigDB M9143)","Fridman senescence up (MsigDB M9143)","GOBP_REGULATION_OF_CANONICAL_WNT_SIGNALING_PATHWAY","GOBP_REGULATION_OF_CANONICAL_WNT_SIGNALING_PATHWAY","5/76","261/17872",0.0191570881226054,4.50494051220004,3.72759672432591,0.00508394334997252,0.0356803761386757,0.0257224486819585,"IGFBP1/IGFBP2/IGFBP4/IGFBP6/SMURF2",5
275,"Fridman senescence up (MsigDB M9143)","Fridman senescence up (MsigDB M9143)","GOBP_NEGATIVE_REGULATION_OF_RESPONSE_TO_DNA_DAMAGE_STIMULUS","GOBP_NEGATIVE_REGULATION_OF_RESPONSE_TO_DNA_DAMAGE_STIMULUS","3/76","82/17872",0.0365853658536585,8.60333761232349,4.50965431057523,0.00514389123183879,0.0358395030392246,0.0258371653407006,"CDKN2D/MDM2/CD44",3
276,"Fridman senescence up (MsigDB M9143)","Fridman senescence up (MsigDB M9143)","GOBP_REACTIVE_NITROGEN_SPECIES_METABOLIC_PROCESS","GOBP_REACTIVE_NITROGEN_SPECIES_METABOLIC_PROCESS","3/76","82/17872",0.0365853658536585,8.60333761232349,4.50965431057523,0.00514389123183879,0.0358395030392246,0.0258371653407006,"CYP1B1/IFNG/RAC1",3
277,"Fridman senescence up (MsigDB M9143)","Fridman senescence up (MsigDB M9143)","GOBP_POSITIVE_REGULATION_OF_COLLAGEN_METABOLIC_PROCESS","GOBP_POSITIVE_REGULATION_OF_COLLAGEN_METABOLIC_PROCESS","2/76","26/17872",0.0769230769230769,18.0890688259109,5.69842259751617,0.00542904210734637,0.0376897038715778,0.0271709992604034,"CCN2/VIM",2
278,"Fridman senescence up (MsigDB M9143)","Fridman senescence up (MsigDB M9143)","GOBP_CARDIAC_CHAMBER_DEVELOPMENT","GOBP_CARDIAC_CHAMBER_DEVELOPMENT","4/76","167/17872",0.0239520958083832,5.63252442483454,3.93050192072219,0.00559773309374083,0.0385822248719126,0.0278144292943093,"CITED2/NRG1/MDM2/TP53",4
279,"Fridman senescence up (MsigDB M9143)","Fridman senescence up (MsigDB M9143)","GOBP_POSITIVE_REGULATION_OF_CELLULAR_AMIDE_METABOLIC_PROCESS","GOBP_POSITIVE_REGULATION_OF_CELLULAR_AMIDE_METABOLIC_PROCESS","4/76","167/17872",0.0239520958083832,5.63252442483454,3.93050192072219,0.00559773309374083,0.0385822248719126,0.0278144292943093,"CYP1B1/IFNG/THBS1/VIM",4
280,"Fridman senescence up (MsigDB M9143)","Fridman senescence up (MsigDB M9143)","GOBP_REGULATION_OF_LEUKOCYTE_APOPTOTIC_PROCESS","GOBP_REGULATION_OF_LEUKOCYTE_APOPTOTIC_PROCESS","3/76","85/17872",0.0352941176470588,8.29969040247678,4.40841606505944,0.00568505575595715,0.0390441507810914,0.0281474377090059,"CDKN2A/IRF7/TP53",3
281,"Fridman senescence up (MsigDB M9143)","Fridman senescence up (MsigDB M9143)","GOBP_POSITIVE_REGULATION_OF_LEUKOCYTE_APOPTOTIC_PROCESS","GOBP_POSITIVE_REGULATION_OF_LEUKOCYTE_APOPTOTIC_PROCESS","2/76","27/17872",0.0740740740740741,17.4191033138402,5.57947153831557,0.00584729789785277,0.039873595239613,0.0287453950409559,"CDKN2A/TP53",2
282,"Fridman senescence up (MsigDB M9143)","Fridman senescence up (MsigDB M9143)","GOBP_REGULATION_OF_MYELOID_CELL_APOPTOTIC_PROCESS","GOBP_REGULATION_OF_MYELOID_CELL_APOPTOTIC_PROCESS","2/76","27/17872",0.0740740740740741,17.4191033138402,5.57947153831557,0.00584729789785277,0.039873595239613,0.0287453950409559,"CDKN2A/IRF7",2
283,"Fridman senescence up (MsigDB M9143)","Fridman senescence up (MsigDB M9143)","GOBP_CELL_CYCLE_CHECKPOINT_SIGNALING","GOBP_CELL_CYCLE_CHECKPOINT_SIGNALING","4/76","170/17872",0.0235294117647059,5.53312693498452,3.88088878840427,0.00595775160788169,0.0404832379574434,0.0291848944302778,"CDKN1A/MDM2/CCND1/TP53",4
284,"Fridman senescence up (MsigDB M9143)","Fridman senescence up (MsigDB M9143)","GOBP_POSITIVE_REGULATION_OF_NEURON_DEATH","GOBP_POSITIVE_REGULATION_OF_NEURON_DEATH","3/76","87/17872",0.0344827586206897,8.10889292196007,4.34364865561577,0.00606410285369125,0.0410608091114376,0.0296012730107909,"IFNG/TFAP2A/TP53",3
285,"Fridman senescence up (MsigDB M9143)","Fridman senescence up (MsigDB M9143)","GOBP_AUTOPHAGY_OF_MITOCHONDRION","GOBP_AUTOPHAGY_OF_MITOCHONDRION","3/76","88/17872",0.0340909090909091,8.01674641148325,4.3120363916729,0.00625916512305687,0.0422242342364885,0.0304400013627037,"OPTN/TP53/MAP1LC3B",3
286,"Fridman senescence up (MsigDB M9143)","Fridman senescence up (MsigDB M9143)","GOBP_NEGATIVE_REGULATION_OF_PROTEIN_MATURATION","GOBP_NEGATIVE_REGULATION_OF_PROTEIN_MATURATION","2/76","28/17872",0.0714285714285714,16.796992481203,5.46672647644536,0.00627983930922293,0.0422242342364885,0.0304400013627037,"SERPINE1/THBS1",2
287,"Fridman senescence up (MsigDB M9143)","Fridman senescence up (MsigDB M9143)","GOBP_MESENCHYMAL_CELL_DEVELOPMENT","GOBP_MESENCHYMAL_CELL_DEVELOPMENT","3/76","89/17872",0.0337078651685393,7.92667060910704,4.2809193866664,0.00645794440927224,0.0431202329827449,0.0310859385490188,"CITED2/FN1/NRG1",3
288,"Fridman senescence up (MsigDB M9143)","Fridman senescence up (MsigDB M9143)","GOBP_RESPONSE_TO_CAMP","GOBP_RESPONSE_TO_CAMP","3/76","89/17872",0.0337078651685393,7.92667060910704,4.2809193866664,0.00645794440927224,0.0431202329827449,0.0310859385490188,"CYP1B1/IGFBP5/STAT1",3
289,"Fridman senescence up (MsigDB M9143)","Fridman senescence up (MsigDB M9143)","GOBP_NEGATIVE_REGULATION_OF_WNT_SIGNALING_PATHWAY","GOBP_NEGATIVE_REGULATION_OF_WNT_SIGNALING_PATHWAY","4/76","175/17872",0.0228571428571429,5.37503759398496,3.8007649558266,0.00659155523497307,0.0437088300581145,0.0315102658601072,"IGFBP1/IGFBP2/IGFBP4/IGFBP6",4
290,"Fridman senescence up (MsigDB M9143)","Fridman senescence up (MsigDB M9143)","GOBP_TISSUE_REMODELING","GOBP_TISSUE_REMODELING","4/76","175/17872",0.0228571428571429,5.37503759398496,3.8007649558266,0.00659155523497307,0.0437088300581145,0.0315102658601072,"IGFBP5/MDM2/TNFAIP3/TP53",4
291,"Fridman senescence up (MsigDB M9143)","Fridman senescence up (MsigDB M9143)","GOBP_CELLULAR_RESPONSE_TO_HYDROGEN_PEROXIDE","GOBP_CELLULAR_RESPONSE_TO_HYDROGEN_PEROXIDE","3/76","90/17872",0.0333333333333333,7.83859649122807,4.25028405592929,0.00666045857793766,0.0440139582315262,0.0317302367413416,"CYP1B1/RHOB/TNFAIP3",3
292,"Fridman senescence up (MsigDB M9143)","Fridman senescence up (MsigDB M9143)","GOBP_CRANIAL_NERVE_MORPHOGENESIS","GOBP_CRANIAL_NERVE_MORPHOGENESIS","2/76","29/17872",0.0689655172413793,16.2177858439201,5.3596515342928,0.00672654056504777,0.0442984161184482,0.0319353061433595,"CITED2/TFAP2A",2
293,"Fridman senescence up (MsigDB M9143)","Fridman senescence up (MsigDB M9143)","GOBP_POSITIVE_REGULATION_OF_PROTEIN_KINASE_ACTIVITY","GOBP_POSITIVE_REGULATION_OF_PROTEIN_KINASE_ACTIVITY","6/76","397/17872",0.0151133501259446,3.55402359803792,3.36303658482884,0.00684399908708273,0.044918123701229,0.0323820614251409,"CDKN1A/NRG1/IFNG/MAP2K3/CCND1/THBS1",6
294,"Fridman senescence up (MsigDB M9143)","Fridman senescence up (MsigDB M9143)","GOBP_NEGATIVE_REGULATION_OF_RESPONSE_TO_WOUNDING","GOBP_NEGATIVE_REGULATION_OF_RESPONSE_TO_WOUNDING","3/76","92/17872",0.0326086956521739,7.66819221967963,4.19040665522966,0.00707676090613808,0.0462877932738215,0.0333694740901677,"SERPINE1/SERPINB2/THBS1",3
295,"Fridman senescence up (MsigDB M9143)","Fridman senescence up (MsigDB M9143)","GOBP_HOMEOSTASIS_OF_NUMBER_OF_CELLS","GOBP_HOMEOSTASIS_OF_NUMBER_OF_CELLS","5/76","283/17872",0.0176678445229682,4.15473312255905,3.49587015826815,0.00711283874861357,0.0463190235178976,0.0333919883805847,"CITED2/SOD1/STAT1/TNFAIP3/ISG15",5
296,"Fridman senescence up (MsigDB M9143)","Fridman senescence up (MsigDB M9143)","GOBP_RESPONSE_TO_TEMPERATURE_STIMULUS","GOBP_RESPONSE_TO_TEMPERATURE_STIMULUS","4/76","179/17872",0.0223463687150838,5.25492502205234,3.73884717123036,0.00712970928824633,0.0463190235178976,0.0333919883805847,"HSPA2/IGFBP7/SOD1/THBS1",4
297,"Fridman senescence up (MsigDB M9143)","Fridman senescence up (MsigDB M9143)","GOBP_NEGATIVE_REGULATION_OF_INTRINSIC_APOPTOTIC_SIGNALING_PATHWAY_IN_RESPONSE_TO_DNA_DAMAGE","GOBP_NEGATIVE_REGULATION_OF_INTRINSIC_APOPTOTIC_SIGNALING_PATHWAY_IN_RESPONSE_TO_DNA_DAMAGE","2/76","30/17872",0.0666666666666667,15.6771929824561,5.25777369680999,0.00718727667570301,0.0465358015063195,0.0335482664607509,…
298,"Fridman senescence up (MsigDB M9143)","Fridman senescence up (MsigDB M9143)","GOBP_POSITIVE_REGULATION_OF_LEUKOCYTE_CHEMOTAXIS","GOBP_POSITIVE_REGULATION_OF_LEUKOCYTE_CHEMOTAXIS","3/76","94/17872",0.0319148936170213,7.505039193729,4.13230547319841,0.00750820661286799,0.0481499306004166,0.0347119131843056,"SERPINE1/RAC1/THBS1",3
299,"Fridman senescence up (MsigDB M9143)","Fridman senescence up (MsigDB M9143)","GOBP_POSITIVE_REGULATION_OF_DEFENSE_RESPONSE","GOBP_POSITIVE_REGULATION_OF_DEFENSE_RESPONSE","5/76","288/17872",0.0173611111111111,4.08260233918129,3.44647343205187,0.00764292539205127,0.0481499306004166,0.0347119131843056,"OPTN/IFI16/IFNG/IRF7/SERPINE1",5
300,"Fridman senescence up (MsigDB M9143)","Fridman senescence up (MsigDB M9143)","GOBP_ANGIOGENESIS_INVOLVED_IN_WOUND_HEALING","GOBP_ANGIOGENESIS_INVOLVED_IN_WOUND_HEALING","2/76","31/17872",0.0645161290322581,15.1714770797963,5.16067362566809,0.00766192343407566,0.0481499306004166,0.0347119131843056,"SERPINE1/TNFAIP3",2
301,"Fridman senescence up (MsigDB M9143)","Fridman senescence up (MsigDB M9143)","GOBP_ENDOTHELIAL_CELL_CHEMOTAXIS","GOBP_ENDOTHELIAL_CELL_CHEMOTAXIS","2/76","31/17872",0.0645161290322581,15.1714770797963,5.16067362566809,0.00766192343407566,0.0481499306004166,0.0347119131843056,"RAB13/THBS1",2
302,"Fridman senescence up (MsigDB M9143)","Fridman senescence up (MsigDB M9143)","GOBP_POSITIVE_REGULATION_OF_CELL_CYCLE_G2_M_PHASE_TRANSITION","GOBP_POSITIVE_REGULATION_OF_CELL_CYCLE_G2_M_PHASE_TRANSITION","2/76","31/17872",0.0645161290322581,15.1714770797963,5.16067362566809,0.00766192343407566,0.0481499306004166,0.0347119131843056,"HSPA2/CCND1",2
303,"Fridman senescence up (MsigDB M9143)","Fridman senescence up (MsigDB M9143)","GOBP_RESPONSE_TO_INTERFERON_BETA","GOBP_RESPONSE_TO_INTERFERON_BETA","2/76","31/17872",0.0645161290322581,15.1714770797963,5.16067362566809,0.00766192343407566,0.0481499306004166,0.0347119131843056,"IFI16/STAT1",2
304,"Fridman senescence up (MsigDB M9143)","Fridman senescence up (MsigDB M9143)","GOBP_RESPONSE_TO_IRON_ION","GOBP_RESPONSE_TO_IRON_ION","2/76","31/17872",0.0645161290322581,15.1714770797963,5.16067362566809,0.00766192343407566,0.0481499306004166,0.0347119131843056,"CCND1/TFAP2A",2
305,"Fridman senescence up (MsigDB M9143)","Fridman senescence up (MsigDB M9143)","GOBP_SCHWANN_CELL_DEVELOPMENT","GOBP_SCHWANN_CELL_DEVELOPMENT","2/76","31/17872",0.0645161290322581,15.1714770797963,5.16067362566809,0.00766192343407566,0.0481499306004166,0.0347119131843056,"NRG1/SOD1",2
306,"Fridman senescence up (MsigDB M9143)","Fridman senescence up (MsigDB M9143)","GOBP_SMOOTH_MUSCLE_CELL_APOPTOTIC_PROCESS","GOBP_SMOOTH_MUSCLE_CELL_APOPTOTIC_PROCESS","2/76","31/17872",0.0645161290322581,15.1714770797963,5.16067362566809,0.00766192343407566,0.0481499306004166,0.0347119131843056,"CDKN2A/IFNG",2
307,"Fridman senescence up (MsigDB M9143)","Fridman senescence up (MsigDB M9143)","GOBP_NEGATIVE_REGULATION_OF_NF_KAPPAB_TRANSCRIPTION_FACTOR_ACTIVITY","GOBP_NEGATIVE_REGULATION_OF_NF_KAPPAB_TRANSCRIPTION_FACTOR_ACTIVITY","3/76","95/17872",0.0315789473684211,7.42603878116344,4.10389209910773,0.0077296484572852,0.0482601103355826,0.0347913431929071,"CDKN2A/CYP1B1/TNFAIP3",3
308,"Fridman senescence up (MsigDB M9143)","Fridman senescence up (MsigDB M9143)","GOBP_POSITIVE_REGULATION_OF_SMOOTH_MUSCLE_CELL_PROLIFERATION","GOBP_POSITIVE_REGULATION_OF_SMOOTH_MUSCLE_CELL_PROLIFERATION","3/76","95/17872",0.0315789473684211,7.42603878116344,4.10389209910773,0.0077296484572852,0.0482601103355826,0.0347913431929071,"IGFBP5/STAT1/THBS1",3
309,"Fridman senescence up (MsigDB M9143)","Fridman senescence up (MsigDB M9143)","GOBP_NEURAL_CREST_CELL_DIFFERENTIATION","GOBP_NEURAL_CREST_CELL_DIFFERENTIATION","3/76","96/17872",0.03125,7.34868421052632,4.07588898046352,0.0079549236009488,0.0495058837690114,0.035689437514732,"CITED2/FN1/NRG1",3
310,"Fridman senescence up (MsigDB M9143)","Fridman senescence up (MsigDB M9143)","GOBP_MYELOID_CELL_APOPTOTIC_PROCESS","GOBP_MYELOID_CELL_APOPTOTIC_PROCESS","2/76","32/17872",0.0625,14.6973684210526,5.06797806336763,0.00815035741131202,0.0500739210925016,0.0360989430324464,"CDKN2A/IRF7",2
311,"Fridman senescence up (MsigDB M9143)","Fridman senescence up (MsigDB M9143)","GOBP_NEGATIVE_REGULATION_OF_DNA_REPLICATION","GOBP_NEGATIVE_REGULATION_OF_DNA_REPLICATION","2/76","32/17872",0.0625,14.6973684210526,5.06797806336763,0.00815035741131202,0.0500739210925016,0.0360989430324464,"S100A11/TP53",2
312,"Fridman senescence up (MsigDB M9143)","Fridman senescence up (MsigDB M9143)","GOBP_RESPONSE_TO_MINERALOCORTICOID","GOBP_RESPONSE_TO_MINERALOCORTICOID","2/76","32/17872",0.0625,14.6973684210526,5.06797806336763,0.00815035741131202,0.0500739210925016,0.0360989430324464,"CCN2/CCND1",2
313,"Fridman senescence up (MsigDB M9143)","Fridman senescence up (MsigDB M9143)","GOBP_RESPONSE_TO_X_RAY","GOBP_RESPONSE_TO_X_RAY","2/76","32/17872",0.0625,14.6973684210526,5.06797806336763,0.00815035741131202,0.0500739210925016,0.0360989430324464,"CCND1/TP53",2
314,"Fridman senescence up (MsigDB M9143)","Fridman senescence up (MsigDB M9143)","GOBP_CELLULAR_RESPONSE_TO_UNFOLDED_PROTEIN","GOBP_CELLULAR_RESPONSE_TO_UNFOLDED_PROTEIN","3/76","97/17872",0.0309278350515464,7.27292457948996,4.04828569065727,0.00818404702061729,0.0501207720402772,0.0361327184919644,"OPTN/HSPA2/CCND1",3
315,"Fridman senescence up (MsigDB M9143)","Fridman senescence up (MsigDB M9143)","GOBP_CELLULAR_RESPONSE_TO_PEPTIDE_HORMONE_STIMULUS","GOBP_CELLULAR_RESPONSE_TO_PEPTIDE_HORMONE_STIMULUS","5/76","294/17872",0.0170068027210884,3.99928392409595,3.38864863659413,0.00831474302661588,0.0505988950638682,0.0364774036177652,"RAB31/CYP1B1/IGFBP1/RAB13/STAT1",5
316,"Fridman senescence up (MsigDB M9143)","Fridman senescence up (MsigDB M9143)","GOBP_PROTEIN_LOCALIZATION_TO_NUCLEUS","GOBP_PROTEIN_LOCALIZATION_TO_NUCLEUS","5/76","294/17872",0.0170068027210884,3.99928392409595,3.38864863659413,0.00831474302661588,0.0505988950638682,0.0364774036177652,"CDKN1A/IFNG/ING1/MDM2/TP53",5
317,"Fridman senescence up (MsigDB M9143)","Fridman senescence up (MsigDB M9143)","GOBP_CELL_SUBSTRATE_JUNCTION_ORGANIZATION","GOBP_CELL_SUBSTRATE_JUNCTION_ORGANIZATION","3/76","98/17872",0.0306122448979592,7.19871106337272,4.02107217371117,0.00841703329594321,0.0508992296481094,0.0366939187380245,"FN1/RAC1/THBS1",3
318,"Fridman senescence up (MsigDB M9143)","Fridman senescence up (MsigDB M9143)","GOBP_POSITIVE_REGULATION_OF_ENDOCYTOSIS","GOBP_POSITIVE_REGULATION_OF_ENDOCYTOSIS","3/76","98/17872",0.0306122448979592,7.19871106337272,4.02107217371117,0.00841703329594321,0.0508992296481094,0.0366939187380245,"RAB31/SERPINE1/SMPD1",3
319,"Fridman senescence up (MsigDB M9143)","Fridman senescence up (MsigDB M9143)","GOBP_NEGATIVE_REGULATION_OF_DNA_BINDING_TRANSCRIPTION_FACTOR_ACTIVITY","GOBP_NEGATIVE_REGULATION_OF_DNA_BINDING_TRANSCRIPTION_FACTOR_ACTIVITY","4/76","190/17872",0.0210526315789474,4.95069252077562,3.57770363794988,0.00875748228916177,0.0524630481060999,0.0378212958676047,"CDKN2A/CYP1B1/NDN/TNFAIP3",4
320,"Fridman senescence up (MsigDB M9143)","Fridman senescence up (MsigDB M9143)","GOBP_POSITIVE_REGULATION_OF_PEPTIDYL_TYROSINE_PHOSPHORYLATION","GOBP_POSITIVE_REGULATION_OF_PEPTIDYL_TYROSINE_PHOSPHORYLATION","4/76","190/17872",0.0210526315789474,4.95069252077562,3.57770363794988,0.00875748228916177,0.0524630481060999,0.0378212958676047,"NRG1/IFNG/TP53/CD44",4
321,"Fridman senescence up (MsigDB M9143)","Fridman senescence up (MsigDB M9143)","GOBP_RESPONSE_TO_KETONE","GOBP_RESPONSE_TO_KETONE","4/76","190/17872",0.0210526315789474,4.95069252077562,3.57770363794988,0.00875748228916177,0.0524630481060999,0.0378212958676047,"CYP1B1/IGFBP7/CCND1/THBS1",4
322,"Fridman senescence up (MsigDB M9143)","Fridman senescence up (MsigDB M9143)","GOBP_POSITIVE_REGULATION_OF_MITOTIC_CELL_CYCLE_PHASE_TRANSITION","GOBP_POSITIVE_REGULATION_OF_MITOTIC_CELL_CYCLE_PHASE_TRANSITION","3/76","100/17872",0.03,7.05473684210526,3.96777598763946,0.00889465076949766,0.0527913994745185,0.0380580086531138,"HSPA2/MDM2/CCND1",3
323,"Fridman senescence up (MsigDB M9143)","Fridman senescence up (MsigDB M9143)","GOBP_POSITIVE_REGULATION_OF_MYELOID_CELL_DIFFERENTIATION","GOBP_POSITIVE_REGULATION_OF_MYELOID_CELL_DIFFERENTIATION","3/76","100/17872",0.03,7.05473684210526,3.96777598763946,0.00889465076949766,0.0527913994745185,0.0380580086531138,"IFNG/STAT1/ISG15",3
324,"Fridman senescence up (MsigDB M9143)","Fridman senescence up (MsigDB M9143)","GOBP_REGULATION_OF_PHAGOCYTOSIS","GOBP_REGULATION_OF_PHAGOCYTOSIS","3/76","100/17872",0.03,7.05473684210526,3.96777598763946,0.00889465076949766,0.0527913994745185,0.0380580086531138,"RAB31/IFNG/SOD1",3
325,"Fridman senescence up (MsigDB M9143)","Fridman senescence up (MsigDB M9143)","GOBP_NEGATIVE_REGULATION_OF_SIGNAL_TRANSDUCTION_BY_P53_CLASS_MEDIATOR","GOBP_NEGATIVE_REGULATION_OF_SIGNAL_TRANSDUCTION_BY_P53_CLASS_MEDIATOR","2/76","34/17872",0.0588235294117647,13.8328173374613,4.89450094048313,0.00916809717289347,0.0539151402552726,0.0388681280434595,"MDM2/CD44",2
326,"Fridman senescence up (MsigDB M9143)","Fridman senescence up (MsigDB M9143)","GOBP_POSITIVE_REGULATION_OF_ERYTHROCYTE_DIFFERENTIATION","GOBP_POSITIVE_REGULATION_OF_ERYTHROCYTE_DIFFERENTIATION","2/76","34/17872",0.0588235294117647,13.8328173374613,4.89450094048313,0.00916809717289347,0.0539151402552726,0.0388681280434595,"STAT1/ISG15",2
327,"Fridman senescence up (MsigDB M9143)","Fridman senescence up (MsigDB M9143)","GOBP_SPLEEN_DEVELOPMENT","GOBP_SPLEEN_DEVELOPMENT","2/76","34/17872",0.0588235294117647,13.8328173374613,4.89450094048313,0.00916809717289347,0.0539151402552726,0.0388681280434595,"CDKN2B/CITED2",2
328,"Fridman senescence up (MsigDB M9143)","Fridman senescence up (MsigDB M9143)","GOBP_NEGATIVE_REGULATION_OF_INTRINSIC_APOPTOTIC_SIGNALING_PATHWAY","GOBP_NEGATIVE_REGULATION_OF_INTRINSIC_APOPTOTIC_SIGNALING_PATHWAY","3/76","102/17872",0.0294117647058824,6.91640866873065,3.91592677048902,0.0093878848609192,0.0550393371571574,0.0396785762574794,"CDKN2D/MDM2/CD44",3
329,"Fridman senescence up (MsigDB M9143)","Fridman senescence up (MsigDB M9143)","GOBP_INNER_EAR_MORPHOGENESIS","GOBP_INNER_EAR_MORPHOGENESIS","3/76","103/17872",0.029126213592233,6.84925907000511,3.89052312293812,0.00964039047598396,0.0558312532615021,0.0402494789092691,"ALDH1A3/SOD1/TFAP2A",3
330,"Fridman senescence up (MsigDB M9143)","Fridman senescence up (MsigDB M9143)","GOBP_REGULATION_OF_SIGNAL_TRANSDUCTION_BY_P53_CLASS_MEDIATOR","GOBP_REGULATION_OF_SIGNAL_TRANSDUCTION_BY_P53_CLASS_MEDIATOR","3/76","103/17872",0.029126213592233,6.84925907000511,3.89052312293812,0.00964039047598396,0.0558312532615021,0.0402494789092691,"MDM2/TP53/CD44",3
331,"Fridman senescence up (MsigDB M9143)","Fridman senescence up (MsigDB M9143)","GOBP_REGULATION_OF_CELL_MORPHOGENESIS","GOBP_REGULATION_OF_CELL_MORPHOGENESIS","5/76","305/17872",0.0163934426229508,3.85504745470233,3.28650634619155,0.00965124970077691,0.0558312532615021,0.0402494789092691,"FN1/RHOB/RAC1/SPARC/CD44",5
332,"Fridman senescence up (MsigDB M9143)","Fridman senescence up (MsigDB M9143)","GOBP_POSITIVE_REGULATION_OF_CYCLIN_DEPENDENT_PROTEIN_KINASE_ACTIVITY","GOBP_POSITIVE_REGULATION_OF_CYCLIN_DEPENDENT_PROTEIN_KINASE_ACTIVITY","2/76","35/17872",0.0571428571428571,13.4375939849624,4.81315133036295,0.0096971599528558,0.0558312532615021,0.0402494789092691,"CDKN1A/CCND1",2
333,"Fridman senescence up (MsigDB M9143)","Fridman senescence up (MsigDB M9143)","GOBP_REGULATION_OF_FIBROBLAST_MIGRATION","GOBP_REGULATION_OF_FIBROBLAST_MIGRATION","2/76","35/17872",0.0571428571428571,13.4375939849624,4.81315133036295,0.0096971599528558,0.0558312532615021,0.0402494789092691,"RAC1/THBS1",2
334,"Fridman senescence up (MsigDB M9143)","Fridman senescence up (MsigDB M9143)","GOBP_RELAXATION_OF_MUSCLE","GOBP_RELAXATION_OF_MUSCLE","2/76","35/17872",0.0571428571428571,13.4375939849624,4.81315133036295,0.0096971599528558,0.0558312532615021,0.0402494789092691,"GSN/SOD1",2
335,"Fridman senescence up (MsigDB M9143)","Fridman senescence up (MsigDB M9143)","GOBP_RESPONSE_TO_STARVATION","GOBP_RESPONSE_TO_STARVATION","4/76","196/17872",0.0204081632653061,4.79914070891514,3.49495383156877,0.00974000863028915,0.0559105570031225,0.040306650011283,"CDKN1A/IFI16/TP53/MAP1LC3B",4
336,"Fridman senescence up (MsigDB M9143)","Fridman senescence up (MsigDB M9143)","GOBP_REGULATION_OF_STEROID_METABOLIC_PROCESS","GOBP_REGULATION_OF_STEROID_METABOLIC_PROCESS","3/76","104/17872",0.0288461538461538,6.7834008097166,3.86545581517782,0.00989683829700902,0.0566417263248462,0.040833759514915,"IFNG/IGFBP7/SOD1",3
337,"Fridman senescence up (MsigDB M9143)","Fridman senescence up (MsigDB M9143)","GOBP_NUCLEAR_TRANSPORT","GOBP_NUCLEAR_TRANSPORT","5/76","308/17872",0.0162337662337662,3.8174982911825,3.25947256823646,0.0100400295405448,0.0572907323634055,0.0413016364357255,"CDKN1A/HTATIP2/IFNG/ING1/TP53",5
338,"Fridman senescence up (MsigDB M9143)","Fridman senescence up (MsigDB M9143)","GOBP_CELLULAR_RESPONSE_TO_EXTERNAL_STIMULUS","GOBP_CELLULAR_RESPONSE_TO_EXTERNAL_STIMULUS","5/76","309/17872",0.0161812297734628,3.80514392778062,3.25053662103567,0.0101719862643817,0.057743708287857,0.0416281926896613,"CDKN1A/CDKN2B/IFI16/TP53/MAP1LC3B",5
339,"Fridman senescence up (MsigDB M9143)","Fridman senescence up (MsigDB M9143)","GOBP_MONOCYTE_DIFFERENTIATION","GOBP_MONOCYTE_DIFFERENTIATION","2/76","36/17872",0.0555555555555556,13.0643274853801,4.73506190396467,0.0102395239345602,0.057743708287857,0.0416281926896613,"IFI16/IRF7",2
340,"Fridman senescence up (MsigDB M9143)","Fridman senescence up (MsigDB M9143)","GOBP_NEGATIVE_REGULATION_OF_ENDOTHELIAL_CELL_APOPTOTIC_PROCESS","GOBP_NEGATIVE_REGULATION_OF_ENDOTHELIAL_CELL_APOPTOTIC_PROCESS","2/76","36/17872",0.0555555555555556,13.0643274853801,4.73506190396467,0.0102395239345602,0.057743708287857,0.0416281926896613,"SERPINE1/TNFAIP3",2
341,"Fridman senescence up (MsigDB M9143)","Fridman senescence up (MsigDB M9143)","GOBP_PEPTIDE_CROSS_LINKING","GOBP_PEPTIDE_CROSS_LINKING","2/76","36/17872",0.0555555555555556,13.0643274853801,4.73506190396467,0.0102395239345602,0.057743708287857,0.0416281926896613,"FN1/THBS1",2
342,"Fridman senescence up (MsigDB M9143)","Fridman senescence up (MsigDB M9143)","GOBP_CARDIAC_SEPTUM_DEVELOPMENT","GOBP_CARDIAC_SEPTUM_DEVELOPMENT","3/76","106/17872",0.0283018867924528,6.65541211519364,3.81629893919999,0.0104216078101737,0.0585986895291344,0.0422445598214796,"CITED2/MDM2/TP53",3
343,"Fridman senescence up (MsigDB M9143)","Fridman senescence up (MsigDB M9143)","GOBP_ENDOTHELIAL_CELL_PROLIFERATION","GOBP_ENDOTHELIAL_CELL_PROLIFERATION","4/76","201/17872",0.0199004975124378,4.67975909924064,3.42852150734643,0.0106115617264246,0.0593111962342215,0.0427582152012862,"F3/SPARC/STAT1/THBS1",4
344,"Fridman senescence up (MsigDB M9143)","Fridman senescence up (MsigDB M9143)","GOBP_TUMOR_NECROSIS_FACTOR_MEDIATED_SIGNALING_PATHWAY","GOBP_TUMOR_NECROSIS_FACTOR_MEDIATED_SIGNALING_PATHWAY","3/76","107/17872",0.0280373831775701,6.59321200196754,3.79219436748895,0.0106899522141263,0.0593111962342215,0.0427582152012862,"STAT1/TNFAIP3/TP53",3
345,"Fridman senescence up (MsigDB M9143)","Fridman senescence up (MsigDB M9143)","GOBP_CANONICAL_WNT_SIGNALING_PATHWAY","GOBP_CANONICAL_WNT_SIGNALING_PATHWAY","5/76","313/17872",0.0159744408945687,3.75651589036489,3.21516158883313,0.0107117646260623,0.0593111962342215,0.0427582152012862,"IGFBP1/IGFBP2/IGFBP4/IGFBP6/SMURF2",5
346,"Fridman senescence up (MsigDB M9143)","Fridman senescence up (MsigDB M9143)","GOBP_EXTERNAL_ENCAPSULATING_STRUCTURE_ORGANIZATION","GOBP_EXTERNAL_ENCAPSULATING_STRUCTURE_ORGANIZATION","5/76","313/17872",0.0159744408945687,3.75651589036489,3.21516158883313,0.0107117646260623,0.0593111962342215,0.0427582152012862,"COL1A2/CCN2/CYP1B1/GSN/MMP1",5
347,"Fridman senescence up (MsigDB M9143)","Fridman senescence up (MsigDB M9143)","GOBP_PROTEIN_MATURATION","GOBP_PROTEIN_MATURATION","5/76","313/17872",0.0159744408945687,3.75651589036489,3.21516158883313,0.0107117646260623,0.0593111962342215,0.0427582152012862,"F3/GSN/IFI16/SERPINE1/THBS1",5
348,"Fridman senescence up (MsigDB M9143)","Fridman senescence up (MsigDB M9143)","GOBP_LENS_FIBER_CELL_DIFFERENTIATION","GOBP_LENS_FIBER_CELL_DIFFERENTIATION","2/76","37/17872",0.0540540540540541,12.7112375533428,4.66001291802451,0.010795069517409,0.0593111962342215,0.0427582152012862,"CDKN1C/VIM",2
349,"Fridman senescence up (MsigDB M9143)","Fridman senescence up (MsigDB M9143)","GOBP_MEMBRANE_LIPID_CATABOLIC_PROCESS","GOBP_MEMBRANE_LIPID_CATABOLIC_PROCESS","2/76","37/17872",0.0540540540540541,12.7112375533428,4.66001291802451,0.010795069517409,0.0593111962342215,0.0427582152012862,"CYP1B1/SMPD1",2
350,"Fridman senescence up (MsigDB M9143)","Fridman senescence up (MsigDB M9143)","GOBP_SCHWANN_CELL_DIFFERENTIATION","GOBP_SCHWANN_CELL_DIFFERENTIATION","2/76","37/17872",0.0540540540540541,12.7112375533428,4.66001291802451,0.010795069517409,0.0593111962342215,0.0427582152012862,"NRG1/SOD1",2
351,"Fridman senescence up (MsigDB M9143)","Fridman senescence up (MsigDB M9143)","GOBP_CELL_CHEMOTAXIS","GOBP_CELL_CHEMOTAXIS","5/76","315/17872",0.0158730158730159,3.73266499582289,3.19769134209877,0.0109888944677119,0.0602041141350714,0.0434019313659518,"SERPINE1/RAB13/RAC1/THBS1/CXCL14",5
352,"Fridman senescence up (MsigDB M9143)","Fridman senescence up (MsigDB M9143)","GOBP_LEUKOCYTE_APOPTOTIC_PROCESS","GOBP_LEUKOCYTE_APOPTOTIC_PROCESS","3/76","109/17872",0.0275229357798165,6.47223563495896,3.74489724689139,0.0112386143894922,0.0612233866033809,0.0441367381868531,"CDKN2A/IRF7/TP53",3
353,"Fridman senescence up (MsigDB M9143)","Fridman senescence up (MsigDB M9143)","GOBP_RESPONSE_TO_RETINOIC_ACID","GOBP_RESPONSE_TO_RETINOIC_ACID","3/76","109/17872",0.0275229357798165,6.47223563495896,3.74489724689139,0.0112386143894922,0.0612233866033809,0.0441367381868531,"CDKN2D/IGFBP2/IGFBP7",3
354,"Fridman senescence up (MsigDB M9143)","Fridman senescence up (MsigDB M9143)","GOBP_NEGATIVE_REGULATION_OF_DNA_BIOSYNTHETIC_PROCESS","GOBP_NEGATIVE_REGULATION_OF_DNA_BIOSYNTHETIC_PROCESS","2/76","38/17872",0.0526315789473684,12.3767313019391,4.58780492330922,0.0113636778539946,0.0613830126776171,0.0442518147064191,"CDKN1A/TP53",2
355,"Fridman senescence up (MsigDB M9143)","Fridman senescence up (MsigDB M9143)","GOBP_POSITIVE_REGULATION_OF_EPITHELIAL_CELL_APOPTOTIC_PROCESS","GOBP_POSITIVE_REGULATION_OF_EPITHELIAL_CELL_APOPTOTIC_PROCESS","2/76","38/17872",0.0526315789473684,12.3767313019391,4.58780492330922,0.0113636778539946,0.0613830126776171,0.0442518147064191,"GSN/THBS1",2
356,"Fridman senescence up (MsigDB M9143)","Fridman senescence up (MsigDB M9143)","GOBP_REGULATION_OF_INTRINSIC_APOPTOTIC_SIGNALING_PATHWAY_IN_RESPONSE_TO_DNA_DAMAGE","GOBP_REGULATION_OF_INTRINSIC_APOPTOTIC_SIGNALING_PATHWAY_IN_RESPONSE_TO_DNA_DAMAGE","2/76","38/17872",0.0526315789473684,12.3767313019391,4.58780492330922,0.0113636778539946,0.0613830126776171,0.0442518147064191,"CDKN2D/CD44",2
357,"Fridman senescence up (MsigDB M9143)","Fridman senescence up (MsigDB M9143)","GOBP_CELLULAR_RESPONSE_TO_INSULIN_STIMULUS","GOBP_CELLULAR_RESPONSE_TO_INSULIN_STIMULUS","4/76","207/17872",0.0193236714975845,4.5441139079583,3.35162984145785,0.0117222850381443,0.0631427286508447,0.045520416910618,"RAB31/IGFBP1/RAB13/STAT1",4
358,"Fridman senescence up (MsigDB M9143)","Fridman senescence up (MsigDB M9143)","GOBP_RESPONSE_TO_PROGESTERONE","GOBP_RESPONSE_TO_PROGESTERONE","2/76","39/17872",0.0512820512820513,12.059379217274,4.51825641282634,0.0119452308459943,0.0641639075889584,0.046256598130475,"CYP1B1/THBS1",2
359,"Fridman senescence up (MsigDB M9143)","Fridman senescence up (MsigDB M9143)","GOBP_POSITIVE_REGULATION_OF_EPITHELIAL_CELL_PROLIFERATION","GOBP_POSITIVE_REGULATION_OF_EPITHELIAL_CELL_PROLIFERATION","4/76","209/17872",0.0191387559808612,4.50062956434148,3.32664984017593,0.012108519662656,0.0645007196647881,0.046499410350344,"F3/NME2/CCND1/TNFAIP3",4
360,"Fridman senescence up (MsigDB M9143)","Fridman senescence up (MsigDB M9143)","GOBP_REGULATION_OF_MYELOID_CELL_DIFFERENTIATION","GOBP_REGULATION_OF_MYELOID_CELL_DIFFERENTIATION","4/76","209/17872",0.0191387559808612,4.50062956434148,3.32664984017593,0.012108519662656,0.0645007196647881,0.046499410350344,"IFNG/IRF7/STAT1/ISG15",4
361,"Fridman senescence up (MsigDB M9143)","Fridman senescence up (MsigDB M9143)","GOBP_MUSCLE_SYSTEM_PROCESS","GOBP_MUSCLE_SYSTEM_PROCESS","6/76","449/17872",0.0133630289532294,3.14242175594889,3.00460023642547,0.0121085594378515,0.0645007196647881,0.046499410350344,"CRYAB/CCN2/GSN/IGFBP5/MAP2K3/SOD1",6
362,"Fridman senescence up (MsigDB M9143)","Fridman senescence up (MsigDB M9143)","GOBP_STEROID_METABOLIC_PROCESS","GOBP_STEROID_METABOLIC_PROCESS","5/76","323/17872",0.0154798761609907,3.64021508880561,3.12920782731631,0.0121466008784924,0.0645246228987316,0.0465166425035605,"CYP1B1/IFNG/IGFBP7/SMPD1/SOD1",5
363,"Fridman senescence up (MsigDB M9143)","Fridman senescence up (MsigDB M9143)","GOBP_PROTEIN_IMPORT","GOBP_PROTEIN_IMPORT","4/76","210/17872",0.019047619047619,4.47919799498747,3.31427756139028,0.012304669625356,0.0651842415690347,0.0469921702090586,"CDKN1A/IFNG/ING1/TP53",4
364,"Fridman senescence up (MsigDB M9143)","Fridman senescence up (MsigDB M9143)","GOBP_EMBRYONIC_ORGAN_DEVELOPMENT","GOBP_EMBRYONIC_ORGAN_DEVELOPMENT","6/76","451/17872",0.0133037694013304,3.12848640448127,2.99186942850594,0.0123555746622729,0.0652456130705279,0.047036413725202,"CDKN1C/CITED2/ALDH1A3/SOD1/TFAP2A/TP53",6
365,"Fridman senescence up (MsigDB M9143)","Fridman senescence up (MsigDB M9143)","GOBP_NEGATIVE_REGULATION_OF_RESPONSE_TO_BIOTIC_STIMULUS","GOBP_NEGATIVE_REGULATION_OF_RESPONSE_TO_BIOTIC_STIMULUS","3/76","113/17872",0.0265486725663717,6.24312994876572,3.65376502933026,0.0123841127252952,0.0652456130705279,0.047036413725202,"IFI16/TNFAIP3/ISG15",3
366,"Fridman senescence up (MsigDB M9143)","Fridman senescence up (MsigDB M9143)","GOBP_MYELOID_LEUKOCYTE_DIFFERENTIATION","GOBP_MYELOID_LEUKOCYTE_DIFFERENTIATION","4/76","211/17872",0.018957345971564,4.45796956847094,3.30198255431337,0.0125028511376771,0.0656912096659922,0.0473576501245925,"CITED2/IFI16/IFNG/IRF7",4
367,"Fridman senescence up (MsigDB M9143)","Fridman senescence up (MsigDB M9143)","GOBP_POSITIVE_REGULATION_OF_CELL_CYCLE","GOBP_POSITIVE_REGULATION_OF_CELL_CYCLE","5/76","329/17872",0.0151975683890578,3.57382818749,3.07925457307904,0.0130676022987694,0.0684713875218896,0.0493619166140234,"CITED2/CCN2/HSPA2/MDM2/CCND1",5
368,"Fridman senescence up (MsigDB M9143)","Fridman senescence up (MsigDB M9143)","GOBP_CELLULAR_RESPONSE_TO_TOPOLOGICALLY_INCORRECT_PROTEIN","GOBP_CELLULAR_RESPONSE_TO_TOPOLOGICALLY_INCORRECT_PROTEIN","3/76","116/17872",0.0258620689655172,6.08166969147005,3.58825157325365,0.0132856770860712,0.0694248832513993,0.0500493041257317,"OPTN/HSPA2/CCND1",3
369,"Fridman senescence up (MsigDB M9143)","Fridman senescence up (MsigDB M9143)","GOBP_STEM_CELL_DIFFERENTIATION","GOBP_STEM_CELL_DIFFERENTIATION","4/76","217/17872",0.0184331797235023,4.33470773708465,3.22978644964505,0.0137350029975916,0.0705940372634358,0.0508921625070175,"CITED2/FN1/NRG1/TP53",4
370,"Fridman senescence up (MsigDB M9143)","Fridman senescence up (MsigDB M9143)","GOBP_GOLGI_TO_PLASMA_MEMBRANE_PROTEIN_TRANSPORT","GOBP_GOLGI_TO_PLASMA_MEMBRANE_PROTEIN_TRANSPORT","2/76","42/17872",0.0476190476190476,11.1979949874687,4.32398115767727,0.0137663879218868,0.0705940372634358,0.0508921625070175,"OPTN/RAB31",2
371,"Fridman senescence up (MsigDB M9143)","Fridman senescence up (MsigDB M9143)","GOBP_MULTICELLULAR_ORGANISM_AGING","GOBP_MULTICELLULAR_ORGANISM_AGING","2/76","42/17872",0.0476190476190476,11.1979949874687,4.32398115767727,0.0137663879218868,0.0705940372634358,0.0508921625070175,"CRYAB/TP53",2
372,"Fridman senescence up (MsigDB M9143)","Fridman senescence up (MsigDB M9143)","GOBP_POSITIVE_REGULATION_OF_BONE_MINERALIZATION","GOBP_POSITIVE_REGULATION_OF_BONE_MINERALIZATION","2/76","42/17872",0.0476190476190476,11.1979949874687,4.32398115767727,0.0137663879218868,0.0705940372634358,0.0508921625070175,"TFAP2A/ISG15",2
373,"Fridman senescence up (MsigDB M9143)","Fridman senescence up (MsigDB M9143)","GOBP_POSITIVE_REGULATION_OF_INTERLEUKIN_12_PRODUCTION","GOBP_POSITIVE_REGULATION_OF_INTERLEUKIN_12_PRODUCTION","2/76","42/17872",0.0476190476190476,11.1979949874687,4.32398115767727,0.0137663879218868,0.0705940372634358,0.0508921625070175,"IFNG/IRF5",2
374,"Fridman senescence up (MsigDB M9143)","Fridman senescence up (MsigDB M9143)","GOBP_REGULATION_OF_DEFENSE_RESPONSE_TO_VIRUS_BY_HOST","GOBP_REGULATION_OF_DEFENSE_RESPONSE_TO_VIRUS_BY_HOST","2/76","42/17872",0.0476190476190476,11.1979949874687,4.32398115767727,0.0137663879218868,0.0705940372634358,0.0508921625070175,"STAT1/TNFAIP3",2
375,"Fridman senescence up (MsigDB M9143)","Fridman senescence up (MsigDB M9143)","GOBP_REGULATION_OF_TYPE_I_INTERFERON_MEDIATED_SIGNALING_PATHWAY","GOBP_REGULATION_OF_TYPE_I_INTERFERON_MEDIATED_SIGNALING_PATHWAY","2/76","42/17872",0.0476190476190476,11.1979949874687,4.32398115767727,0.0137663879218868,0.0705940372634358,0.0508921625070175,"IRF7/ISG15",2
376,"Fridman senescence up (MsigDB M9143)","Fridman senescence up (MsigDB M9143)","GOBP_CELLULAR_RESPONSE_TO_CHEMICAL_STRESS","GOBP_CELLULAR_RESPONSE_TO_CHEMICAL_STRESS","5/76","334/17872",0.0149700598802395,3.52032776552159,3.03850705784426,0.0138704392588356,0.0709384433370769,0.051140449338988,"CYP1B1/RHOB/SOD1/TNFAIP3/TP53",5
377,"Fridman senescence up (MsigDB M9143)","Fridman senescence up (MsigDB M9143)","GOBP_GLIAL_CELL_DIFFERENTIATION","GOBP_GLIAL_CELL_DIFFERENTIATION","4/76","218/17872",0.018348623853211,4.31482375663931,3.21800825150754,0.0139476038793912,0.0711438786739236,0.0512885503536456,"NRG1/IFNG/SOD1/VIM",4
378,"Fridman senescence up (MsigDB M9143)","Fridman senescence up (MsigDB M9143)","GOBP_RESPONSE_TO_FIBROBLAST_GROWTH_FACTOR","GOBP_RESPONSE_TO_FIBROBLAST_GROWTH_FACTOR","3/76","119/17872",0.0252100840336134,5.92835028748341,3.52500061700131,0.0142238634563096,0.0723610831388451,0.0521660489333328,"CCN2/THBS1/CD44",3
379,"Fridman senescence up (MsigDB M9143)","Fridman senescence up (MsigDB M9143)","GOBP_CELLULAR_COMPONENT_DISASSEMBLY","GOBP_CELLULAR_COMPONENT_DISASSEMBLY","6/76","466/17872",0.0128755364806867,3.02778405240569,2.89857937054869,0.0143228900769764,0.0724827700832725,0.0522537746392259,"OPTN/GSN/HSPA2/MMP1/TP53/MAP1LC3B",6
380,"Fridman senescence up (MsigDB M9143)","Fridman senescence up (MsigDB M9143)","GOBP_ASTROCYTE_DEVELOPMENT","GOBP_ASTROCYTE_DEVELOPMENT","2/76","43/17872",0.0465116279069767,10.937576499388,4.26354886834853,0.0143985533914769,0.0724827700832725,0.0522537746392259,"IFNG/VIM",2
381,"Fridman senescence up (MsigDB M9143)","Fridman senescence up (MsigDB M9143)","GOBP_REGULATION_OF_COLLAGEN_METABOLIC_PROCESS","GOBP_REGULATION_OF_COLLAGEN_METABOLIC_PROCESS","2/76","43/17872",0.0465116279069767,10.937576499388,4.26354886834853,0.0143985533914769,0.0724827700832725,0.0522537746392259,"CCN2/VIM",2
382,"Fridman senescence up (MsigDB M9143)","Fridman senescence up (MsigDB M9143)","GOBP_TRANSFORMING_GROWTH_FACTOR_BETA_PRODUCTION","GOBP_TRANSFORMING_GROWTH_FACTOR_BETA_PRODUCTION","2/76","43/17872",0.0465116279069767,10.937576499388,4.26354886834853,0.0143985533914769,0.0724827700832725,0.0522537746392259,"FN1/THBS1",2
383,"Fridman senescence up (MsigDB M9143)","Fridman senescence up (MsigDB M9143)","GOBP_BONE_MINERALIZATION","GOBP_BONE_MINERALIZATION","3/76","120/17872",0.025,5.87894736842105,3.50439568261236,0.0145447642720143,0.0730276284466933,0.0526465701422093,"COL1A2/TFAP2A/ISG15",3
384,"Fridman senescence up (MsigDB M9143)","Fridman senescence up (MsigDB M9143)","GOBP_ORGANELLE_DISASSEMBLY","GOBP_ORGANELLE_DISASSEMBLY","3/76","121/17872",0.0247933884297521,5.83036102653328,3.48402200860084,0.0148697621058708,0.0744649805458059,0.0536827760236617,"OPTN/TP53/MAP1LC3B",3
385,"Fridman senescence up (MsigDB M9143)","Fridman senescence up (MsigDB M9143)","GOBP_ERK1_AND_ERK2_CASCADE","GOBP_ERK1_AND_ERK2_CASCADE","5/76","341/17872",0.0146627565982405,3.44806297268097,2.98274725579147,0.0150495206362823,0.0751694238534308,0.0541906183950343,"CCN2/FN1/NRG1/RRAS/CD44",5
386,"Fridman senescence up (MsigDB M9143)","Fridman senescence up (MsigDB M9143)","GOBP_CAMERA_TYPE_EYE_MORPHOGENESIS","GOBP_CAMERA_TYPE_EYE_MORPHOGENESIS","3/76","122/17872",0.0245901639344262,5.78257118205349,3.46387494362457,0.0151988630899018,0.0755230328730779,0.0544455397508518,"CITED2/ALDH1A3/TFAP2A",3
387,"Fridman senescence up (MsigDB M9143)","Fridman senescence up (MsigDB M9143)","GOBP_POSITIVE_REGULATION_OF_CELL_SUBSTRATE_ADHESION","GOBP_POSITIVE_REGULATION_OF_CELL_SUBSTRATE_ADHESION","3/76","122/17872",0.0245901639344262,5.78257118205349,3.46387494362457,0.0151988630899018,0.0755230328730779,0.0544455397508518,"FN1/RAC1/RRAS",3
388,"Fridman senescence up (MsigDB M9143)","Fridman senescence up (MsigDB M9143)","GOBP_REGULATION_OF_CHEMOTAXIS","GOBP_REGULATION_OF_CHEMOTAXIS","4/76","225/17872",0.0177777777777778,4.18058479532164,3.13749339129027,0.0154946219740642,0.0763891981289529,0.0550699695847119,"F3/SERPINE1/RAC1/THBS1",4
389,"Fridman senescence up (MsigDB M9143)","Fridman senescence up (MsigDB M9143)","GOBP_EAR_MORPHOGENESIS","GOBP_EAR_MORPHOGENESIS","3/76","123/17872",0.024390243902439,5.73555840821566,3.44394996776045,0.0155320730465006,0.0763891981289529,0.0550699695847119,"ALDH1A3/SOD1/TFAP2A",3
390,"Fridman senescence up (MsigDB M9143)","Fridman senescence up (MsigDB M9143)","GOBP_POSITIVE_REGULATION_OF_CELL_CYCLE_PHASE_TRANSITION","GOBP_POSITIVE_REGULATION_OF_CELL_CYCLE_PHASE_TRANSITION","3/76","123/17872",0.024390243902439,5.73555840821566,3.44394996776045,0.0155320730465006,0.0763891981289529,0.0550699695847119,"HSPA2/MDM2/CCND1",3
391,"Fridman senescence up (MsigDB M9143)","Fridman senescence up (MsigDB M9143)","GOBP_REGULATION_OF_DNA_BIOSYNTHETIC_PROCESS","GOBP_REGULATION_OF_DNA_BIOSYNTHETIC_PROCESS","3/76","123/17872",0.024390243902439,5.73555840821566,3.44394996776045,0.0155320730465006,0.0763891981289529,0.0550699695847119,"CDKN1A/CYP1B1/TP53",3
392,"Fridman senescence up (MsigDB M9143)","Fridman senescence up (MsigDB M9143)","GOBP_INTRINSIC_APOPTOTIC_SIGNALING_PATHWAY_IN_RESPONSE_TO_OXIDATIVE_STRESS","GOBP_INTRINSIC_APOPTOTIC_SIGNALING_PATHWAY_IN_RESPONSE_TO_OXIDATIVE_STRESS","2/76","45/17872",0.0444444444444444,10.4514619883041,4.14845269041199,0.0156998664152501,0.0768214837570634,0.0553816099340682,"CYP1B1/SOD1",2
393,"Fridman senescence up (MsigDB M9143)","Fridman senescence up (MsigDB M9143)","GOBP_THYMUS_DEVELOPMENT","GOBP_THYMUS_DEVELOPMENT","2/76","45/17872",0.0444444444444444,10.4514619883041,4.14845269041199,0.0156998664152501,0.0768214837570634,0.0553816099340682,"CITED2/SOD1",2
394,"Fridman senescence up (MsigDB M9143)","Fridman senescence up (MsigDB M9143)","GOBP_REGULATION_OF_LEUKOCYTE_CHEMOTAXIS","GOBP_REGULATION_OF_LEUKOCYTE_CHEMOTAXIS","3/76","124/17872",0.0241935483870968,5.6893039049236,3.4242426877499,0.0158693974916069,0.0773989411344449,0.0557979064915368,"SERPINE1/RAC1/THBS1",3
395,"Fridman senescence up (MsigDB M9143)","Fridman senescence up (MsigDB M9143)","GOBP_POSITIVE_REGULATION_OF_KINASE_ACTIVITY","GOBP_POSITIVE_REGULATION_OF_KINASE_ACTIVITY","6/76","477/17872",0.0125786163522013,2.95796094008606,2.83250719480142,0.0158983784441528,0.0773989411344449,0.0557979064915368,"CDKN1A/NRG1/IFNG/MAP2K3/CCND1/THBS1",6
396,"Fridman senescence up (MsigDB M9143)","Fridman senescence up (MsigDB M9143)","GOBP_CELLULAR_RESPONSE_TO_MOLECULE_OF_BACTERIAL_ORIGIN","GOBP_CELLULAR_RESPONSE_TO_MOLECULE_OF_BACTERIAL_ORIGIN","4/76","229/17872",0.0174672489082969,4.10756148011951,3.09293845757311,0.0164253998831424,0.0797627373113204,0.057501997996009,"SERPINE1/MAP2K3/TNFAIP3/VIM",4
397,"Fridman senescence up (MsigDB M9143)","Fridman senescence up (MsigDB M9143)","GOBP_MUSCLE_CONTRACTION","GOBP_MUSCLE_CONTRACTION","5/76","349/17872",0.0143266475644699,3.36902427989745,2.92077444266605,0.0164775204994999,0.079814286953497,0.0575391608056248,"CRYAB/CCN2/GSN/MAP2K3/SOD1",5
398,"Fridman senescence up (MsigDB M9143)","Fridman senescence up (MsigDB M9143)","GOBP_CARDIAC_VENTRICLE_DEVELOPMENT","GOBP_CARDIAC_VENTRICLE_DEVELOPMENT","3/76","126/17872",0.0238095238095238,5.59899749373434,3.38546424850282,0.0165564103977283,0.0799949175749536,0.0576693797773292,"CITED2/NRG1/MDM2",3
399,"Fridman senescence up (MsigDB M9143)","Fridman senescence up (MsigDB M9143)","GOBP_REGULATION_OF_INNATE_IMMUNE_RESPONSE","GOBP_REGULATION_OF_INNATE_IMMUNE_RESPONSE","4/76","230/17872",0.0173913043478261,4.08970251716247,3.08195789244753,0.0166634697850146,0.0803104070089801,0.0578968202265248,"IFI16/IRF7/TNFAIP3/ISG15",4
400,"Fridman senescence up (MsigDB M9143)","Fridman senescence up (MsigDB M9143)","GOBP_COLLAGEN_BIOSYNTHETIC_PROCESS","GOBP_COLLAGEN_BIOSYNTHETIC_PROCESS","2/76","47/17872",0.0425531914893617,10.006718924972,4.0403668066223,0.0170497345599435,0.0815588048725655,0.0587968065342906,"CCN2/VIM",2
401,"Fridman senescence up (MsigDB M9143)","Fridman senescence up (MsigDB M9143)","GOBP_FIBROBLAST_MIGRATION","GOBP_FIBROBLAST_MIGRATION","2/76","47/17872",0.0425531914893617,10.006718924972,4.0403668066223,0.0170497345599435,0.0815588048725655,0.0587968065342906,"RAC1/THBS1",2
402,"Fridman senescence up (MsigDB M9143)","Fridman senescence up (MsigDB M9143)","GOBP_PROTEIN_DESTABILIZATION","GOBP_PROTEIN_DESTABILIZATION","2/76","47/17872",0.0425531914893617,10.006718924972,4.0403668066223,0.0170497345599435,0.0815588048725655,0.0587968065342906,"GSN/MDM2",2
403,"Fridman senescence up (MsigDB M9143)","Fridman senescence up (MsigDB M9143)","GOBP_POSITIVE_REGULATION_OF_MITOTIC_CELL_CYCLE","GOBP_POSITIVE_REGULATION_OF_MITOTIC_CELL_CYCLE","3/76","128/17872",0.0234375,5.51151315789474,3.34750684524808,0.017259939925942,0.0823594652049291,0.0593740130141455,"HSPA2/MDM2/CCND1",3
404,"Fridman senescence up (MsigDB M9143)","Fridman senescence up (MsigDB M9143)","GOBP_CHROMATIN_ASSEMBLY_OR_DISASSEMBLY","GOBP_CHROMATIN_ASSEMBLY_OR_DISASSEMBLY","4/76","233/17872",0.0171673819742489,4.03704540320759,3.049385212949,0.0173906733648225,0.0826867538440777,0.0596099596642583,"CDKN1C/NDN/TP53/TSPYL5",4
405,"Fridman senescence up (MsigDB M9143)","Fridman senescence up (MsigDB M9143)","GOBP_RESPONSE_TO_MOLECULE_OF_BACTERIAL_ORIGIN","GOBP_RESPONSE_TO_MOLECULE_OF_BACTERIAL_ORIGIN","5/76","354/17872",0.0141242937853107,3.32143919119833,2.88294732304827,0.0174145269406404,0.0826867538440777,0.0596099596642583,"IRF5/SERPINE1/MAP2K3/TNFAIP3/VIM",5
406,"Fridman senescence up (MsigDB M9143)","Fridman senescence up (MsigDB M9143)","GOBP_REGULATION_OF_ANIMAL_ORGAN_MORPHOGENESIS","GOBP_REGULATION_OF_ANIMAL_ORGAN_MORPHOGENESIS","3/76","129/17872",0.0232558139534884,5.468788249694,3.32882627151484,0.0176179090462104,0.0828131390753258,0.0597010724264193,"CITED2/RAC1/SMURF2",3
407,"Fridman senescence up (MsigDB M9143)","Fridman senescence up (MsigDB M9143)","GOBP_POSITIVE_REGULATION_OF_PROTEIN_CATABOLIC_PROCESS","GOBP_POSITIVE_REGULATION_OF_PROTEIN_CATABOLIC_PROCESS","4/76","234/17872",0.0170940170940171,4.01979307242465,3.0386485260103,0.0176374246150895,0.0828131390753258,0.0597010724264193,"IFNG/MDM2/SMURF2/TNFAIP3",4
408,"Fridman senescence up (MsigDB M9143)","Fridman senescence up (MsigDB M9143)","GOBP_AUTONOMIC_NERVOUS_SYSTEM_DEVELOPMENT","GOBP_AUTONOMIC_NERVOUS_SYSTEM_DEVELOPMENT","2/76","48/17872",0.0416666666666667,9.79824561403509,3.98872539896628,0.0177425966193626,0.0828131390753258,0.0597010724264193,"FN1/TFAP2A",2
409,"Fridman senescence up (MsigDB M9143)","Fridman senescence up (MsigDB M9143)","GOBP_FACE_DEVELOPMENT","GOBP_FACE_DEVELOPMENT","2/76","48/17872",0.0416666666666667,9.79824561403509,3.98872539896628,0.0177425966193626,0.0828131390753258,0.0597010724264193,"ALDH1A3/RRAS",2
410,"Fridman senescence up (MsigDB M9143)","Fridman senescence up (MsigDB M9143)","GOBP_POSITIVE_REGULATION_OF_FIBROBLAST_PROLIFERATION","GOBP_POSITIVE_REGULATION_OF_FIBROBLAST_PROLIFERATION","2/76","48/17872",0.0416666666666667,9.79824561403509,3.98872539896628,0.0177425966193626,0.0828131390753258,0.0597010724264193,"CDKN1A/FN1",2
411,"Fridman senescence up (MsigDB M9143)","Fridman senescence up (MsigDB M9143)","GOBP_REGULATION_OF_CELL_ADHESION_MEDIATED_BY_INTEGRIN","GOBP_REGULATION_OF_CELL_ADHESION_MEDIATED_BY_INTEGRIN","2/76","48/17872",0.0416666666666667,9.79824561403509,3.98872539896628,0.0177425966193626,0.0828131390753258,0.0597010724264193,"CYP1B1/SERPINE1",2
412,"Fridman senescence up (MsigDB M9143)","Fridman senescence up (MsigDB M9143)","GOBP_REGULATION_OF_ERYTHROCYTE_DIFFERENTIATION","GOBP_REGULATION_OF_ERYTHROCYTE_DIFFERENTIATION","2/76","48/17872",0.0416666666666667,9.79824561403509,3.98872539896628,0.0177425966193626,0.0828131390753258,0.0597010724264193,"STAT1/ISG15",2
413,"Fridman senescence up (MsigDB M9143)","Fridman senescence up (MsigDB M9143)","GOBP_INTERLEUKIN_1_PRODUCTION","GOBP_INTERLEUKIN_1_PRODUCTION","3/76","130/17872",0.0230769230769231,5.42672064777328,3.31033945280773,0.0179800194900378,0.0833146445285366,0.0600626142508048,"IFI16/IFNG/TNFAIP3",3
414,"Fridman senescence up (MsigDB M9143)","Fridman senescence up (MsigDB M9143)","GOBP_NUCLEOSIDE_DIPHOSPHATE_METABOLIC_PROCESS","GOBP_NUCLEOSIDE_DIPHOSPHATE_METABOLIC_PROCESS","3/76","130/17872",0.0230769230769231,5.42672064777328,3.31033945280773,0.0179800194900378,0.0833146445285366,0.0600626142508048,"GUK1/IFNG/NME2",3
415,"Fridman senescence up (MsigDB M9143)","Fridman senescence up (MsigDB M9143)","GOBP_ODONTOGENESIS","GOBP_ODONTOGENESIS","3/76","130/17872",0.0230769230769231,5.42672064777328,3.31033945280773,0.0179800194900378,0.0833146445285366,0.0600626142508048,"COL1A2/SERPINE1/TFAP2A",3
416,"Fridman senescence up (MsigDB M9143)","Fridman senescence up (MsigDB M9143)","GOBP_RESPONSE_TO_ALCOHOL","GOBP_RESPONSE_TO_ALCOHOL","4/76","236/17872",0.0169491525423729,3.985727029438,3.01735272168878,0.0181374851682075,0.0838422691789975,0.0604429857452663,"CYP1B1/IGFBP7/CCND1/SOD1",4
417,"Fridman senescence up (MsigDB M9143)","Fridman senescence up (MsigDB M9143)","GOBP_ENDOCARDIAL_CUSHION_DEVELOPMENT","GOBP_ENDOCARDIAL_CUSHION_DEVELOPMENT","2/76","49/17872",0.0408163265306122,9.59828141783029,3.9385767852108,0.0184472626620698,0.0850697508373148,0.0613278932877596,"CITED2/MDM2",2
418,"Fridman senescence up (MsigDB M9143)","Fridman senescence up (MsigDB M9143)","GOBP_ENDOCRINE_SYSTEM_DEVELOPMENT","GOBP_ENDOCRINE_SYSTEM_DEVELOPMENT","3/76","132/17872",0.0227272727272727,5.3444976076555,3.27393268194014,0.0187166778974921,0.0861056736767401,0.0620747035784365,"CDKN1C/CITED2/CYP1B1",3
419,"Fridman senescence up (MsigDB M9143)","Fridman senescence up (MsigDB M9143)","GOBP_CELLULAR_RESPONSE_TO_GLUCOSE_STARVATION","GOBP_CELLULAR_RESPONSE_TO_GLUCOSE_STARVATION","2/76","50/17872",0.04,9.40631578947368,3.88984689788222,0.0191636225645467,0.0877420147419601,0.0632543632017744,"IFI16/TP53",2
420,"Fridman senescence up (MsigDB M9143)","Fridman senescence up (MsigDB M9143)","GOBP_POSITIVE_REGULATION_OF_EXTRINSIC_APOPTOTIC_SIGNALING_PATHWAY","GOBP_POSITIVE_REGULATION_OF_EXTRINSIC_APOPTOTIC_SIGNALING_PATHWAY","2/76","50/17872",0.04,9.40631578947368,3.88984689788222,0.0191636225645467,0.0877420147419601,0.0632543632017744,"THBS1/PEA15",2
421,"Fridman senescence up (MsigDB M9143)","Fridman senescence up (MsigDB M9143)","GOBP_ERYTHROCYTE_HOMEOSTASIS","GOBP_ERYTHROCYTE_HOMEOSTASIS","3/76","134/17872",0.0223880597014925,5.26472898664572,3.23825866963478,0.0194699394455949,0.0887220226395238,0.0639608636813383,"CITED2/STAT1/ISG15",3
422,"Fridman senescence up (MsigDB M9143)","Fridman senescence up (MsigDB M9143)","GOBP_MACROMOLECULE_DEACYLATION","GOBP_MACROMOLECULE_DEACYLATION","3/76","134/17872",0.0223880597014925,5.26472898664572,3.23825866963478,0.0194699394455949,0.0887220226395238,0.0639608636813383,"IFNG/NDN/TP53",3
423,"Fridman senescence up (MsigDB M9143)","Fridman senescence up (MsigDB M9143)","GOBP_NEGATIVE_REGULATION_OF_CYTOKINE_PRODUCTION","GOBP_NEGATIVE_REGULATION_OF_CYTOKINE_PRODUCTION","5/76","365/17872",0.0136986301369863,3.22134102379236,2.8020496645463,0.0195992795470893,0.0891002708488245,0.0642335477504457,"FN1/IFNG/RAC1/THBS1/TNFAIP3",5
424,"Fridman senescence up (MsigDB M9143)","Fridman senescence up (MsigDB M9143)","GOBP_MAMMARY_GLAND_DEVELOPMENT","GOBP_MAMMARY_GLAND_DEVELOPMENT","3/76","135/17872",0.0222222222222222,5.22573099415205,3.22068813309924,0.0198528027803726,0.0891642964048683,0.0642797046091423,"NRG1/IGFBP5/CCND1",3
425,"Fridman senescence up (MsigDB M9143)","Fridman senescence up (MsigDB M9143)","GOBP_NEGATIVE_REGULATION_OF_TRANSMEMBRANE_RECEPTOR_PROTEIN_SERINE_THREONINE_KINASE_SIGNALING_PATHWAY","GOBP_NEGATIVE_REGULATION_OF_TRANSMEMBRANE_RECEPTOR_PROTEIN_SERINE_THREONINE_KINASE_SIGNALING_PATHWAY","3/76","135/17872",0.0222222222222222,5.22573099415205,3.22068813309924,0.0198528027803726,0.0891642964048683,0…
426,"Fridman senescence up (MsigDB M9143)","Fridman senescence up (MsigDB M9143)","GOBP_POSITIVE_REGULATION_OF_OSSIFICATION","GOBP_POSITIVE_REGULATION_OF_OSSIFICATION","2/76","51/17872",0.0392156862745098,9.2218782249742,3.8424667496972,0.0198915669046742,0.0891642964048683,0.0642797046091423,"TFAP2A/ISG15",2
427,"Fridman senescence up (MsigDB M9143)","Fridman senescence up (MsigDB M9143)","GOBP_POSITIVE_REGULATION_OF_STRESS_FIBER_ASSEMBLY","GOBP_POSITIVE_REGULATION_OF_STRESS_FIBER_ASSEMBLY","2/76","51/17872",0.0392156862745098,9.2218782249742,3.8424667496972,0.0198915669046742,0.0891642964048683,0.0642797046091423,"CCN2/RAC1",2
428,"Fridman senescence up (MsigDB M9143)","Fridman senescence up (MsigDB M9143)","GOBP_REGULATION_OF_GRANULOCYTE_CHEMOTAXIS","GOBP_REGULATION_OF_GRANULOCYTE_CHEMOTAXIS","2/76","51/17872",0.0392156862745098,9.2218782249742,3.8424667496972,0.0198915669046742,0.0891642964048683,0.0642797046091423,"RAC1/THBS1",2
429,"Fridman senescence up (MsigDB M9143)","Fridman senescence up (MsigDB M9143)","GOBP_RETINOL_METABOLIC_PROCESS","GOBP_RETINOL_METABOLIC_PROCESS","2/76","51/17872",0.0392156862745098,9.2218782249742,3.8424667496972,0.0198915669046742,0.0891642964048683,0.0642797046091423,"CYP1B1/ALDH1A3",2
430,"Fridman senescence up (MsigDB M9143)","Fridman senescence up (MsigDB M9143)","GOBP_PROTEIN_COMPLEX_OLIGOMERIZATION","GOBP_PROTEIN_COMPLEX_OLIGOMERIZATION","4/76","244/17872",0.0163934426229508,3.85504745470233,2.93445023294495,0.020225934316096,0.0904522597438434,0.0652082141843292,"COL1A2/ALDH1A3/TP53/ISG15",4
431,"Fridman senescence up (MsigDB M9143)","Fridman senescence up (MsigDB M9143)","GOBP_APOPTOTIC_CELL_CLEARANCE","GOBP_APOPTOTIC_CELL_CLEARANCE","2/76","52/17872",0.0384615384615385,9.04453441295547,3.79637199313628,0.0206309869578884,0.0918365461111559,0.0662061642873757,"RAC1/THBS1",2
432,"Fridman senescence up (MsigDB M9143)","Fridman senescence up (MsigDB M9143)","GOBP_POSITIVE_REGULATION_OF_NEURON_APOPTOTIC_PROCESS","GOBP_POSITIVE_REGULATION_OF_NEURON_APOPTOTIC_PROCESS","2/76","52/17872",0.0384615384615385,9.04453441295547,3.79637199313628,0.0206309869578884,0.0918365461111559,0.0662061642873757,"TFAP2A/TP53",2
433,"Fridman senescence up (MsigDB M9143)","Fridman senescence up (MsigDB M9143)","GOBP_REGULATION_OF_RESPONSE_TO_DNA_DAMAGE_STIMULUS","GOBP_REGULATION_OF_RESPONSE_TO_DNA_DAMAGE_STIMULUS","4/76","246/17872",0.016260162601626,3.82370560547711,2.91427218770275,0.0207702972860343,0.0922431447599169,0.0664992865581797,"CDKN2D/MDM2/TP53/CD44",4
434,"Fridman senescence up (MsigDB M9143)","Fridman senescence up (MsigDB M9143)","GOBP_CARDIAC_MUSCLE_CONTRACTION","GOBP_CARDIAC_MUSCLE_CONTRACTION","3/76","138/17872",0.0217391304347826,5.11212814645309,3.1690045028873,0.0210263471687638,0.0930371375733915,0.067071686336676,"CCN2/GSN/MAP2K3",3
435,"Fridman senescence up (MsigDB M9143)","Fridman senescence up (MsigDB M9143)","GOBP_POSITIVE_REGULATION_OF_CELL_CYCLE_PROCESS","GOBP_POSITIVE_REGULATION_OF_CELL_CYCLE_PROCESS","4/76","247/17872",0.0161943319838057,3.80822501598125,2.90426233507406,0.0210458423527953,0.0930371375733915,0.067071686336676,"CCN2/HSPA2/MDM2/CCND1",4
436,"Fridman senescence up (MsigDB M9143)","Fridman senescence up (MsigDB M9143)","GOBP_POSITIVE_REGULATION_OF_BIOMINERALIZATION","GOBP_POSITIVE_REGULATION_OF_BIOMINERALIZATION","2/76","53/17872",0.0377358490566038,8.87388282025819,3.75150252585257,0.0213817746933537,0.0932169982702627,0.0672013502597017,"TFAP2A/ISG15",2
437,"Fridman senescence up (MsigDB M9143)","Fridman senescence up (MsigDB M9143)","GOBP_POSITIVE_REGULATION_OF_G1_S_TRANSITION_OF_MITOTIC_CELL_CYCLE","GOBP_POSITIVE_REGULATION_OF_G1_S_TRANSITION_OF_MITOTIC_CELL_CYCLE","2/76","53/17872",0.0377358490566038,8.87388282025819,3.75150252585257,0.0213817746933537,0.0932169982702627,0.0672013502597017,"MDM2/CCND1",2
438,"Fridman senescence up (MsigDB M9143)","Fridman senescence up (MsigDB M9143)","GOBP_REGULATION_OF_DNA_TEMPLATED_TRANSCRIPTION_IN_RESPONSE_TO_STRESS","GOBP_REGULATION_OF_DNA_TEMPLATED_TRANSCRIPTION_IN_RESPONSE_TO_STRESS","2/76","53/17872",0.0377358490566038,8.87388282025819,3.75150252585257,0.0213817746933537,0.0932169982702627,0.0672013502597017,"CITED2/TP53",2
439,"Fridman senescence up (MsigDB M9143)","Fridman senescence up (MsigDB M9143)","GOBP_REGULATION_OF_LAMELLIPODIUM_ORGANIZATION","GOBP_REGULATION_OF_LAMELLIPODIUM_ORGANIZATION","2/76","53/17872",0.0377358490566038,8.87388282025819,3.75150252585257,0.0213817746933537,0.0932169982702627,0.0672013502597017,"RAC1/CD44",2
440,"Fridman senescence up (MsigDB M9143)","Fridman senescence up (MsigDB M9143)","GOBP_RESPONSE_TO_ISCHEMIA","GOBP_RESPONSE_TO_ISCHEMIA","2/76","53/17872",0.0377358490566038,8.87388282025819,3.75150252585257,0.0213817746933537,0.0932169982702627,0.0672013502597017,"MAP2K3/TP53",2
441,"Fridman senescence up (MsigDB M9143)","Fridman senescence up (MsigDB M9143)","GOBP_STRIATED_MUSCLE_CELL_APOPTOTIC_PROCESS","GOBP_STRIATED_MUSCLE_CELL_APOPTOTIC_PROCESS","2/76","53/17872",0.0377358490566038,8.87388282025819,3.75150252585257,0.0213817746933537,0.0932169982702627,0.0672013502597017,"RGL2/TP53",2
442,"Fridman senescence up (MsigDB M9143)","Fridman senescence up (MsigDB M9143)","GOBP_RHO_PROTEIN_SIGNAL_TRANSDUCTION","GOBP_RHO_PROTEIN_SIGNAL_TRANSDUCTION","3/76","139/17872",0.0215827338129496,5.07535024611889,3.15210921906805,0.0214258519165138,0.0932169982702627,0.0672013502597017,"COL1A2/RHOB/RAC1",3
443,"Fridman senescence up (MsigDB M9143)","Fridman senescence up (MsigDB M9143)","GOBP_REGULATION_OF_HEMOPOIESIS","GOBP_REGULATION_OF_HEMOPOIESIS","5/76","374/17872",0.0133689839572193,3.1438221221503,2.7381067010855,0.0215157928109334,0.0933969967842549,0.0673311135368879,"IFNG/IRF7/SOD1/STAT1/ISG15",5
444,"Fridman senescence up (MsigDB M9143)","Fridman senescence up (MsigDB M9143)","GOBP_VESICLE_MEDIATED_TRANSPORT_TO_THE_PLASMA_MEMBRANE","GOBP_VESICLE_MEDIATED_TRANSPORT_TO_THE_PLASMA_MEMBRANE","3/76","140/17872",0.0214285714285714,5.0390977443609,3.13537538556308,0.0218295202327472,0.094398299343606,0.0680529656159669,"OPTN/RAB31/RAB13",3
445,"Fridman senescence up (MsigDB M9143)","Fridman senescence up (MsigDB M9143)","GOBP_CELLULAR_RESPONSE_TO_CAMP","GOBP_CELLULAR_RESPONSE_TO_CAMP","2/76","54/17872",0.037037037037037,8.70955165692008,3.70780213637962,0.022143822770157,0.094398299343606,0.0680529656159669,"CYP1B1/IGFBP5",2
446,"Fridman senescence up (MsigDB M9143)","Fridman senescence up (MsigDB M9143)","GOBP_CRANIAL_NERVE_DEVELOPMENT","GOBP_CRANIAL_NERVE_DEVELOPMENT","2/76","54/17872",0.037037037037037,8.70955165692008,3.70780213637962,0.022143822770157,0.094398299343606,0.0680529656159669,"CITED2/TFAP2A",2
447,"Fridman senescence up (MsigDB M9143)","Fridman senescence up (MsigDB M9143)","GOBP_NEGATIVE_REGULATION_OF_EPITHELIAL_CELL_APOPTOTIC_PROCESS","GOBP_NEGATIVE_REGULATION_OF_EPITHELIAL_CELL_APOPTOTIC_PROCESS","2/76","54/17872",0.037037037037037,8.70955165692008,3.70780213637962,0.022143822770157,0.094398299343606,0.0680529656159669,"SERPINE1/TNFAIP3",2
448,"Fridman senescence up (MsigDB M9143)","Fridman senescence up (MsigDB M9143)","GOBP_STRIATED_MUSCLE_ADAPTATION","GOBP_STRIATED_MUSCLE_ADAPTATION","2/76","54/17872",0.037037037037037,8.70955165692008,3.70780213637962,0.022143822770157,0.094398299343606,0.0680529656159669,"GSN/IGFBP5",2
449,"Fridman senescence up (MsigDB M9143)","Fridman senescence up (MsigDB M9143)","GOBP_RECEPTOR_MEDIATED_ENDOCYTOSIS","GOBP_RECEPTOR_MEDIATED_ENDOCYTOSIS","4/76","251/17872",0.0159362549800797,3.74753617110505,2.86473879051892,0.0221705499944036,0.094398299343606,0.0680529656159669,"RAB31/CLTB/SERPINE1/RAC1",4
450,"Fridman senescence up (MsigDB M9143)","Fridman senescence up (MsigDB M9143)","GOBP_PEPTIDYL_TYROSINE_MODIFICATION","GOBP_PEPTIDYL_TYROSINE_MODIFICATION","5/76","377/17872",0.013262599469496,3.11880496998464,2.71721941898018,0.0221809253556683,0.094398299343606,0.0680529656159669,"NRG1/IFNG/MAP2K3/TP53/CD44",5
451,"Fridman senescence up (MsigDB M9143)","Fridman senescence up (MsigDB M9143)","GOBP_POSITIVE_REGULATION_OF_LEUKOCYTE_MIGRATION","GOBP_POSITIVE_REGULATION_OF_LEUKOCYTE_MIGRATION","3/76","141/17872",0.0212765957446809,5.003359462486,3.11880020205923,0.0222373528874953,0.094398299343606,0.0680529656159669,"SERPINE1/RAC1/THBS1",3
452,"Fridman senescence up (MsigDB M9143)","Fridman senescence up (MsigDB M9143)","GOBP_POSITIVE_REGULATION_OF_TRANSLATION","GOBP_POSITIVE_REGULATION_OF_TRANSLATION","3/76","141/17872",0.0212765957446809,5.003359462486,3.11880020205923,0.0222373528874953,0.094398299343606,0.0680529656159669,"CYP1B1/THBS1/VIM",3
453,"Fridman senescence up (MsigDB M9143)","Fridman senescence up (MsigDB M9143)","GOBP_REGULATION_OF_GENE_EXPRESSION_EPIGENETIC","GOBP_REGULATION_OF_GENE_EXPRESSION_EPIGENETIC","3/76","141/17872",0.0212765957446809,5.003359462486,3.11880020205923,0.0222373528874953,0.094398299343606,0.0680529656159669,"CDKN1C/IFI16/NDN",3
454,"Fridman senescence up (MsigDB M9143)","Fridman senescence up (MsigDB M9143)","GOBP_STRESS_ACTIVATED_PROTEIN_KINASE_SIGNALING_CASCADE","GOBP_STRESS_ACTIVATED_PROTEIN_KINASE_SIGNALING_CASCADE","4/76","253/17872",0.0158102766798419,3.71791137923861,2.84527959780428,0.0227464799262058,0.096346874224876,0.0694577186710248,"CRYAB/CCN2/IGFBP6/MAP2K3",4
455,"Fridman senescence up (MsigDB M9143)","Fridman senescence up (MsigDB M9143)","GOBP_HYDROGEN_PEROXIDE_METABOLIC_PROCESS","GOBP_HYDROGEN_PEROXIDE_METABOLIC_PROCESS","2/76","55/17872",0.0363636363636364,8.5511961722488,3.66521818536026,0.0229170245335203,0.0964320310239816,0.0695191093185449,"RAC1/SOD1",2
456,"Fridman senescence up (MsigDB M9143)","Fridman senescence up (MsigDB M9143)","GOBP_POSITIVE_REGULATION_OF_CELL_MATRIX_ADHESION","GOBP_POSITIVE_REGULATION_OF_CELL_MATRIX_ADHESION","2/76","55/17872",0.0363636363636364,8.5511961722488,3.66521818536026,0.0229170245335203,0.0964320310239816,0.0695191093185449,"RAC1/RRAS",2
457,"Fridman senescence up (MsigDB M9143)","Fridman senescence up (MsigDB M9143)","GOBP_REGULATION_OF_CARBOHYDRATE_CATABOLIC_PROCESS","GOBP_REGULATION_OF_CARBOHYDRATE_CATABOLIC_PROCESS","2/76","55/17872",0.0363636363636364,8.5511961722488,3.66521818536026,0.0229170245335203,0.0964320310239816,0.0695191093185449,"IFNG/TP53",2
458,"Fridman senescence up (MsigDB M9143)","Fridman senescence up (MsigDB M9143)","GOBP_DNA_PACKAGING","GOBP_DNA_PACKAGING","4/76","254/17872",0.015748031496063,3.70327393286366,2.83562395858279,0.0230378533067683,0.0966339467451549,0.0696646729963429,"CDKN1C/NDN/TP53/TSPYL5",4
459,"Fridman senescence up (MsigDB M9143)","Fridman senescence up (MsigDB M9143)","GOBP_MULTICELLULAR_ORGANISM_GROWTH","GOBP_MULTICELLULAR_ORGANISM_GROWTH","3/76","143/17872",0.020979020979021,4.93338240706662,3.08611492375203,0.0230655130296547,0.0966339467451549,0.0696646729963429,"CDKN1C/SOD1/TP53",3
460,"Fridman senescence up (MsigDB M9143)","Fridman senescence up (MsigDB M9143)","GOBP_HEART_MORPHOGENESIS","GOBP_HEART_MORPHOGENESIS","4/76","255/17872",0.0156862745098039,3.68875128998968,2.82601699859543,0.0233315042412705,0.0975358318607894,0.0703148537431424,"CITED2/NRG1/MDM2/TP53",4
461,"Fridman senescence up (MsigDB M9143)","Fridman senescence up (MsigDB M9143)","GOBP_RESPONSE_TO_CALCIUM_ION","GOBP_RESPONSE_TO_CALCIUM_ION","3/76","144/17872",0.0208333333333333,4.89912280701754,3.06999956192163,0.0234858408023663,0.09796805176345,0.0706264467101643,"CCND1/SMPD1/THBS1",3
462,"Saul SenMayo (MsigDB M45803)","Saul SenMayo (MsigDB M45803)","GOBP_LEUKOCYTE_MIGRATION","GOBP_LEUKOCYTE_MIGRATION","42/125","385/17872",0.109090909090909,15.5973818181818,24.3004679516523,7.192105496483e-39,1.93467637855393e-35,1.01522247060881e-35,"CCL1/CCL13/CCL16/CCL2/CCL20/CCL24/CCL26/CCL3/CCL3L1/CCL4/CCL5/CCL7/CCL8/CD9/CSF1/CXCL1/CXCL10/CXCL12/CXCL16/CXCL2/CXCL3/CXCL8/CXCR2/EDN1/HMGB1/I…
463,"Saul SenMayo (MsigDB M45803)","Saul SenMayo (MsigDB M45803)","GOBP_MYELOID_LEUKOCYTE_MIGRATION","GOBP_MYELOID_LEUKOCYTE_MIGRATION","34/125","230/17872",0.147826086956522,21.1355826086957,25.7941468804774,7.45271968887912e-36,1.00239079815424e-32,5.26005110672994e-33,"CCL1/CCL13/CCL16/CCL2/CCL20/CCL24/CCL26/CCL3/CCL3L1/CCL4/CCL5/CCL7/CCL8/CD9/CSF1/CXCL1/CXCL10/CXCL12/CXCL2/CXCL3/CXCL8/CXCR2/E…
464,"Saul SenMayo (MsigDB M45803)","Saul SenMayo (MsigDB M45803)","GOBP_LEUKOCYTE_CHEMOTAXIS","GOBP_LEUKOCYTE_CHEMOTAXIS","32/125","236/17872",0.135593220338983,19.3865762711864,23.862930880433,1.81749645507238e-32,1.23388035053804e-29,6.47479377840542e-30,"CCL1/CCL13/CCL16/CCL2/CCL20/CCL24/CCL26/CCL3/CCL3L1/CCL4/CCL5/CCL7/CCL8/CSF1/CXCL1/CXCL10/CXCL12/CXCL16/CXCL2/CXCL3/CXCL8/CXCR2/EDN1/HMGB1/IL…
465,"Saul SenMayo (MsigDB M45803)","Saul SenMayo (MsigDB M45803)","GOBP_CELL_CHEMOTAXIS","GOBP_CELL_CHEMOTAXIS","35/125","315/17872",0.111111111111111,15.8862222222222,22.3708033133922,1.83476632050265e-32,1.23388035053804e-29,6.47479377840542e-30,"CCL1/CCL13/CCL16/CCL2/CCL20/CCL24/CCL26/CCL3/CCL3L1/CCL4/CCL5/CCL7/CCL8/CSF1/CXCL1/CXCL10/CXCL12/CXCL16/CXCL2/CXCL3/CXCL8/CXCR2/EDN1/FGF1/FGF2/HGF/HMG…
466,"Saul SenMayo (MsigDB M45803)","Saul SenMayo (MsigDB M45803)","GOBP_CYTOKINE_MEDIATED_SIGNALING_PATHWAY","GOBP_CYTOKINE_MEDIATED_SIGNALING_PATHWAY","40/125","485/17872",0.0824742268041237,11.7918350515464,20.2218460713258,4.41993682425302e-32,2.37792601144812e-29,1.2478179539628e-29,"ANGPT1/AXL/CCL1/CCL13/CCL16/CCL2/CCL20/CCL24/CCL26/CCL3/CCL3L1/CCL4/CCL5/CCL7/CCL8/CSF1/CSF2/CSF2RB/CXCL1/CXCL…
467,"Saul SenMayo (MsigDB M45803)","Saul SenMayo (MsigDB M45803)","GOBP_POSITIVE_REGULATION_OF_MAPK_CASCADE","GOBP_POSITIVE_REGULATION_OF_MAPK_CASCADE","39/125","492/17872",0.0792682926829268,11.3334634146341,19.5061037930615,1.38264613970435e-30,6.19886352634117e-28,3.25285697077813e-28,"ANGPT1/BMP2/CCL1/CCL13/CCL16/CCL2/CCL20/CCL24/CCL26/CCL3/CCL3L1/CCL4/CCL5/CCL7/CCL8/CTNNB1/DKK1/EDN1/EGF/EGFR…
468,"Saul SenMayo (MsigDB M45803)","Saul SenMayo (MsigDB M45803)","GOBP_POSITIVE_REGULATION_OF_LEUKOCYTE_MIGRATION","GOBP_POSITIVE_REGULATION_OF_LEUKOCYTE_MIGRATION","25/125","141/17872",0.177304964539007,25.3503546099291,24.3621263264028,1.95860407205208e-28,7.52663564831442e-26,3.94960610619825e-26,"CCL1/CCL20/CCL24/CCL3/CCL4/CCL5/CCL7/CCL8/CSF1/CXCL10/CXCL12/CXCL8/EDN1/HMGB1/ICAM1/IL1A/IL6/ITG…
469,"Saul SenMayo (MsigDB M45803)","Saul SenMayo (MsigDB M45803)","GOBP_REGULATION_OF_LEUKOCYTE_MIGRATION","GOBP_REGULATION_OF_LEUKOCYTE_MIGRATION","28/125","219/17872",0.127853881278539,18.2800365296804,21.5935681822054,1.16586253946564e-27,3.9202127889532e-25,2.05713377029397e-25,"CCL1/CCL2/CCL20/CCL24/CCL3/CCL4/CCL5/CCL7/CCL8/CD9/CSF1/CXCL10/CXCL12/CXCL8/EDN1/HMGB1/ICAM1/IL1A/IL6/ITGA2/KITLG/M…
470,"Saul SenMayo (MsigDB M45803)","Saul SenMayo (MsigDB M45803)","GOBP_NEUTROPHIL_MIGRATION","GOBP_NEUTROPHIL_MIGRATION","23/125","128/17872",0.1796875,25.691,23.5279917466102,2.43614412344153e-26,7.28136410228636e-24,3.8208997304504e-24,"CCL1/CCL13/CCL16/CCL2/CCL20/CCL24/CCL26/CCL3/CCL3L1/CCL4/CCL5/CCL7/CCL8/CXCL1/CXCL10/CXCL2/CXCL3/CXCL8/CXCR2/EDN1/IL1A/IL1B/PECAM1",23
471,"Saul SenMayo (MsigDB M45803)","Saul SenMayo (MsigDB M45803)","GOBP_RESPONSE_TO_CHEMOKINE","GOBP_RESPONSE_TO_CHEMOKINE","21/125","96/17872",0.21875,31.276,24.9622685745208,4.81877171915311e-26,1.29624959245219e-23,6.80207671093086e-24,"CCL1/CCL13/CCL16/CCL2/CCL20/CCL24/CCL26/CCL3/CCL3L1/CCL4/CCL5/CCL7/CCL8/CXCL1/CXCL10/CXCL12/CXCL2/CXCL3/CXCL8/CXCR2/EDN1",21
472,"Saul SenMayo (MsigDB M45803)","Saul SenMayo (MsigDB M45803)","GOBP_GRANULOCYTE_MIGRATION","GOBP_GRANULOCYTE_MIGRATION","24/125","154/17872",0.155844155844156,22.281974025974,22.2603444306489,6.80905965493904e-26,1.66512458834418e-23,8.73775023662512e-24,"CCL1/CCL13/CCL16/CCL2/CCL20/CCL24/CCL26/CCL3/CCL3L1/CCL4/CCL5/CCL7/CCL8/CSF1/CXCL1/CXCL10/CXCL2/CXCL3/CXCL8/CXCR2/EDN1/IL1A/IL1B/PECAM1",24
473,"Saul SenMayo (MsigDB M45803)","Saul SenMayo (MsigDB M45803)","GOBP_NEUTROPHIL_CHEMOTAXIS","GOBP_NEUTROPHIL_CHEMOTAXIS","21/125","105/17872",0.2,28.5952,23.8006108579405,3.74032048806263e-25,8.3845517607404e-23,4.39979804779999e-23,"CCL1/CCL13/CCL16/CCL2/CCL20/CCL24/CCL26/CCL3/CCL3L1/CCL4/CCL5/CCL7/CCL8/CXCL1/CXCL10/CXCL2/CXCL3/CXCL8/CXCR2/EDN1/IL1B",21
474,"Saul SenMayo (MsigDB M45803)","Saul SenMayo (MsigDB M45803)","GOBP_GRANULOCYTE_CHEMOTAXIS","GOBP_GRANULOCYTE_CHEMOTAXIS","22/125","127/17872",0.173228346456693,24.7674960629921,22.5587093386169,7.5520160800024e-25,1.56268640424665e-22,8.20020531439937e-23,"CCL1/CCL13/CCL16/CCL2/CCL20/CCL24/CCL26/CCL3/CCL3L1/CCL4/CCL5/CCL7/CCL8/CSF1/CXCL1/CXCL10/CXCL2/CXCL3/CXCL8/CXCR2/EDN1/IL1B",22
475,"Saul SenMayo (MsigDB M45803)","Saul SenMayo (MsigDB M45803)","GOBP_POSITIVE_REGULATION_OF_ERK1_AND_ERK2_CASCADE","GOBP_POSITIVE_REGULATION_OF_ERK1_AND_ERK2_CASCADE","26/125","223/17872",0.116591928251121,16.6698475336323,19.7616912649983,1.22338608307848e-24,2.35064897391509e-22,1.23350431384079e-22,"ANGPT1/BMP2/CCL1/CCL13/CCL16/CCL2/CCL20/CCL24/CCL26/CCL3/CCL3L1/CCL4/CCL5/CCL7/CCL8/EGFR/FGF…
476,"Saul SenMayo (MsigDB M45803)","Saul SenMayo (MsigDB M45803)","GOBP_MONOCYTE_CHEMOTAXIS","GOBP_MONOCYTE_CHEMOTAXIS","18/125","70/17872",0.257142857142857,36.7652571428571,25.1618710751128,7.7163457476144e-24,1.38379800407218e-21,7.26148747196555e-22,"CCL1/CCL13/CCL16/CCL2/CCL20/CCL24/CCL26/CCL3/CCL3L1/CCL4/CCL5/CCL7/CCL8/CXCL10/CXCL12/HMGB1/IL6/SERPINE1",18
477,"Saul SenMayo (MsigDB M45803)","Saul SenMayo (MsigDB M45803)","GOBP_POSITIVE_REGULATION_OF_RESPONSE_TO_EXTERNAL_STIMULUS","GOBP_POSITIVE_REGULATION_OF_RESPONSE_TO_EXTERNAL_STIMULUS","32/125","441/17872",0.072562358276644,10.3746757369615,16.7294382135292,8.83022086791069e-24,1.48458088341749e-21,7.79034617359753e-22,"BMP6/C3/CCL1/CCL24/CCL26/CCL3/CCL4/CCL5/CCL7/CSF1/CXCL10/CXCL12/CXCL8/EDN1/E…
478,"Saul SenMayo (MsigDB M45803)","Saul SenMayo (MsigDB M45803)","GOBP_ERK1_AND_ERK2_CASCADE","GOBP_ERK1_AND_ERK2_CASCADE","29/125","341/17872",0.0850439882697947,12.1592492668622,17.4612681795013,1.71615311930034e-23,2.63612642661176e-21,1.38330876074598e-21,"ANGPT1/BMP2/CCL1/CCL13/CCL16/CCL2/CCL20/CCL24/CCL26/CCL3/CCL3L1/CCL4/CCL5/CCL7/CCL8/EDN1/EGF/EGFR/FGF1/FGF2/HMGB1/ICAM1/IGF1/IL1A/IL1B/JU…
479,"Saul SenMayo (MsigDB M45803)","Saul SenMayo (MsigDB M45803)","GOBP_EPITHELIAL_CELL_PROLIFERATION","GOBP_EPITHELIAL_CELL_PROLIFERATION","32/125","451/17872",0.0709534368070953,10.1446385809313,16.5076493653373,1.76395076873649e-23,2.63612642661176e-21,1.38330876074598e-21,"ANG/ANGPT1/AREG/BMP2/BMP6/CCL2/CCL24/CCL26/CTNNB1/CXCL12/EGF/EGFR/EREG/FGF1/FGF2/FGF7/HGF/HMGB1/IGF1/IGFBP4/IGFBP5/IL10/I…
480,"Saul SenMayo (MsigDB M45803)","Saul SenMayo (MsigDB M45803)","GOBP_MONONUCLEAR_CELL_MIGRATION","GOBP_MONONUCLEAR_CELL_MIGRATION","24/125","199/17872",0.120603015075377,17.2433366834171,19.3380912401704,3.90465428965766e-23,5.52816844167322e-21,2.90090936422766e-21,"CCL1/CCL13/CCL16/CCL2/CCL20/CCL24/CCL26/CCL3/CCL3L1/CCL4/CCL5/CCL7/CCL8/CSF1/CXCL10/CXCL12/CXCL16/CXCR2/HMGB1/ICAM1/IL6/PECAM1/S…
481,"Saul SenMayo (MsigDB M45803)","Saul SenMayo (MsigDB M45803)","GOBP_POSITIVE_REGULATION_OF_PEPTIDYL_TYROSINE_PHOSPHORYLATION","GOBP_POSITIVE_REGULATION_OF_PEPTIDYL_TYROSINE_PHOSPHORYLATION","23/125","190/17872",0.121052631578947,17.3076210526316,18.9656913110413,3.12268097644422e-22,4.20000591331748e-20,2.20395536284826e-20,"ANGPT1/AREG/BMP6/CCL5/CSF2/EGF/EREG/FGF7/HGF/IGF1/IL13/IL15/IL18/IL2…
482,"Saul SenMayo (MsigDB M45803)","Saul SenMayo (MsigDB M45803)","GOBP_REGULATION_OF_PEPTIDYL_TYROSINE_PHOSPHORYLATION","GOBP_REGULATION_OF_PEPTIDYL_TYROSINE_PHOSPHORYLATION","25/125","261/17872",0.0957854406130268,13.6950191570881,17.3391803944254,1.44819518333977e-21,1.85506906818285e-19,9.73448491658462e-20,"ANGPT1/AREG/BMP6/CCL5/CSF2/EGF/EGFR/EREG/FGF7/HGF/IGF1/IL13/IL15/IL18/IL2/IL6/IL6ST/I…
483,"Saul SenMayo (MsigDB M45803)","Saul SenMayo (MsigDB M45803)","GOBP_CELLULAR_RESPONSE_TO_INTERLEUKIN_1","GOBP_CELLULAR_RESPONSE_TO_INTERLEUKIN_1","19/125","110/17872",0.172727272727273,24.6958545454545,20.9213518934626,1.5461665021272e-21,1.89053995032826e-19,9.9206185614956e-20,"CCL1/CCL13/CCL16/CCL2/CCL20/CCL24/CCL26/CCL3/CCL3L1/CCL4/CCL5/CCL7/CCL8/CXCL8/EDN1/IL1B/IL6/MMP2/RPS6KA5",19
484,"Saul SenMayo (MsigDB M45803)","Saul SenMayo (MsigDB M45803)","GOBP_POSITIVE_REGULATION_OF_EPITHELIAL_CELL_PROLIFERATION","GOBP_POSITIVE_REGULATION_OF_EPITHELIAL_CELL_PROLIFERATION","23/125","209/17872",0.110047846889952,15.7342009569378,17.9818535648265,2.86943676277704e-21,3.35599343124793e-19,1.76105935875698e-19,"ANG/AREG/BMP2/BMP6/CCL24/CCL26/CTNNB1/CXCL12/EGF/EGFR/FGF1/FGF2/FGF7/HMGB1/I…
485,"Saul SenMayo (MsigDB M45803)","Saul SenMayo (MsigDB M45803)","GOBP_POSITIVE_CHEMOTAXIS","GOBP_POSITIVE_CHEMOTAXIS","16/125","64/17872",0.25,35.744,23.3684113645811,4.48828656592826e-21,5.0306211926446e-19,2.63982117759202e-19,"ANGPT1/CCL16/CCL3/CCL5/CXCL10/CXCL12/CXCL8/FGF2/FGF7/HGF/HMGB1/ITGA2/MIF/PGF/VEGFA/VEGFC",16
486,"Saul SenMayo (MsigDB M45803)","Saul SenMayo (MsigDB M45803)","GOBP_REGULATION_OF_CHEMOTAXIS","GOBP_REGULATION_OF_CHEMOTAXIS","23/125","225/17872",0.102222222222222,14.6153244444444,17.2484776477887,1.57158173242946e-20,1.6910219440941e-18,8.87364675026489e-19,"CCL1/CCL2/CCL26/CCL3/CCL4/CCL5/CCL7/CSF1/CXCL10/CXCL12/CXCL8/EDN1/FGF1/FGF2/HMGB1/IL6/ITGA2/MIF/PGF/SEMA3F/SERPINE1/VEGFA/VEGFC",23
487,"Saul SenMayo (MsigDB M45803)","Saul SenMayo (MsigDB M45803)","GOBP_RESPONSE_TO_MOLECULE_OF_BACTERIAL_ORIGIN","GOBP_RESPONSE_TO_MOLECULE_OF_BACTERIAL_ORIGIN","26/125","354/17872",0.0734463276836158,10.5010621468927,15.1529952855459,1.76661604118502e-19,1.71238334121992e-17,8.98574079661872e-18,"AXL/BMP6/CCL2/CCL3/CCL5/CD55/CSF2/CSF2RB/CXCL1/CXCL10/CXCL2/CXCL3/CXCL8/EDN1/HMGB1/IL10/IL13/IL18/I…
488,"Saul SenMayo (MsigDB M45803)","Saul SenMayo (MsigDB M45803)","GOBP_LYMPHOCYTE_CHEMOTAXIS","GOBP_LYMPHOCYTE_CHEMOTAXIS","15/125","63/17872",0.238095238095238,34.0419047619048,22.0486773432325,1.81895021794576e-19,1.71238334121992e-17,8.98574079661872e-18,"CCL1/CCL13/CCL16/CCL2/CCL20/CCL24/CCL26/CCL3/CCL3L1/CCL4/CCL5/CCL7/CCL8/CXCL10/CXCL16",15
489,"Saul SenMayo (MsigDB M45803)","Saul SenMayo (MsigDB M45803)","GOBP_POSITIVE_REGULATION_OF_CHEMOTAXIS","GOBP_POSITIVE_REGULATION_OF_CHEMOTAXIS","19/125","140/17872",0.135714285714286,19.4038857142857,18.3468556271379,1.84606382510698e-19,1.71238334121992e-17,8.98574079661872e-18,"CCL1/CCL26/CCL3/CCL4/CCL5/CCL7/CSF1/CXCL10/CXCL12/CXCL8/EDN1/FGF2/HMGB1/IL6/ITGA2/PGF/SERPINE1/VEGFA/VEGFC",19
490,"Saul SenMayo (MsigDB M45803)","Saul SenMayo (MsigDB M45803)","GOBP_RESPONSE_TO_INTERLEUKIN_1","GOBP_RESPONSE_TO_INTERLEUKIN_1","19/125","140/17872",0.135714285714286,19.4038857142857,18.3468556271379,1.84606382510698e-19,1.71238334121992e-17,8.98574079661872e-18,"CCL1/CCL13/CCL16/CCL2/CCL20/CCL24/CCL26/CCL3/CCL3L1/CCL4/CCL5/CCL7/CCL8/CXCL8/EDN1/IL1B/IL6/MMP2/RPS6KA5",19
491,"Saul SenMayo (MsigDB M45803)","Saul SenMayo (MsigDB M45803)","GOBP_REGULATION_OF_LEUKOCYTE_PROLIFERATION","GOBP_REGULATION_OF_LEUKOCYTE_PROLIFERATION","23/125","254/17872",0.0905511811023622,12.9466456692913,16.0935368105142,2.49470813113162e-19,2.23692162424802e-17,1.1738258259114e-17,"CCL5/CCL8/CD55/CSF1/CSF2/CSF2RB/CTNNB1/HMGB1/IGF1/IGFBP2/IL10/IL13/IL15/IL18/IL1A/IL1B/IL2/IL6/IL6ST/IL7/K…
492,"Saul SenMayo (MsigDB M45803)","Saul SenMayo (MsigDB M45803)","GOBP_CELLULAR_RESPONSE_TO_MOLECULE_OF_BACTERIAL_ORIGIN","GOBP_CELLULAR_RESPONSE_TO_MOLECULE_OF_BACTERIAL_ORIGIN","22/125","229/17872",0.0960698689956332,13.7356855895197,16.2787409569997,4.4686732390815e-19,3.87765516552556e-17,2.03480163450197e-17,"AXL/BMP6/CCL2/CCL3/CCL5/CD55/CSF2/CXCL1/CXCL10/CXCL2/CXCL3/CXCL8/HMGB1/IL10/IL18/I…
493,"Saul SenMayo (MsigDB M45803)","Saul SenMayo (MsigDB M45803)","GOBP_REGULATION_OF_LEUKOCYTE_CHEMOTAXIS","GOBP_REGULATION_OF_LEUKOCYTE_CHEMOTAXIS","18/125","124/17872",0.145161290322581,20.7545806451613,18.525541303944,5.01545162023777e-19,4.14572176412042e-17,2.17546972634924e-17,"CCL1/CCL2/CCL3/CCL4/CCL5/CCL7/CSF1/CXCL10/CXCL12/CXCL8/EDN1/HMGB1/IL6/MIF/PGF/SERPINE1/VEGFA/VEGFC",18
494,"Saul SenMayo (MsigDB M45803)","Saul SenMayo (MsigDB M45803)","GOBP_SMOOTH_MUSCLE_CELL_PROLIFERATION","GOBP_SMOOTH_MUSCLE_CELL_PROLIFERATION","20/125","173/17872",0.115606936416185,16.5290173410405,17.2250154897605,5.08582967345628e-19,4.14572176412042e-17,2.17546972634924e-17,"ANG/BMP2/CCL5/CTNNB1/EDN1/EREG/FGF2/IGF1/IGFBP3/IGFBP5/IL10/IL13/IL15/IL18/IL6/ITGA2/JUN/MMP2/MMP9/TNF",20
495,"Saul SenMayo (MsigDB M45803)","Saul SenMayo (MsigDB M45803)","GOBP_MUSCLE_CELL_PROLIFERATION","GOBP_MUSCLE_CELL_PROLIFERATION","22/125","233/17872",0.0944206008583691,13.4998798283262,16.1180974599607,6.51553193399454e-19,5.15493555954274e-17,2.70505520850981e-17,"ANG/ANGPT1/BMP2/CCL5/CTNNB1/EDN1/EREG/FGF2/IGF1/IGFBP3/IGFBP5/IL10/IL13/IL15/IL18/IL6/ITGA2/JUN/MMP2/MMP9/TNF/WNT2",22
496,"Saul SenMayo (MsigDB M45803)","Saul SenMayo (MsigDB M45803)","GOBP_PEPTIDYL_TYROSINE_MODIFICATION","GOBP_PEPTIDYL_TYROSINE_MODIFICATION","26/125","377/17872",0.0689655172413793,9.86041379310345,14.5926667756664,8.49375040477674e-19,6.52805388252841e-17,3.42559978730996e-17,"ANGPT1/AREG/AXL/BMP6/CCL5/CSF2/EGF/EGFR/EREG/FGF7/HGF/IGF1/IL13/IL15/IL18/IL2/IL6/IL6ST/IL7/KITLG/MIF/NRG1/PECAM1/TNF/T…
497,"Saul SenMayo (MsigDB M45803)","Saul SenMayo (MsigDB M45803)","GOBP_POSITIVE_REGULATION_OF_LEUKOCYTE_PROLIFERATION","GOBP_POSITIVE_REGULATION_OF_LEUKOCYTE_PROLIFERATION","19/125","158/17872",0.120253164556962,17.1933164556962,17.1582497769532,1.93122260767381e-18,1.44305244851182e-16,7.57242548798413e-17,"CCL5/CD55/CSF1/CSF2/CSF2RB/HMGB1/IGF1/IGFBP2/IL13/IL15/IL18/IL1A/IL1B/IL2/IL6/IL6ST/IL7/…
498,"Saul SenMayo (MsigDB M45803)","Saul SenMayo (MsigDB M45803)","GOBP_POSITIVE_REGULATION_OF_LEUKOCYTE_CHEMOTAXIS","GOBP_POSITIVE_REGULATION_OF_LEUKOCYTE_CHEMOTAXIS","16/125","94/17872",0.170212765957447,24.3363404255319,19.0380378836552,3.54580221714888e-18,2.57789404435959e-16,1.35275128682693e-16,"CCL1/CCL3/CCL4/CCL5/CCL7/CSF1/CXCL10/CXCL12/CXCL8/EDN1/HMGB1/IL6/PGF/SERPINE1/VEGFA/VEGFC",16
499,"Saul SenMayo (MsigDB M45803)","Saul SenMayo (MsigDB M45803)","GOBP_CELLULAR_RESPONSE_TO_BIOTIC_STIMULUS","GOBP_CELLULAR_RESPONSE_TO_BIOTIC_STIMULUS","22/125","256/17872",0.0859375,12.287,15.2655275076368,4.99693844850858e-18,3.53730642802318e-16,1.85620345137119e-16,"AXL/BMP6/CCL2/CCL3/CCL5/CD55/CSF2/CXCL1/CXCL10/CXCL2/CXCL3/CXCL8/HMGB1/IL10/IL18/IL1A/IL1B/IL6/MIF/SERPINE1/TNF/TNFRSF1B",22
500,"Saul SenMayo (MsigDB M45803)","Saul SenMayo (MsigDB M45803)","GOBP_LYMPHOCYTE_MIGRATION","GOBP_LYMPHOCYTE_MIGRATION","17/125","118/17872",0.144067796610169,20.5982372881356,17.9257306626032,5.78859577205529e-18,3.99264682739199e-16,2.09514357093823e-16,"CCL1/CCL13/CCL16/CCL2/CCL20/CCL24/CCL26/CCL3/CCL3L1/CCL4/CCL5/CCL7/CCL8/CXCL10/CXCL12/CXCL16/ICAM1",17
501,"Saul SenMayo (MsigDB M45803)","Saul SenMayo (MsigDB M45803)","GOBP_EOSINOPHIL_CHEMOTAXIS","GOBP_EOSINOPHIL_CHEMOTAXIS","10/125","18/17872",0.555555555555556,79.4311111111111,27.9398335289661,8.10327446364697e-18,5.44945207680259e-16,2.85960290940805e-16,"CCL1/CCL13/CCL2/CCL24/CCL26/CCL3/CCL4/CCL5/CCL7/CCL8",10
502,"Saul SenMayo (MsigDB M45803)","Saul SenMayo (MsigDB M45803)","GOBP_LEUKOCYTE_PROLIFERATION","GOBP_LEUKOCYTE_PROLIFERATION","23/125","331/17872",0.0694864048338369,9.93488821752266,13.7702842565161,9.16814924176934e-17,6.01520035618525e-15,3.15647962341789e-15,"CCL5/CCL8/CD55/CSF1/CSF2/CSF2RB/CTNNB1/HMGB1/IGF1/IGFBP2/IL10/IL13/IL15/IL18/IL1A/IL1B/IL2/IL6/IL6ST/IL7/KITLG/MIF/TNFRSF1B",23
503,"Saul SenMayo (MsigDB M45803)","Saul SenMayo (MsigDB M45803)","GOBP_EOSINOPHIL_MIGRATION","GOBP_EOSINOPHIL_MIGRATION","10/125","22/17872",0.454545454545455,64.9890909090909,25.2037480573599,1.16969326924029e-16,7.49160689108659e-15,3.93122474699555e-15,"CCL1/CCL13/CCL2/CCL24/CCL26/CCL3/CCL4/CCL5/CCL7/CCL8",10
504,"Saul SenMayo (MsigDB M45803)","Saul SenMayo (MsigDB M45803)","GOBP_POSITIVE_REGULATION_OF_SMOOTH_MUSCLE_CELL_PROLIFERATION","GOBP_POSITIVE_REGULATION_OF_SMOOTH_MUSCLE_CELL_PROLIFERATION","15/125","95/17872",0.157894736842105,22.5751578947368,17.6951198473736,1.36528295187664e-16,8.5409561408097e-15,4.48187133039554e-15,"CCL5/EDN1/EREG/FGF2/IGF1/IGFBP5/IL10/IL13/IL18/IL6/ITGA2/JUN/MMP2/MMP9/T…
505,"Saul SenMayo (MsigDB M45803)","Saul SenMayo (MsigDB M45803)","GOBP_ENDOTHELIAL_CELL_PROLIFERATION","GOBP_ENDOTHELIAL_CELL_PROLIFERATION","19/125","201/17872",0.0945273631840796,13.515144278607,14.9751191030574,1.87910463625391e-16,1.14881624352796e-14,6.02841941917822e-15,"ANG/ANGPT1/BMP2/BMP6/CCL2/CCL24/CCL26/CXCL12/EGF/FGF2/HMGB1/IL10/JUN/MMP14/PGF/TNF/VEGFA/VEGFC/WNT2",19
506,"Saul SenMayo (MsigDB M45803)","Saul SenMayo (MsigDB M45803)","GOBP_RESPONSE_TO_TUMOR_NECROSIS_FACTOR","GOBP_RESPONSE_TO_TUMOR_NECROSIS_FACTOR","20/125","248/17872",0.0806451612903226,11.5303225806452,14.0146492492016,6.37193528674277e-16,3.8090013158529e-14,1.99877548994668e-14,"CCL1/CCL13/CCL16/CCL2/CCL20/CCL24/CCL26/CCL3/CCL3L1/CCL4/CCL5/CCL7/CCL8/CXCL16/CXCL8/EDN1/FAS/TNF/TNFRSF1A/TNFRSF1…
507,"Saul SenMayo (MsigDB M45803)","Saul SenMayo (MsigDB M45803)","GOBP_POSITIVE_REGULATION_OF_ENDOTHELIAL_CELL_PROLIFERATION","GOBP_POSITIVE_REGULATION_OF_ENDOTHELIAL_CELL_PROLIFERATION","15/125","111/17872",0.135135135135135,19.3210810810811,16.2497183616652,1.53240034708439e-15,8.96121072534133e-14,4.70240014974867e-14,"ANG/BMP2/BMP6/CCL24/CCL26/CXCL12/EGF/FGF2/HMGB1/IL10/JUN/PGF/VEGFA/VEGFC/W…
508,"Saul SenMayo (MsigDB M45803)","Saul SenMayo (MsigDB M45803)","GOBP_RESPONSE_TO_INTERFERON_GAMMA","GOBP_RESPONSE_TO_INTERFERON_GAMMA","16/125","139/17872",0.115107913669065,16.4576690647482,15.3542022707701,2.2538128539905e-15,1.28994820792222e-13,6.76901016170495e-14,"CCL1/CCL13/CCL16/CCL2/CCL20/CCL24/CCL26/CCL3/CCL3L1/CCL4/CCL5/CCL7/CCL8/CXCL16/EDN1/TNF",16
509,"Saul SenMayo (MsigDB M45803)","Saul SenMayo (MsigDB M45803)","GOBP_CELLULAR_RESPONSE_TO_INTERFERON_GAMMA","GOBP_CELLULAR_RESPONSE_TO_INTERFERON_GAMMA","15/125","117/17872",0.128205128205128,18.3302564102564,15.7835445416529,3.43736142588411e-15,1.92635463242255e-13,1.01085562984881e-13,"CCL1/CCL13/CCL16/CCL2/CCL20/CCL24/CCL26/CCL3/CCL3L1/CCL4/CCL5/CCL7/CCL8/EDN1/TNF",15
510,"Saul SenMayo (MsigDB M45803)","Saul SenMayo (MsigDB M45803)","GOBP_REGULATION_OF_INFLAMMATORY_RESPONSE","GOBP_REGULATION_OF_INFLAMMATORY_RESPONSE","23/125","397/17872",0.0579345088161209,8.2832443324937,12.3162501191501,4.74509077065587e-15,2.60495799450291e-13,1.36695310922653e-13,"C3/CCL1/CCL24/CCL3/CCL5/HGF/IGF1/IL10/IL13/IL15/IL18/IL1B/IL2/IL6/IL6ST/ITGA2/MMP3/MMP9/PTGES/SERPINE1/TNF/TNF…
511,"Saul SenMayo (MsigDB M45803)","Saul SenMayo (MsigDB M45803)","GOBP_POSITIVE_REGULATION_OF_KINASE_ACTIVITY","GOBP_POSITIVE_REGULATION_OF_KINASE_ACTIVITY","24/125","477/17872",0.050314465408805,7.19376100628931,11.507165937153,2.56215104614568e-14,1.37843726282638e-12,7.23335695343444e-13,"ANG/ANGPT1/AREG/AXL/BMP2/CCL5/CSF1/DKK1/EDN1/EGF/EGFR/EREG/FGF1/FGF2/IGF1/IL18/IL1B/IL2/KITLG/MIF/NRG1/TN…
512,"Saul SenMayo (MsigDB M45803)","Saul SenMayo (MsigDB M45803)","GOBP_POSITIVE_REGULATION_OF_TYROSINE_PHOSPHORYLATION_OF_STAT_PROTEIN","GOBP_POSITIVE_REGULATION_OF_TYROSINE_PHOSPHORYLATION_OF_STAT_PROTEIN","12/125","68/17872",0.176470588235294,25.2310588235294,16.8009954695287,4.18309131089723e-14,2.20637561300266e-12,1.15779679007496e-12,"CCL5/CSF2/IGF1/IL13/IL15/IL18/IL2/IL6/IL6ST/TNF/TNFRSF1…
513,"Saul SenMayo (MsigDB M45803)","Saul SenMayo (MsigDB M45803)","GOBP_POSITIVE_REGULATION_OF_PROTEIN_KINASE_ACTIVITY","GOBP_POSITIVE_REGULATION_OF_PROTEIN_KINASE_ACTIVITY","22/125","397/17872",0.0554156171284635,7.92310327455919,11.7072375493112,4.93655960242945e-14,2.55372025587216e-12,1.34006607831131e-12,"ANG/ANGPT1/AREG/BMP2/CCL5/CSF1/DKK1/EDN1/EGF/EGFR/EREG/FGF1/FGF2/IGF1/IL18/IL1B/KITLG/M…
514,"Saul SenMayo (MsigDB M45803)","Saul SenMayo (MsigDB M45803)","GOBP_REGULATION_OF_CELL_CELL_ADHESION","GOBP_REGULATION_OF_CELL_CELL_ADHESION","23/125","458/17872",0.0502183406113537,7.18001746724891,11.2444995340275,9.86548988500355e-14,5.00720146993576e-12,2.62753166549946e-12,"BMP2/BMP6/CCL2/CCL5/CD55/CD9/CXCL12/HMGB1/IGF1/IGFBP2/IL10/IL15/IL18/IL1A/IL1B/IL2/IL6/IL6ST/IL7/PLAUR/SERPINE2/TNF…
515,"Saul SenMayo (MsigDB M45803)","Saul SenMayo (MsigDB M45803)","GOBP_RECEPTOR_SIGNALING_PATHWAY_VIA_STAT","GOBP_RECEPTOR_SIGNALING_PATHWAY_VIA_STAT","16/125","185/17872",0.0864864864864865,12.3654918918919,13.0410924002449,2.10651843310851e-13,1.04935825649294e-11,5.50651309707312e-12,"CCL2/CCL5/CSF2/CSF2RB/EGF/IGF1/IL10/IL13/IL15/IL18/IL2/IL6/IL6ST/TNF/TNFRSF1A/VEGFA",16
516,"Saul SenMayo (MsigDB M45803)","Saul SenMayo (MsigDB M45803)","GOBP_NEGATIVE_REGULATION_OF_RESPONSE_TO_EXTERNAL_STIMULUS","GOBP_NEGATIVE_REGULATION_OF_RESPONSE_TO_EXTERNAL_STIMULUS","22/125","429/17872",0.0512820512820513,7.33210256410256,11.1412252737392,2.3736815156718e-13,1.16094605039221e-11,6.09207064596341e-12,"CCL2/CD9/EDN1/FGF2/HGF/IGF1/IL10/IL13/IL2/MIF/MMP12/PLAT/PLAU/SEMA3F/SERPINB…
517,"Saul SenMayo (MsigDB M45803)","Saul SenMayo (MsigDB M45803)","GOBP_EXTRINSIC_APOPTOTIC_SIGNALING_PATHWAY","GOBP_EXTRINSIC_APOPTOTIC_SIGNALING_PATHWAY","17/125","221/17872",0.0769230769230769,10.9981538461538,12.5515758178026,2.4496913992e-13,1.17672676140143e-11,6.17488001189323e-12,"ACVR1B/BEX3/CSF2/FAS/HGF/ICAM1/IGF1/IL1A/IL1B/IL2/IL7/KITLG/SERPINE1/TNF/TNFRSF10C/TNFRSF1A/TNFRSF1B",17
518,"Saul SenMayo (MsigDB M45803)","Saul SenMayo (MsigDB M45803)","GOBP_GLAND_DEVELOPMENT","GOBP_GLAND_DEVELOPMENT","22/125","432/17872",0.0509259259259259,7.28118518518519,11.0911656090522,2.73116412400027e-13,1.28891780588784e-11,6.76360312148542e-12,"AREG/BMP2/CSF1/CTNNB1/EDN1/EGF/EGFR/FGF1/FGF2/FGF7/HGF/IGFBP5/IL10/IL6/ITGA2/JUN/MMP2/NRG1/SERPINE2/TNF/VEGFA/WNT2",22
519,"Saul SenMayo (MsigDB M45803)","Saul SenMayo (MsigDB M45803)","GOBP_POSITIVE_REGULATION_OF_CELL_ADHESION","GOBP_POSITIVE_REGULATION_OF_CELL_ADHESION","22/125","446/17872",0.0493273542600897,7.05262780269058,10.863743478172,5.18034506986173e-13,2.40260831688415e-11,1.2607700070208e-11,"ANGPT1/CCL2/CCL5/CD55/CSF1/CXCL12/HMGB1/IGF1/IGFBP2/IL10/IL15/IL18/IL1A/IL1B/IL2/IL6/IL6ST/IL7/ITGA2/PLAUR/TN…
520,"Saul SenMayo (MsigDB M45803)","Saul SenMayo (MsigDB M45803)","GOBP_RESPONSE_TO_MECHANICAL_STIMULUS","GOBP_RESPONSE_TO_MECHANICAL_STIMULUS","16/125","201/17872",0.0796019900497512,11.3811741293532,12.4216961111971,7.64534034681426e-13,3.4857568699882e-11,1.82915279305583e-11,"BMP6/CTNNB1/CXCL10/CXCL12/EDN1/FAS/IGFBP2/IL13/IL1B/ITGA2/JUN/MMP14/MMP2/SERPINE2/TNF/TNFRSF1A",16
521,"Saul SenMayo (MsigDB M45803)","Saul SenMayo (MsigDB M45803)","GOBP_TYROSINE_PHOSPHORYLATION_OF_STAT_PROTEIN","GOBP_TYROSINE_PHOSPHORYLATION_OF_STAT_PROTEIN","12/125","87/17872",0.137931034482759,19.7208275862069,14.6900980446141,9.11451509122014e-13,4.0863409325637e-11,2.14430960303969e-11,"CCL5/CSF2/IGF1/IL13/IL15/IL18/IL2/IL6/IL6ST/TNF/TNFRSF1A/VEGFA",12
522,"Saul SenMayo (MsigDB M45803)","Saul SenMayo (MsigDB M45803)","GOBP_POSITIVE_REGULATION_OF_MONONUCLEAR_CELL_MIGRATION","GOBP_POSITIVE_REGULATION_OF_MONONUCLEAR_CELL_MIGRATION","11/125","66/17872",0.166666666666667,23.8293333333333,15.5936927133295,9.71861120758173e-13,4.28574822104834e-11,2.24894868496413e-11,"CCL1/CCL20/CCL3/CCL4/CCL5/CCL7/CXCL10/CXCL12/HMGB1/SERPINE1/TNF",11
523,"Saul SenMayo (MsigDB M45803)","Saul SenMayo (MsigDB M45803)","GOBP_REGULATION_OF_T_CELL_PROLIFERATION","GOBP_REGULATION_OF_T_CELL_PROLIFERATION","15/125","174/17872",0.0862068965517241,12.3255172413793,12.5990422867436,1.30322178495422e-12,5.65430097020461e-11,2.96709747644077e-11,"CCL5/CD55/CTNNB1/HMGB1/IGF1/IGFBP2/IL10/IL15/IL18/IL1A/IL1B/IL2/IL6/IL6ST/TNFRSF1B",15
524,"Saul SenMayo (MsigDB M45803)","Saul SenMayo (MsigDB M45803)","GOBP_OSSIFICATION","GOBP_OSSIFICATION","21/125","419/17872",0.0501193317422434,7.165861575179,10.7184675360553,1.36898896456497e-12,5.84536557885676e-11,3.06735873263428e-11,"AREG/BMP2/BMP6/CCL3/CSF1/CTNNB1/DKK1/EGFR/FGF2/HGF/IGF1/IGFBP5/IL6/IL6ST/MMP13/MMP14/MMP2/MMP9/SPP1/TNF/VEGFC",21
525,"Saul SenMayo (MsigDB M45803)","Saul SenMayo (MsigDB M45803)","GOBP_REGULATION_OF_MONONUCLEAR_CELL_MIGRATION","GOBP_REGULATION_OF_MONONUCLEAR_CELL_MIGRATION","13/125","116/17872",0.112068965517241,16.0231724137931,13.6233852229402,1.52046331937599e-12,6.39069738925221e-11,3.3535218935579e-11,"CCL1/CCL2/CCL20/CCL3/CCL4/CCL5/CCL7/CSF1/CXCL10/CXCL12/HMGB1/SERPINE1/TNF",13
526,"Saul SenMayo (MsigDB M45803)","Saul SenMayo (MsigDB M45803)","GOBP_POSITIVE_REGULATION_OF_INFLAMMATORY_RESPONSE","GOBP_POSITIVE_REGULATION_OF_INFLAMMATORY_RESPONSE","14/125","145/17872",0.096551724137931,13.8045793103448,12.9926773150688,1.60719585122351e-12,6.56365532545865e-11,3.44428166364314e-11,"C3/CCL1/CCL24/CCL3/IL15/IL18/IL1B/IL2/IL6/IL6ST/ITGA2/SERPINE1/TNF/TNFRSF1A",14
527,"Saul SenMayo (MsigDB M45803)","Saul SenMayo (MsigDB M45803)","GOBP_POSITIVE_REGULATION_OF_DEFENSE_RESPONSE","GOBP_POSITIVE_REGULATION_OF_DEFENSE_RESPONSE","18/125","288/17872",0.0625,8.936,11.394782101919,1.6104135742761e-12,6.56365532545865e-11,3.44428166364314e-11,"C3/CCL1/CCL24/CCL3/CCL5/EREG/HMGB1/IL15/IL18/IL1B/IL2/IL6/IL6ST/ITGA2/MMP12/SERPINE1/TNF/TNFRSF1A",18
528,"Saul SenMayo (MsigDB M45803)","Saul SenMayo (MsigDB M45803)","GOBP_POSITIVE_REGULATION_OF_CYTOKINE_PRODUCTION","GOBP_POSITIVE_REGULATION_OF_CYTOKINE_PRODUCTION","22/125","476/17872",0.046218487394958,6.60813445378151,10.4079249833326,1.89460498257626e-12,7.60669761661216e-11,3.99161866714025e-11,"C3/CCL1/CCL3/CD55/CSF2/EREG/HGF/HMGB1/IL10/IL13/IL15/IL18/IL1A/IL1B/IL2/IL6/IL6ST/IL7/MIF/MMP12/…
529,"Saul SenMayo (MsigDB M45803)","Saul SenMayo (MsigDB M45803)","GOBP_LEUKOCYTE_CELL_CELL_ADHESION","GOBP_LEUKOCYTE_CELL_CELL_ADHESION","20/125","381/17872",0.05249343832021,7.50530183727034,10.771832193916,2.1227076685571e-12,8.37593170249735e-11,4.39527466759888e-11,"CCL2/CCL5/CD55/CXCL12/HMGB1/ICAM1/IGF1/IGFBP2/IL10/IL15/IL18/IL1A/IL1B/IL2/IL6/IL6ST/IL7/PECAM1/SELPLG/TNF",20
530,"Saul SenMayo (MsigDB M45803)","Saul SenMayo (MsigDB M45803)","GOBP_POSITIVE_REGULATION_OF_CELL_ACTIVATION","GOBP_POSITIVE_REGULATION_OF_CELL_ACTIVATION","21/125","429/17872",0.048951048951049,6.99882517482517,10.5548294541842,2.14847318762943e-12,8.37593170249735e-11,4.39527466759888e-11,"AXL/CCL2/CCL3/CCL5/CD55/HMGB1/IGF1/IGFBP2/IL10/IL13/IL15/IL18/IL1A/IL1B/IL2/IL6/IL6ST/IL7/MIF/MMP14/TNF"…
531,"Saul SenMayo (MsigDB M45803)","Saul SenMayo (MsigDB M45803)","GOBP_WOUND_HEALING","GOBP_WOUND_HEALING","21/125","431/17872",0.0487238979118329,6.96634802784223,10.5227314331987,2.34770157407059e-12,9.02188176321412e-11,4.73423730951678e-11,"AXL/CD9/EDN1/EREG/FGF1/FGF2/IGF1/IL1A/IL6/IL6ST/ITGA2/LCP1/MMP12/NRG1/PLAT/PLAU/PLAUR/SERPINE1/SERPINE2/TNF/VEGFA",21
532,"Saul SenMayo (MsigDB M45803)","Saul SenMayo (MsigDB M45803)","GOBP_REGULATION_OF_INSULIN_LIKE_GROWTH_FACTOR_RECEPTOR_SIGNALING_PATHWAY","GOBP_REGULATION_OF_INSULIN_LIKE_GROWTH_FACTOR_RECEPTOR_SIGNALING_PATHWAY","8/125","24/17872",0.333333333333333,47.6586666666667,19.1959727863927,3.05694869424724e-12,1.158196054581e-10,6.0776400281476e-11,"BMP2/IGF1/IGFBP1/IGFBP2/IGFBP3/IGFBP4/IGFBP5/IGFBP6…
533,"Saul SenMayo (MsigDB M45803)","Saul SenMayo (MsigDB M45803)","GOBP_REGULATION_OF_ANIMAL_ORGAN_MORPHOGENESIS","GOBP_REGULATION_OF_ANIMAL_ORGAN_MORPHOGENESIS","13/125","129/17872",0.10077519379845,14.4084341085271,12.8270370826348,6.02897450737109e-12,2.25249186455948e-10,1.18199631789249e-10,"BMP2/CSF1/CTNNB1/DKK1/EDN1/FGF1/FGF2/FGF7/HGF/TNF/TNFRSF11B/VEGFA/WNT2",13
534,"Saul SenMayo (MsigDB M45803)","Saul SenMayo (MsigDB M45803)","GOBP_POSITIVE_REGULATION_OF_T_CELL_PROLIFERATION","GOBP_POSITIVE_REGULATION_OF_T_CELL_PROLIFERATION","12/125","103/17872",0.116504854368932,16.6573980582524,13.3743803781446,7.1541070162043e-12,2.6362394347383e-10,1.38336806182119e-10,"CCL5/CD55/HMGB1/IGF1/IGFBP2/IL15/IL18/IL1A/IL1B/IL2/IL6/IL6ST",12
535,"Saul SenMayo (MsigDB M45803)","Saul SenMayo (MsigDB M45803)","GOBP_MORPHOGENESIS_OF_A_BRANCHING_STRUCTURE","GOBP_MORPHOGENESIS_OF_A_BRANCHING_STRUCTURE","15/125","199/17872",0.0753768844221105,10.7770854271357,11.6398603155171,9.14386433579598e-12,3.32391825179611e-10,1.74422789108142e-10,"AREG/BMP2/CSF1/CTNNB1/EDN1/EGF/FGF1/FGF2/FGF7/HGF/IL10/MMP14/TNF/VEGFA/WNT2",15
536,"Saul SenMayo (MsigDB M45803)","Saul SenMayo (MsigDB M45803)","GOBP_COLLAGEN_CATABOLIC_PROCESS","GOBP_COLLAGEN_CATABOLIC_PROCESS","9/125","42/17872",0.214285714285714,30.6377142857143,16.138406108306,1.09832101241849e-11,3.93931136454098e-10,2.06715575810975e-10,"CTSB/MMP1/MMP10/MMP12/MMP13/MMP14/MMP2/MMP3/MMP9",9
537,"Saul SenMayo (MsigDB M45803)","Saul SenMayo (MsigDB M45803)","GOBP_T_CELL_PROLIFERATION","GOBP_T_CELL_PROLIFERATION","15/125","205/17872",0.0731707317073171,10.4616585365854,11.4348311464262,1.40124962202955e-11,4.95968616218353e-10,2.60259798219062e-10,"CCL5/CD55/CTNNB1/HMGB1/IGF1/IGFBP2/IL10/IL15/IL18/IL1A/IL1B/IL2/IL6/IL6ST/TNFRSF1B",15
538,"Saul SenMayo (MsigDB M45803)","Saul SenMayo (MsigDB M45803)","GOBP_POSITIVE_REGULATION_OF_CELL_CELL_ADHESION","GOBP_POSITIVE_REGULATION_OF_CELL_CELL_ADHESION","17/125","291/17872",0.0584192439862543,8.3525498281787,10.6127917705137,2.05253809813586e-11,7.17055517400711e-10,3.76275268571455e-10,"CCL2/CCL5/CD55/HMGB1/IGF1/IGFBP2/IL10/IL15/IL18/IL1A/IL1B/IL2/IL6/IL6ST/IL7/PLAUR/TNF",17
539,"Saul SenMayo (MsigDB M45803)","Saul SenMayo (MsigDB M45803)","GOBP_TISSUE_REMODELING","GOBP_TISSUE_REMODELING","14/125","175/17872",0.08,11.43808,11.6454635188568,2.10342140660979e-11,7.21175964521408e-10,3.78437475415069e-10,"AXL/CTNNB1/IGFBP5/IL15/IL18/IL1A/IL2/IL6/IL7/MMP14/MMP2/SPP1/TNFRSF11B/WNT16",14
540,"Saul SenMayo (MsigDB M45803)","Saul SenMayo (MsigDB M45803)","GOBP_EXTRACELLULAR_MATRIX_DISASSEMBLY","GOBP_EXTRACELLULAR_MATRIX_DISASSEMBLY","10/125","64/17872",0.15625,22.34,14.3530364529173,2.14122785194154e-11,7.21175964521408e-10,3.78437475415069e-10,"IL6/LCP1/MMP1/MMP10/MMP12/MMP13/MMP14/MMP2/MMP3/MMP9",10
541,"Saul SenMayo (MsigDB M45803)","Saul SenMayo (MsigDB M45803)","GOBP_NEUROINFLAMMATORY_RESPONSE","GOBP_NEUROINFLAMMATORY_RESPONSE","9/125","45/17872",0.2,28.5952,15.5549145589046,2.14476123277742e-11,7.21175964521408e-10,3.78437475415069e-10,"CCL3/IGF1/IL18/IL1B/IL6/MMP3/MMP9/TNF/TNFRSF1B",9
542,"Saul SenMayo (MsigDB M45803)","Saul SenMayo (MsigDB M45803)","GOBP_MULTI_MULTICELLULAR_ORGANISM_PROCESS","GOBP_MULTI_MULTICELLULAR_ORGANISM_PROCESS","15/125","213/17872",0.0704225352112676,10.0687323943662,11.1742991648382,2.42343166057692e-11,8.04818662586656e-10,4.22329026229194e-10,"ACVR1B/CTSB/EDN1/IGFBP2/IGFBP5/IGFBP7/IL1B/ITGA2/MMP2/MMP9/PAPPA/PGF/SERPINE2/SPP1/VEGFA",15
543,"Saul SenMayo (MsigDB M45803)","Saul SenMayo (MsigDB M45803)","GOBP_REGULATION_OF_MORPHOGENESIS_OF_AN_EPITHELIUM","GOBP_REGULATION_OF_MORPHOGENESIS_OF_AN_EPITHELIUM","10/125","65/17872",0.153846153846154,21.9963076923077,14.2321721015662,2.51573013365269e-11,8.25282202381188e-10,4.33067279746888e-10,"CTNNB1/CXCL10/EGF/FGF1/FGF2/FGF7/HGF/TNF/VEGFA/WNT2",10
544,"Saul SenMayo (MsigDB M45803)","Saul SenMayo (MsigDB M45803)","GOBP_REPRODUCTIVE_SYSTEM_DEVELOPMENT","GOBP_REPRODUCTIVE_SYSTEM_DEVELOPMENT","20/125","437/17872",0.045766590389016,6.54352402745995,9.84651702465532,2.55838495784618e-11,8.291633176634e-10,4.35103897079483e-10,"ANG/AXL/BMP6/C3/CSF2/CTNNB1/CTSB/EGFR/EREG/IL10/IL1A/INHA/KITLG/MMP14/MMP2/SERPINE2/SPP1/VEGFA/VGF/WNT2",20
545,"Saul SenMayo (MsigDB M45803)","Saul SenMayo (MsigDB M45803)","GOBP_POSITIVE_REGULATION_OF_VASCULAR_ASSOCIATED_SMOOTH_MUSCLE_CELL_PROLIFERATION","GOBP_POSITIVE_REGULATION_OF_VASCULAR_ASSOCIATED_SMOOTH_MUSCLE_CELL_PROLIFERATION","9/125","46/17872",0.195652173913043,27.9735652173913,15.3729522036433,2.65088124075774e-11,8.48913159242656e-10,4.45467637074702e-10,"EDN1/FGF2/IGF1/IGFBP5/IL10/JUN/M…
546,"Saul SenMayo (MsigDB M45803)","Saul SenMayo (MsigDB M45803)","GOBP_PROTEIN_KINASE_B_SIGNALING","GOBP_PROTEIN_KINASE_B_SIGNALING","15/125","216/17872",0.0694444444444444,9.92888888888889,11.080136059883,2.9584824782039e-11,9.36272690160999e-10,4.91309597928351e-10,"ANGPT1/AXL/CCL2/CCL3/CCL5/EGF/EGFR/FGF2/GDF15/IGF1/IGFBP5/IL18/IL1B/NRG1/TNF",15
547,"Saul SenMayo (MsigDB M45803)","Saul SenMayo (MsigDB M45803)","GOBP_POSITIVE_REGULATION_OF_VASCULATURE_DEVELOPMENT","GOBP_POSITIVE_REGULATION_OF_VASCULATURE_DEVELOPMENT","14/125","183/17872",0.0765027322404372,10.9380546448087,11.3407621889256,3.84424165945970e-11,1.20244303069147e-09,6.30982627336042e-10,"ANGPTL4/C3/CCL24/CXCL8/FGF1/FGF2/HGF/IL10/IL1A/IL1B/PGF/SERPINE1/VEGFA/VEGFC",14
548,"Saul SenMayo (MsigDB M45803)","Saul SenMayo (MsigDB M45803)","GOBP_REGULATION_OF_VASCULATURE_DEVELOPMENT","GOBP_REGULATION_OF_VASCULATURE_DEVELOPMENT","18/125","353/17872",0.0509915014164306,7.29056090651558,10.0181845383582,4.78018978955616e-11,1.47801270504667e-09,7.75587962225627e-10,"ANGPTL4/C3/CCL24/CTNNB1/CXCL10/CXCL8/FGF1/FGF2/HGF/IL10/IL1A/IL1B/IL6/PGF/SERPINE1/TNF/VEGFA/VEGFC",18
549,"Saul SenMayo (MsigDB M45803)","Saul SenMayo (MsigDB M45803)","GOBP_REGENERATION","GOBP_REGENERATION","14/125","188/17872",0.074468085106383,10.6471489361702,11.159753815234,5.52148858143041e-11,1.6878186686418e-09,8.85683754509351e-10,"AXL/CD9/CXCL12/HGF/IGF1/IGFBP1/IL10/IL6/JUN/LCP1/MMP2/PGF/SPP1/TNF",14
550,"Saul SenMayo (MsigDB M45803)","Saul SenMayo (MsigDB M45803)","GOBP_POSITIVE_REGULATION_OF_ANIMAL_ORGAN_MORPHOGENESIS","GOBP_POSITIVE_REGULATION_OF_ANIMAL_ORGAN_MORPHOGENESIS","8/125","34/17872",0.235294117647059,33.6414117647059,15.9882993882377,7.11872987212808e-11,2.15161610741849e-09,1.12906171005603e-09,"BMP2/CSF1/CTNNB1/DKK1/EDN1/FGF1/FGF2/WNT2",8
551,"Saul SenMayo (MsigDB M45803)","Saul SenMayo (MsigDB M45803)","GOBP_MYELOID_LEUKOCYTE_ACTIVATION","GOBP_MYELOID_LEUKOCYTE_ACTIVATION","15/125","234/17872",0.0641025641025641,9.16512820512821,10.5514762820226,9.20301954631826e-11,2.75068028662179e-09,1.44342096042255e-09,"CCL3/CCL5/CSF1/CSF2/CXCL8/CXCR2/HMGB1/IL10/IL13/IL15/IL18/IL6/JUN/MIF/TNF",15
552,"Saul SenMayo (MsigDB M45803)","Saul SenMayo (MsigDB M45803)","GOBP_COLLAGEN_METABOLIC_PROCESS","GOBP_COLLAGEN_METABOLIC_PROCESS","11/125","101/17872",0.108910891089109,15.5716435643564,12.3248105473258,1.17097413207379e-10,3.46145100580054e-09,1.81639827774546e-09,"CTSB/IL6/ITGA2/MMP1/MMP10/MMP12/MMP13/MMP14/MMP2/MMP3/MMP9",11
553,"Saul SenMayo (MsigDB M45803)","Saul SenMayo (MsigDB M45803)","GOBP_INSULIN_LIKE_GROWTH_FACTOR_RECEPTOR_SIGNALING_PATHWAY","GOBP_INSULIN_LIKE_GROWTH_FACTOR_RECEPTOR_SIGNALING_PATHWAY","8/125","37/17872",0.216216216216216,30.9137297297297,15.2862806905969,1.48748527846971e-10,4.34927760769947e-09,2.28228576479162e-09,"BMP2/IGF1/IGFBP1/IGFBP2/IGFBP3/IGFBP4/IGFBP5/IGFBP6",8
554,"Saul SenMayo (MsigDB M45803)","Saul SenMayo (MsigDB M45803)","GOBP_POSITIVE_REGULATION_OF_LEUKOCYTE_CELL_CELL_ADHESION","GOBP_POSITIVE_REGULATION_OF_LEUKOCYTE_CELL_CELL_ADHESION","15/125","245/17872",0.0612244897959184,8.75363265306122,10.2557168192325,1.75574019930312e-10,5.0784313291671e-09,2.6649095724567e-09,"CCL2/CCL5/CD55/HMGB1/IGF1/IGFBP2/IL15/IL18/IL1A/IL1B/IL2/IL6/IL6ST/IL7/TNF",15
555,"Saul SenMayo (MsigDB M45803)","Saul SenMayo (MsigDB M45803)","GOBP_REGULATION_OF_OSTEOBLAST_DIFFERENTIATION","GOBP_REGULATION_OF_OSTEOBLAST_DIFFERENTIATION","12/125","135/17872",0.0888888888888889,12.7089777777778,11.4607421661996,1.79315670729569e-10,5.13148036449511e-09,2.69274708228837e-09,"AREG/BMP2/BMP6/CTNNB1/FGF2/HGF/IGF1/IGFBP5/IL6/IL6ST/TNF/VEGFC",12
556,"Saul SenMayo (MsigDB M45803)","Saul SenMayo (MsigDB M45803)","GOBP_GLIOGENESIS","GOBP_GLIOGENESIS","16/125","291/17872",0.0549828178694158,7.86122336769759,9.90360304846719,2.04913803217517e-10,5.80229611215918e-09,3.04475800681098e-09,"AREG/BMP2/CCL2/CCL3/CD9/CSF1/CTNNB1/FGF2/IL1B/IL6/IL6ST/MMP14/NRG1/SERPINE2/TNF/TNFRSF1B",16
557,"Saul SenMayo (MsigDB M45803)","Saul SenMayo (MsigDB M45803)","GOBP_REGULATION_OF_T_CELL_ACTIVATION","GOBP_REGULATION_OF_T_CELL_ACTIVATION","17/125","342/17872",0.0497076023391813,7.10699415204678,9.57010181863896,2.55711727032047e-10,7.16525568454383e-09,3.75997177576728e-09,"CCL2/CCL5/CD55/CTNNB1/HMGB1/IGF1/IGFBP2/IL10/IL15/IL18/IL1A/IL1B/IL2/IL6/IL6ST/IL7/TNFRSF1B",17
558,"Saul SenMayo (MsigDB M45803)","Saul SenMayo (MsigDB M45803)","GOBP_REGULATION_OF_PHOSPHATIDYLINOSITOL_3_KINASE_SIGNALING","GOBP_REGULATION_OF_PHOSPHATIDYLINOSITOL_3_KINASE_SIGNALING","11/125","111/17872",0.0990990990990991,14.1687927927928,11.6799425262618,3.28768414043135e-10,9.11739210078384e-09,4.78435641054632e-09,"ANGPT1/CCL5/EGF/EGFR/FGF2/HGF/IGF1/IL18/SERPINE2/TNF/WNT16",11
559,"Saul SenMayo (MsigDB M45803)","Saul SenMayo (MsigDB M45803)","GOBP_PHOSPHATIDYLINOSITOL_3_KINASE_SIGNALING","GOBP_PHOSPHATIDYLINOSITOL_3_KINASE_SIGNALING","12/125","144/17872",0.0833333333333333,11.9146666666667,11.0364350224623,3.81129907552925e-10,1.04616270542589e-08,5.48974442565491e-09,"ANGPT1/CCL5/EDN1/EGF/EGFR/FGF2/HGF/IGF1/IL18/SERPINE2/TNF/WNT16",12
560,"Saul SenMayo (MsigDB M45803)","Saul SenMayo (MsigDB M45803)","GOBP_LIPOPOLYSACCHARIDE_MEDIATED_SIGNALING_PATHWAY","GOBP_LIPOPOLYSACCHARIDE_MEDIATED_SIGNALING_PATHWAY","9/125","62/17872",0.145161290322581,20.7545806451613,13.0767150140092,4.44443804503828e-10,1.20763013547e-08,6.33704563359526e-09,"BMP6/CCL2/CCL3/CCL5/CD55/IL18/IL1B/MIF/TNF",9
561,"Saul SenMayo (MsigDB M45803)","Saul SenMayo (MsigDB M45803)","GOBP_POSITIVE_REGULATION_OF_MAP_KINASE_ACTIVITY","GOBP_POSITIVE_REGULATION_OF_MAP_KINASE_ACTIVITY","11/125","118/17872",0.0932203389830508,13.3282711864407,11.2761808919138,6.37954338750382e-10,1.71609717123853e-08,9.00522913962382e-09,"DKK1/EDN1/EGF/EGFR/FGF1/FGF2/IL1B/KITLG/MIF/TNF/VEGFA",11
562,"Saul SenMayo (MsigDB M45803)","Saul SenMayo (MsigDB M45803)","GOBP_NEGATIVE_REGULATION_OF_APOPTOTIC_SIGNALING_PATHWAY","GOBP_NEGATIVE_REGULATION_OF_APOPTOTIC_SIGNALING_PATHWAY","14/125","227/17872",0.0616740088105727,8.81790308370044,9.94853973355144,6.71390489705862e-10,1.78815882901858e-08,9.38337307655613e-09,"CSF2/CTNNB1/CXCL12/HGF/ICAM1/IGF1/IL1A/IL1B/IL7/MIF/MMP9/PLAUR/SERPINE1/TNF",14
563,"Saul SenMayo (MsigDB M45803)","Saul SenMayo (MsigDB M45803)","GOBP_POSITIVE_REGULATION_OF_PROTEIN_KINASE_B_SIGNALING","GOBP_POSITIVE_REGULATION_OF_PROTEIN_KINASE_B_SIGNALING","11/125","119/17872",0.092436974789916,13.216268907563,11.2212993293327,6.9881481029459e-10,1.8429527840122e-08,9.67090465020686e-09,"ANGPT1/AXL/CCL3/EGF/EGFR/FGF2/GDF15/IGFBP5/IL18/NRG1/TNF",11
564,"Saul SenMayo (MsigDB M45803)","Saul SenMayo (MsigDB M45803)","GOBP_BRANCHING_MORPHOGENESIS_OF_AN_EPITHELIAL_TUBE","GOBP_BRANCHING_MORPHOGENESIS_OF_AN_EPITHELIAL_TUBE","12/125","153/17872",0.0784313725490196,11.2138039215686,10.6483075673546,7.69893589104747e-10,2.01069296572016e-08,1.05511221562541e-08,"AREG/BMP2/CSF1/CTNNB1/EDN1/EGF/FGF1/FGF2/MMP14/TNF/VEGFA/WNT2",12
565,"Saul SenMayo (MsigDB M45803)","Saul SenMayo (MsigDB M45803)","GOBP_RESPONSE_TO_OXYGEN_LEVELS","GOBP_RESPONSE_TO_OXYGEN_LEVELS","16/125","320/17872",0.05,7.1488,9.31470296751792,8.22750171649844e-10,2.12807496320969e-08,1.11670848196603e-08,"ANG/ANGPTL4/BMP2/CXCL12/EDN1/FAS/IL1A/ITGA2/MMP14/MMP2/PGF/PLAT/PLAU/TNF/VEGFA/VEGFC",16
566,"Saul SenMayo (MsigDB M45803)","Saul SenMayo (MsigDB M45803)","GOBP_T_CELL_MIGRATION","GOBP_T_CELL_MIGRATION","9/125","67/17872",0.134328358208955,19.2057313432836,12.5297239038001,9.09705860232624e-10,2.33057977526263e-08,1.22297299104957e-08,"CCL2/CCL20/CCL26/CCL3/CCL5/CXCL10/CXCL12/CXCL16/ICAM1",9
567,"Saul SenMayo (MsigDB M45803)","Saul SenMayo (MsigDB M45803)","GOBP_OSTEOBLAST_DIFFERENTIATION","GOBP_OSTEOBLAST_DIFFERENTIATION","14/125","241/17872",0.0580912863070539,8.30565975103734,9.58288882246366,1.46490292809065e-09,3.71753667600363e-08,1.95077937097275e-08,"AREG/BMP2/BMP6/CCL3/CTNNB1/FGF2/HGF/IGF1/IGFBP5/IL6/IL6ST/SPP1/TNF/VEGFC",14
568,"Saul SenMayo (MsigDB M45803)","Saul SenMayo (MsigDB M45803)","GOBP_RESPONSE_TO_PEPTIDE","GOBP_RESPONSE_TO_PEPTIDE","19/125","494/17872",0.0384615384615385,5.49907692307692,8.51047804881259,1.56458310036306e-09,3.93339115885667e-08,2.06404912699151e-08,"AREG/CXCL12/EDN1/EREG/GDF15/ICAM1/IGF1/IGFBP1/IGFBP5/IL10/IL1B/MMP12/MMP13/MMP2/MMP3/MMP9/PLAT/TNF/VGF",19
569,"Saul SenMayo (MsigDB M45803)","Saul SenMayo (MsigDB M45803)","GOBP_SENSORY_PERCEPTION_OF_PAIN","GOBP_SENSORY_PERCEPTION_OF_PAIN","10/125","99/17872",0.101010101010101,14.4420202020202,11.255602049545,1.79326115465472e-09,4.46654861668629e-08,2.34382378985573e-08,"CCL2/CCL3/CXCL12/EDN1/IL10/IL1A/ITGA2/PTGES/SPX/TNF",10
570,"Saul SenMayo (MsigDB M45803)","Saul SenMayo (MsigDB M45803)","GOBP_ENDOTHELIUM_DEVELOPMENT","GOBP_ENDOTHELIUM_DEVELOPMENT","11/125","138/17872",0.0797101449275362,11.3966376811594,10.2895423653189,3.41034894385631e-09,8.4163657421775e-08,4.41649245167678e-08,"BMP6/CTNNB1/CXCL10/FGF1/ICAM1/IL1B/NRG1/PECAM1/TNF/TNFRSF1A/VEGFA",11
571,"Saul SenMayo (MsigDB M45803)","Saul SenMayo (MsigDB M45803)","GOBP_POSITIVE_REGULATION_OF_EPITHELIAL_CELL_MIGRATION","GOBP_POSITIVE_REGULATION_OF_EPITHELIAL_CELL_MIGRATION","12/125","175/17872",0.0685714285714286,9.80406857142857,9.82244429685205,3.59104584813406e-09,8.7817393922551e-08,4.60822247114619e-08,"ANGPT1/EDN1/EGF/FGF1/FGF2/FGF7/HMGB1/ITGA2/JUN/MMP9/VEGFA/VEGFC",12
572,"Saul SenMayo (MsigDB M45803)","Saul SenMayo (MsigDB M45803)","GOBP_POSITIVE_REGULATION_OF_MONOCYTE_CHEMOTAXIS","GOBP_POSITIVE_REGULATION_OF_MONOCYTE_CHEMOTAXIS","6/125","20/17872",0.3,42.8928,15.7317815205131,3.71087992245919e-09,8.99303332559931e-08,4.71909907635636e-08,"CCL1/CCL5/CXCL10/CXCL12/HMGB1/SERPINE1",6
573,"Saul SenMayo (MsigDB M45803)","Saul SenMayo (MsigDB M45803)","GOBP_NATURAL_KILLER_CELL_CHEMOTAXIS","GOBP_NATURAL_KILLER_CELL_CHEMOTAXIS","5/125","10/17872",0.5,71.488,18.7118662693677,3.78420700321245e-09,9.08885432021562e-08,4.76938119483825e-08,"CCL2/CCL3/CCL4/CCL5/CCL7",5
574,"Saul SenMayo (MsigDB M45803)","Saul SenMayo (MsigDB M45803)","GOBP_POSITIVE_REGULATION_OF_PHOSPHATIDYLINOSITOL_3_KINASE_SIGNALING","GOBP_POSITIVE_REGULATION_OF_PHOSPHATIDYLINOSITOL_3_KINASE_SIGNALING","9/125","79/17872",0.113924050632911,16.2884050632911,11.4292595748478,4.0815840463759e-09,9.71633724314262e-08,5.09865319626463e-08,"ANGPT1/CCL5/EGF/FGF2/HGF/IGF1/IL18/TNF/WNT16",9
575,"Saul SenMayo (MsigDB M45803)","Saul SenMayo (MsigDB M45803)","GOBP_VIRAL_PROCESS","GOBP_VIRAL_PROCESS","17/125","415/17872",0.0409638554216867,5.85684819277108,8.40157543048224,4.8262253480923e-09,1.1388198409095e-07,5.97596324265169e-08,"AXL/CCL1/CCL2/CCL3/CCL4/CCL5/CCL8/CD55/CTSB/CXCL8/EGFR/ICAM1/ITGA2/JUN/PTBP1/SELPLG/TNF",17
576,"Saul SenMayo (MsigDB M45803)","Saul SenMayo (MsigDB M45803)","GOBP_EXTERNAL_ENCAPSULATING_STRUCTURE_ORGANIZATION","GOBP_EXTERNAL_ENCAPSULATING_STRUCTURE_ORGANIZATION","15/125","313/17872",0.0479233226837061,6.85188498402556,8.7656680524152,5.12574448188616e-09,1.19897849184989e-07,6.29164608714814e-08,"BMP2/IL6/LCP1/MMP1/MMP10/MMP12/MMP13/MMP14/MMP2/MMP3/MMP9/TNF/TNFRSF11B/TNFRSF1A/TNFRSF1B"…
577,"Saul SenMayo (MsigDB M45803)","Saul SenMayo (MsigDB M45803)","GOBP_INOSITOL_LIPID_MEDIATED_SIGNALING","GOBP_INOSITOL_LIPID_MEDIATED_SIGNALING","12/125","181/17872",0.0662983425414365,9.47907182320442,9.62228840025593,5.26360402156528e-09,1.21912523067953e-07,6.39736620755723e-08,"ANGPT1/CCL5/EDN1/EGF/EGFR/FGF2/HGF/IGF1/IL18/SERPINE2/TNF/WNT16",12
578,"Saul SenMayo (MsigDB M45803)","Saul SenMayo (MsigDB M45803)","GOBP_POSITIVE_REGULATION_OF_NEUROGENESIS","GOBP_POSITIVE_REGULATION_OF_NEUROGENESIS","13/125","222/17872",0.0585585585585586,8.37246846846847,9.2764971483054,5.30251494384777e-09,1.21912523067953e-07,6.39736620755723e-08,"BMP2/CTNNB1/CXCL12/IL1B/IL6/IL6ST/ITPKA/SERPINE2/TNF/TNFRSF1B/VEGFA/VEGFC/WNT2",13
579,"Saul SenMayo (MsigDB M45803)","Saul SenMayo (MsigDB M45803)","GOBP_OVARIAN_FOLLICLE_DEVELOPMENT","GOBP_OVARIAN_FOLLICLE_DEVELOPMENT","8/125","57/17872",0.140350877192982,20.0668070175439,12.1001135176193,5.66534423990915e-09,1.29150644113183e-07,6.77718699885653e-08,"ANG/EREG/INHA/KITLG/MMP14/MMP2/VEGFA/VGF",8
580,"Saul SenMayo (MsigDB M45803)","Saul SenMayo (MsigDB M45803)","GOBP_POSITIVE_REGULATION_OF_LYMPHOCYTE_MIGRATION","GOBP_POSITIVE_REGULATION_OF_LYMPHOCYTE_MIGRATION","7/125","37/17872",0.189189189189189,27.0495135135135,13.3116190798941,5.97839516051087e-09,1.35141873796422e-07,7.09157709884571e-08,"CCL20/CCL3/CCL4/CCL5/CCL7/CXCL10/CXCL12",7
581,"Saul SenMayo (MsigDB M45803)","Saul SenMayo (MsigDB M45803)","GOBP_RESPONSE_TO_AMYLOID_BETA","GOBP_RESPONSE_TO_AMYLOID_BETA","8/125","58/17872",0.137931034482759,19.7208275862069,11.98464779791,6.53358651307979e-09,1.46461231001539e-07,7.68556097722807e-08,"ICAM1/IGF1/MMP12/MMP13/MMP2/MMP3/MMP9/TNF",8
582,"Saul SenMayo (MsigDB M45803)","Saul SenMayo (MsigDB M45803)","GOBP_REGULATION_OF_MAP_KINASE_ACTIVITY","GOBP_REGULATION_OF_MAP_KINASE_ACTIVITY","12/125","187/17872",0.0641711229946524,9.17493048128342,9.43125090100853,7.60750793995688e-09,1.69125589739537e-07,8.87487442147209e-08,"BMP2/DKK1/EDN1/EGF/EGFR/FGF1/FGF2/IL1B/KITLG/MIF/TNF/VEGFA",12
583,"Saul SenMayo (MsigDB M45803)","Saul SenMayo (MsigDB M45803)","GOBP_MONONUCLEAR_CELL_DIFFERENTIATION","GOBP_MONONUCLEAR_CELL_DIFFERENTIATION","17/125","434/17872",0.0391705069124424,5.60044239631336,8.14259969251637,9.38864299451437e-09,2.0701188242003e-07,1.08629596683725e-07,"AXL/CSF1/CSF2/CTNNB1/HMGB1/IL10/IL15/IL18/IL1A/IL1B/IL2/IL6/IL7/INHA/JUN/MMP14/VEGFA",17
584,"Saul SenMayo (MsigDB M45803)","Saul SenMayo (MsigDB M45803)","GOBP_VASCULAR_ASSOCIATED_SMOOTH_MUSCLE_CELL_PROLIFERATION","GOBP_VASCULAR_ASSOCIATED_SMOOTH_MUSCLE_CELL_PROLIFERATION","9/125","87/17872",0.103448275862069,14.7906206896552,10.8214003411034,9.7063725900438e-09,2.12277579408275e-07,1.11392774011543e-07,"EDN1/FGF2/IGF1/IGFBP5/IL10/JUN/MMP2/MMP9/TNF",9
585,"Saul SenMayo (MsigDB M45803)","Saul SenMayo (MsigDB M45803)","GOBP_REGULATION_OF_NERVOUS_SYSTEM_DEVELOPMENT","GOBP_REGULATION_OF_NERVOUS_SYSTEM_DEVELOPMENT","17/125","439/17872",0.0387243735763098,5.53665603644647,8.07697999371591,1.112121374204e-08,2.4125858843619e-07,1.26600574092323e-07,"BMP2/CTNNB1/CXCL12/DKK1/HGF/IL1B/IL6/IL6ST/ITPKA/SEMA3F/SERPINE2/SPP1/TNF/TNFRSF1B/VEGFA/VEGFC/WNT2",17
586,"Saul SenMayo (MsigDB M45803)","Saul SenMayo (MsigDB M45803)","GOBP_REGULATION_OF_LEUKOCYTE_MEDIATED_IMMUNITY","GOBP_REGULATION_OF_LEUKOCYTE_MEDIATED_IMMUNITY","13/125","237/17872",0.0548523206751055,7.84256540084388,8.89963831977869,1.16262191054692e-08,2.50196235149698e-07,1.31290609014183e-07,"C3/CD55/HMGB1/ICAM1/IL10/IL13/IL18/IL1B/IL2/IL6/SERPINB4/TNF/TNFRSF1B",13
587,"Saul SenMayo (MsigDB M45803)","Saul SenMayo (MsigDB M45803)","GOBP_POSITIVE_REGULATION_OF_CELL_DIVISION","GOBP_POSITIVE_REGULATION_OF_CELL_DIVISION","9/125","89/17872",0.101123595505618,14.4582471910112,10.6818862564825,1.18884611358204e-08,2.5380920996315e-07,1.33186519491522e-07,"EREG/FGF1/FGF2/FGF7/IL1A/IL1B/PGF/VEGFA/VEGFC",9
588,"Saul SenMayo (MsigDB M45803)","Saul SenMayo (MsigDB M45803)","GOBP_REGULATION_OF_CELL_DEVELOPMENT","GOBP_REGULATION_OF_CELL_DEVELOPMENT","18/125","500/17872",0.036,5.147136,7.89360388265053,1.22782427413623e-08,2.60066716332792e-07,1.36470149325875e-07,"BMP2/CTNNB1/CXCL12/IGF1/IL1A/IL1B/IL6/IL6ST/ITPKA/SEMA3F/SERPINE2/SPP1/TNF/TNFRSF1A/TNFRSF1B/VEGFA/VEGFC/WNT2",18
589,"Saul SenMayo (MsigDB M45803)","Saul SenMayo (MsigDB M45803)","GOBP_REGULATION_OF_LEUKOCYTE_DIFFERENTIATION","GOBP_REGULATION_OF_LEUKOCYTE_DIFFERENTIATION","14/125","285/17872",0.0491228070175439,7.02338245614035,8.60268354000027,1.25829707000153e-08,2.62635059092085e-07,1.37817888570724e-07,"AXL/CCL3/CSF1/CTNNB1/HMGB1/IL10/IL15/IL18/IL2/IL7/INHA/KITLG/MMP14/TNF",14
590,"Saul SenMayo (MsigDB M45803)","Saul SenMayo (MsigDB M45803)","GOBP_ORGAN_INDUCTION","GOBP_ORGAN_INDUCTION","6/125","24/17872",0.25,35.744,14.2941263893187,1.25947667743044e-08,2.62635059092085e-07,1.37817888570724e-07,"BMP2/CTNNB1/DKK1/FGF1/FGF2/WNT2",6
591,"Saul SenMayo (MsigDB M45803)","Saul SenMayo (MsigDB M45803)","GOBP_REGULATION_OF_LYMPHOCYTE_MIGRATION","GOBP_REGULATION_OF_LYMPHOCYTE_MIGRATION","8/125","63/17872",0.126984126984127,18.1556825396825,11.4478905391828,1.28217984464945e-08,2.65312598623617e-07,1.39222928880559e-07,"CCL2/CCL20/CCL3/CCL4/CCL5/CCL7/CXCL10/CXCL12",8
592,"Saul SenMayo (MsigDB M45803)","Saul SenMayo (MsigDB M45803)","GOBP_REGULATION_OF_EPITHELIAL_CELL_DIFFERENTIATION","GOBP_REGULATION_OF_EPITHELIAL_CELL_DIFFERENTIATION","11/125","158/17872",0.069620253164557,9.9540253164557,9.48758108379129,1.41691713957781e-08,2.90954740875139e-07,1.52678656823933e-07,"BMP6/CTNNB1/FGF2/IL13/IL1A/IL1B/MMP9/SERPINE1/TNF/TNFRSF1A/VEGFA",11
593,"Saul SenMayo (MsigDB M45803)","Saul SenMayo (MsigDB M45803)","GOBP_GLAND_MORPHOGENESIS","GOBP_GLAND_MORPHOGENESIS","10/125","123/17872",0.0813008130081301,11.6240650406504,9.92254988711876,1.49988234493924e-08,3.05657841506557e-07,1.60394116791349e-07,"AREG/CSF1/EGFR/FGF1/FGF7/HGF/IGFBP5/IL6/MMP2/TNF",10
594,"Saul SenMayo (MsigDB M45803)","Saul SenMayo (MsigDB M45803)","GOBP_POSITIVE_REGULATION_OF_HEMOPOIESIS","GOBP_POSITIVE_REGULATION_OF_HEMOPOIESIS","11/125","159/17872",0.0691823899371069,9.8914213836478,9.45128050911778,1.51331250772562e-08,3.06075988404655e-07,1.60613539601112e-07,"AXL/CSF1/HMGB1/IL10/IL15/IL18/IL2/IL7/KITLG/MMP14/TNF",11
595,"Saul SenMayo (MsigDB M45803)","Saul SenMayo (MsigDB M45803)","GOBP_NEGATIVE_REGULATION_OF_RESPONSE_TO_WOUNDING","GOBP_NEGATIVE_REGULATION_OF_RESPONSE_TO_WOUNDING","9/125","92/17872",0.0978260869565217,13.9867826086957,10.480851445198,1.59657857691897e-08,3.20507191933734e-07,1.6818632141778e-07,"CD9/EDN1/FGF2/PLAT/PLAU/SERPINE1/SERPINE2/SPP1/TNF",9
596,"Saul SenMayo (MsigDB M45803)","Saul SenMayo (MsigDB M45803)","GOBP_ANIMAL_ORGAN_REGENERATION","GOBP_ANIMAL_ORGAN_REGENERATION","8/125","65/17872",0.123076923076923,17.5970461538462,11.2501693488572,1.65163851813272e-08,3.29104267687186e-07,1.72697641545105e-07,"AXL/CXCL12/HGF/IL10/IL6/LCP1/PGF/TNF",8
597,"Saul SenMayo (MsigDB M45803)","Saul SenMayo (MsigDB M45803)","GOBP_LIPID_EXPORT_FROM_CELL","GOBP_LIPID_EXPORT_FROM_CELL","7/125","43/17872",0.162790697674419,23.2751627906977,12.2732217542593,1.80733044755689e-08,3.57479331171179e-07,1.8758747137568e-07,"BMP6/EDN1/IL1A/IL1B/MIF/PTGES/SPP1",7
598,"Saul SenMayo (MsigDB M45803)","Saul SenMayo (MsigDB M45803)","GOBP_SIGNAL_TRANSDUCTION_IN_ABSENCE_OF_LIGAND","GOBP_SIGNAL_TRANSDUCTION_IN_ABSENCE_OF_LIGAND","8/125","66/17872",0.121212121212121,17.3304242424242,11.1545796715339,1.8685247489143e-08,3.66885516392662e-07,1.925233721317e-07,"CSF2/FAS/IL1A/IL1B/IL2/IL7/KITLG/TNF",8
599,"Saul SenMayo (MsigDB M45803)","Saul SenMayo (MsigDB M45803)","GOBP_ENDOTHELIAL_CELL_APOPTOTIC_PROCESS","GOBP_ENDOTHELIAL_CELL_APOPTOTIC_PROCESS","8/125","67/17872",0.119402985074627,17.0717611940299,11.0610623990831,2.10954904218767e-08,4.07669729432487e-07,2.13924909868505e-07,"ANGPT1/ANGPTL4/CCL2/ICAM1/IL10/IL13/SERPINE1/TNF",8
600,"Saul SenMayo (MsigDB M45803)","Saul SenMayo (MsigDB M45803)","GOBP_REGULATION_OF_LYMPHOCYTE_CHEMOTAXIS","GOBP_REGULATION_OF_LYMPHOCYTE_CHEMOTAXIS","6/125","26/17872",0.230769230769231,32.9944615384615,13.7011807083267,2.12987152315918e-08,4.07669729432487e-07,2.13924909868505e-07,"CCL2/CCL3/CCL4/CCL5/CCL7/CXCL10",6
601,"Saul SenMayo (MsigDB M45803)","Saul SenMayo (MsigDB M45803)","GOBP_REGULATION_OF_POSITIVE_CHEMOTAXIS","GOBP_REGULATION_OF_POSITIVE_CHEMOTAXIS","6/125","26/17872",0.230769230769231,32.9944615384615,13.7011807083267,2.12987152315918e-08,4.07669729432487e-07,2.13924909868505e-07,"CXCL12/CXCL8/ITGA2/PGF/VEGFA/VEGFC",6
602,"Saul SenMayo (MsigDB M45803)","Saul SenMayo (MsigDB M45803)","GOBP_POSITIVE_REGULATION_OF_MITOTIC_NUCLEAR_DIVISION","GOBP_POSITIVE_REGULATION_OF_MITOTIC_NUCLEAR_DIVISION","7/125","44/17872",0.159090909090909,22.7461818181818,12.1206245760775,2.13685620260151e-08,4.07669729432487e-07,2.13924909868505e-07,"EDN1/EGF/EREG/IGF1/IL1A/IL1B/TNF",7
603,"Saul SenMayo (MsigDB M45803)","Saul SenMayo (MsigDB M45803)","GOBP_POSITIVE_REGULATION_OF_SECRETION","GOBP_POSITIVE_REGULATION_OF_SECRETION","14/125","300/17872",0.0466666666666667,6.67221333333333,8.31513961708807,2.40246402517533e-08,4.5511466392406e-07,2.38821664770951e-07,"ANG/BMP2/BMP6/CXCL12/EDN1/IGF1/IL13/IL1A/IL1B/INHA/MIF/PTGES/SPP1/VEGFC",14
604,"Saul SenMayo (MsigDB M45803)","Saul SenMayo (MsigDB M45803)","GOBP_NEURON_DEATH","GOBP_NEURON_DEATH","15/125","352/17872",0.0426136363636364,6.09272727272727,8.09881837267095,2.46839437754893e-08,4.64334326965498e-07,2.43659687912633e-07,"ANGPT1/AXL/CCL2/CCL3/CCL5/CSF1/CTNNB1/DKK1/FAS/IL10/IL13/IL6ST/JUN/TNF/TNFRSF1B",15
605,"Saul SenMayo (MsigDB M45803)","Saul SenMayo (MsigDB M45803)","GOBP_NEGATIVE_REGULATION_OF_EXTRINSIC_APOPTOTIC_SIGNALING_PATHWAY","GOBP_NEGATIVE_REGULATION_OF_EXTRINSIC_APOPTOTIC_SIGNALING_PATHWAY","9/125","97/17872",0.0927835051546392,13.2658144329897,10.1658667240572,2.55066222545464e-08,4.76477874060623e-07,2.50032020784698e-07,"CSF2/HGF/ICAM1/IGF1/IL1A/IL1B/IL7/SERPINE1/TNF",9
606,"Saul SenMayo (MsigDB M45803)","Saul SenMayo (MsigDB M45803)","GOBP_REGULATION_OF_IMMUNE_EFFECTOR_PROCESS","GOBP_REGULATION_OF_IMMUNE_EFFECTOR_PROCESS","15/125","355/17872",0.0422535211267606,6.04123943661972,8.05171873913765,2.76191639514549e-08,5.10952874825548e-07,2.68122795985545e-07,"ANGPT1/C3/CD55/HMGB1/ICAM1/IL10/IL13/IL18/IL1B/IL2/IL6/MIF/SERPINB4/TNF/TNFRSF1B",15
607,"Saul SenMayo (MsigDB M45803)","Saul SenMayo (MsigDB M45803)","GOBP_POSITIVE_REGULATION_OF_PROTEIN_SERINE_THREONINE_KINASE_ACTIVITY","GOBP_POSITIVE_REGULATION_OF_PROTEIN_SERINE_THREONINE_KINASE_ACTIVITY","12/125","210/17872",0.0571428571428571,8.17005714285714,8.77160937939565,2.78343829338353e-08,5.10952874825548e-07,2.68122795985545e-07,"BMP2/DKK1/EDN1/EGF/EGFR/FGF1/FGF2/IL1B/KITLG/MIF/TNF/…
608,"Saul SenMayo (MsigDB M45803)","Saul SenMayo (MsigDB M45803)","GOBP_REGULATION_OF_EPITHELIAL_CELL_APOPTOTIC_PROCESS","GOBP_REGULATION_OF_EPITHELIAL_CELL_APOPTOTIC_PROCESS","9/125","98/17872",0.0918367346938776,13.1304489795918,10.1056507436936,2.79219600741099e-08,5.10952874825548e-07,2.68122795985545e-07,"ANGPT1/ANGPTL4/CCL2/ICAM1/IL10/IL13/IL6/SERPINE1/TNF",9
609,"Saul SenMayo (MsigDB M45803)","Saul SenMayo (MsigDB M45803)","GOBP_REGULATION_OF_PRODUCTION_OF_MOLECULAR_MEDIATOR_OF_IMMUNE_RESPONSE","GOBP_REGULATION_OF_PRODUCTION_OF_MOLECULAR_MEDIATOR_OF_IMMUNE_RESPONSE","11/125","169/17872",0.0650887573964497,9.30613017751479,9.10511866392192,2.85160378472727e-08,5.18298255467322e-07,2.71977288429536e-07,"ANGPT1/CD55/IL10/IL13/IL18/IL1B/IL2/IL6/MIF/TNF/T…
610,"Saul SenMayo (MsigDB M45803)","Saul SenMayo (MsigDB M45803)","GOBP_POSITIVE_REGULATION_OF_GROWTH","GOBP_POSITIVE_REGULATION_OF_GROWTH","13/125","256/17872",0.05078125,7.2605,8.46724860118366,2.90671647665913e-08,5.19666433029869e-07,2.72695240341637e-07,"CSF1/CXCL12/CXCL16/EDN1/EGFR/FGF2/IGF1/IGFBP1/IL2/IL7/MMP14/VEGFA/WNT2",13
611,"Saul SenMayo (MsigDB M45803)","Saul SenMayo (MsigDB M45803)","GOBP_INDUCTION_OF_POSITIVE_CHEMOTAXIS","GOBP_INDUCTION_OF_POSITIVE_CHEMOTAXIS","5/125","14/17872",0.357142857142857,51.0628571428571,15.7264319279889,2.93964908930267e-08,5.19666433029869e-07,2.72695240341637e-07,"CXCL12/CXCL8/PGF/VEGFA/VEGFC",5
612,"Saul SenMayo (MsigDB M45803)","Saul SenMayo (MsigDB M45803)","GOBP_REGULATION_OF_PROSTAGLANDIN_SECRETION","GOBP_REGULATION_OF_PROSTAGLANDIN_SECRETION","5/125","14/17872",0.357142857142857,51.0628571428571,15.7264319279889,2.93964908930267e-08,5.19666433029869e-07,2.72695240341637e-07,"EDN1/IL1A/IL1B/MIF/PTGES",5
613,"Saul SenMayo (MsigDB M45803)","Saul SenMayo (MsigDB M45803)","GOBP_RESPONSE_TO_UV_A","GOBP_RESPONSE_TO_UV_A","5/125","14/17872",0.357142857142857,51.0628571428571,15.7264319279889,2.93964908930267e-08,5.19666433029869e-07,2.72695240341637e-07,"EGFR/MMP1/MMP2/MMP3/MMP9",5
614,"Saul SenMayo (MsigDB M45803)","Saul SenMayo (MsigDB M45803)","GOBP_NEGATIVE_REGULATION_OF_CELL_ADHESION","GOBP_NEGATIVE_REGULATION_OF_CELL_ADHESION","14/125","305/17872",0.0459016393442623,6.56283278688525,8.22363988036446,2.95572357819963e-08,5.19666433029869e-07,2.72695240341637e-07,"ANGPT1/BMP2/BMP6/CD9/CXCL12/HMGB1/IL10/IL2/MMP12/MMP14/MMP2/SERPINE1/SERPINE2/VEGFA",14
615,"Saul SenMayo (MsigDB M45803)","Saul SenMayo (MsigDB M45803)","GOBP_REGULATION_OF_MONOCYTE_CHEMOTAXIS","GOBP_REGULATION_OF_MONOCYTE_CHEMOTAXIS","6/125","28/17872",0.214285714285714,30.6377142857143,13.1717832245078,3.44562078580055e-08,5.98103863574091e-07,3.13855324223383e-07,"CCL1/CCL5/CXCL10/CXCL12/HMGB1/SERPINE1",6
616,"Saul SenMayo (MsigDB M45803)","Saul SenMayo (MsigDB M45803)","GOBP_REGULATION_OF_NEUROGENESIS","GOBP_REGULATION_OF_NEUROGENESIS","15/125","361/17872",0.0415512465373961,5.94083102493075,7.95912064073863,3.44632337747153e-08,5.98103863574091e-07,3.13855324223383e-07,"BMP2/CTNNB1/CXCL12/IL1B/IL6/IL6ST/ITPKA/SEMA3F/SERPINE2/SPP1/TNF/TNFRSF1B/VEGFA/VEGFC/WNT2",15
617,"Saul SenMayo (MsigDB M45803)","Saul SenMayo (MsigDB M45803)","GOBP_CYTOKINE_PRODUCTION_INVOLVED_IN_IMMUNE_RESPONSE","GOBP_CYTOKINE_PRODUCTION_INVOLVED_IN_IMMUNE_RESPONSE","9/125","101/17872",0.0891089108910891,12.7404356435644,9.93015265648878,3.64084012862547e-08,6.27811535000162e-07,3.2944444078858e-07,"ANGPT1/CD55/IL10/IL18/IL1B/IL6/MIF/TNF/TNFRSF1B",9
618,"Saul SenMayo (MsigDB M45803)","Saul SenMayo (MsigDB M45803)","GOBP_HUMORAL_IMMUNE_RESPONSE","GOBP_HUMORAL_IMMUNE_RESPONSE","14/125","312/17872",0.0448717948717949,6.41558974358974,8.09893209299265,3.92478658216336e-08,6.72463433504423e-07,3.52875548553877e-07,"ANG/C3/CCL13/CCL2/CD55/CXCL1/CXCL10/CXCL2/CXCL3/CXCL8/IL1B/IL6/IL7/TNF",14
619,"Saul SenMayo (MsigDB M45803)","Saul SenMayo (MsigDB M45803)","GOBP_GRANULOCYTE_ACTIVATION","GOBP_GRANULOCYTE_ACTIVATION","7/125","48/17872",0.145833333333333,20.8506666666667,11.5573984970972,4.01181584298594e-08,6.7872859230391e-07,3.56163194004909e-07,"CCL3/CCL5/CXCL8/CXCR2/IL15/IL18/TNF",7
620,"Saul SenMayo (MsigDB M45803)","Saul SenMayo (MsigDB M45803)","GOBP_POSITIVE_REGULATION_OF_FIBROBLAST_PROLIFERATION","GOBP_POSITIVE_REGULATION_OF_FIBROBLAST_PROLIFERATION","7/125","48/17872",0.145833333333333,20.8506666666667,11.5573984970972,4.01181584298594e-08,6.7872859230391e-07,3.56163194004909e-07,"EGFR/EREG/IGF1/IL13/JUN/MIF/WNT2",7
621,"Saul SenMayo (MsigDB M45803)","Saul SenMayo (MsigDB M45803)","GOBP_REGULATION_OF_LYMPHOCYTE_MEDIATED_IMMUNITY","GOBP_REGULATION_OF_LYMPHOCYTE_MEDIATED_IMMUNITY","11/125","175/17872",0.0628571428571429,8.98706285714286,8.91093468584966,4.08788173203394e-08,6.87275116198206e-07,3.60647987016941e-07,"C3/CD55/HMGB1/IL10/IL18/IL1B/IL2/IL6/SERPINB4/TNF/TNFRSF1B",11
622,"Saul SenMayo (MsigDB M45803)","Saul SenMayo (MsigDB M45803)","GOBP_POSITIVE_REGULATION_OF_OSTEOBLAST_DIFFERENTIATION","GOBP_POSITIVE_REGULATION_OF_OSTEOBLAST_DIFFERENTIATION","8/125","73/17872",0.10958904109589,15.668602739726,10.5394836585691,4.19819009498182e-08,7.01436730155348e-07,3.68079301560681e-07,"BMP2/BMP6/CTNNB1/FGF2/HGF/IGF1/IL6/IL6ST",8
623,"Saul SenMayo (MsigDB M45803)","Saul SenMayo (MsigDB M45803)","GOBP_REGULATION_OF_APOPTOTIC_SIGNALING_PATHWAY","GOBP_REGULATION_OF_APOPTOTIC_SIGNALING_PATHWAY","15/125","367/17872",0.0408719346049046,5.84370572207084,7.86858577997655,4.28180486864841e-08,7.10991055349643e-07,3.73092938847142e-07,"CSF2/CTNNB1/CXCL12/FAS/HGF/ICAM1/IGF1/IL1A/IL1B/IL7/MIF/MMP9/PLAUR/SERPINE1/TNF",15
624,"Saul SenMayo (MsigDB M45803)","Saul SenMayo (MsigDB M45803)","GOBP_REGULATION_OF_ANIMAL_ORGAN_FORMATION","GOBP_REGULATION_OF_ANIMAL_ORGAN_FORMATION","6/125","29/17872",0.206896551724138,29.5812413793103,12.9274571883959,4.31971448628641e-08,7.12885396816592e-07,3.74086995551183e-07,"BMP2/CTNNB1/DKK1/FGF1/FGF2/WNT2",6
625,"Saul SenMayo (MsigDB M45803)","Saul SenMayo (MsigDB M45803)","GOBP_NEGATIVE_REGULATION_OF_IMMUNE_SYSTEM_PROCESS","GOBP_NEGATIVE_REGULATION_OF_IMMUNE_SYSTEM_PROCESS","16/125","425/17872",0.0376470588235294,5.38262588235294,7.67424116613696,4.60165593544938e-08,7.54783808924318e-07,3.96073209848371e-07,"ANGPT1/AXL/CCL2/CCL3/CD55/CTNNB1/CXCL12/HMGB1/IL10/IL2/INHA/KITLG/MIF/MMP12/SERPINB4/TNF",16
626,"Saul SenMayo (MsigDB M45803)","Saul SenMayo (MsigDB M45803)","GOBP_CELL_GROWTH","GOBP_CELL_GROWTH","17/125","487/17872",0.0349075975359343,4.99094866529774,7.49411294178977,5.06594785727205e-08,8.25903014306776e-07,4.33393051138872e-07,"ACVR1B/CTNNB1/CXCL12/CXCL16/EDN1/EGFR/IGF1/IGFBP1/IGFBP4/IGFBP5/IGFBP7/IL2/MMP14/SEMA3F/SERPINE2/SPP1/VEGFA",17
627,"Saul SenMayo (MsigDB M45803)","Saul SenMayo (MsigDB M45803)","GOBP_POSITIVE_REGULATION_OF_NERVOUS_SYSTEM_DEVELOPMENT","GOBP_POSITIVE_REGULATION_OF_NERVOUS_SYSTEM_DEVELOPMENT","13/125","269/17872",0.0483271375464684,6.90962081784387,8.19614004932997,5.20641052911373e-08,8.43689417067226e-07,4.42726475557484e-07,"BMP2/CTNNB1/CXCL12/IL1B/IL6/IL6ST/ITPKA/SERPINE2/TNF/TNFRSF1B/VEGFA/VEGFC/WNT2",13
628,"Saul SenMayo (MsigDB M45803)","Saul SenMayo (MsigDB M45803)","GOBP_REGULATION_OF_HEMOPOIESIS","GOBP_REGULATION_OF_HEMOPOIESIS","15/125","374/17872",0.0401069518716578,5.73433155080214,7.76546064530485,5.48684440500314e-08,8.83809068829847e-07,4.63779284406506e-07,"ACVR1B/AXL/CCL3/CSF1/CTNNB1/HMGB1/IL10/IL15/IL18/IL2/IL7/INHA/KITLG/MMP14/TNF",15
629,"Saul SenMayo (MsigDB M45803)","Saul SenMayo (MsigDB M45803)","GOBP_POSITIVE_REGULATION_OF_GTPASE_ACTIVITY","GOBP_POSITIVE_REGULATION_OF_GTPASE_ACTIVITY","13/125","271/17872",0.0479704797047971,6.85862730627306,8.15602981459967,5.67833685417155e-08,9.09209889150088e-07,4.77108378536595e-07,"CCL1/CCL13/CCL16/CCL2/CCL20/CCL24/CCL26/CCL3/CCL3L1/CCL4/CCL5/CCL7/CCL8",13
630,"Saul SenMayo (MsigDB M45803)","Saul SenMayo (MsigDB M45803)","GOBP_NEGATIVE_REGULATION_OF_WOUND_HEALING","GOBP_NEGATIVE_REGULATION_OF_WOUND_HEALING","8/125","76/17872",0.105263157894737,15.0501052631579,10.301302365594,5.78690943906549e-08,9.21111620774329e-07,4.83353818610204e-07,"CD9/EDN1/FGF2/PLAT/PLAU/SERPINE1/SERPINE2/TNF",8
631,"Saul SenMayo (MsigDB M45803)","Saul SenMayo (MsigDB M45803)","GOBP_REGULATION_OF_LIPID_LOCALIZATION","GOBP_REGULATION_OF_LIPID_LOCALIZATION","11/125","183/17872",0.0601092896174863,8.59418579234973,8.66606777359025,6.4690620086202e-08,1.02363392959931e-06,5.37152455328773e-07,"BMP6/C3/EDN1/EGF/IL1A/IL1B/IL6/MIF/PTGES/SPP1/TNF",11
632,"Saul SenMayo (MsigDB M45803)","Saul SenMayo (MsigDB M45803)","GOBP_RESPONSE_TO_OXIDATIVE_STRESS","GOBP_RESPONSE_TO_OXIDATIVE_STRESS","16/125","436/17872",0.036697247706422,5.24682568807339,7.53444400077159,6.54301973688862e-08,1.02928205217722e-06,5.40116310690529e-07,"AREG/AXL/CTNNB1/EDN1/EGFR/HGF/IL10/IL1A/IL6/JUN/MMP14/MMP2/MMP3/MMP9/TNF/WNT16",16
633,"Saul SenMayo (MsigDB M45803)","Saul SenMayo (MsigDB M45803)","GOBP_LEUKOCYTE_APOPTOTIC_PROCESS","GOBP_LEUKOCYTE_APOPTOTIC_PROCESS","9/125","109/17872",0.0825688073394495,11.8053577981651,9.49644817694747,7.0928405946055e-08,1.10928727904005e-06,5.82099096534025e-07,"AXL/CCL5/CXCL12/FAS/IL10/IL2/IL6/KITLG/MIF",9
634,"Saul SenMayo (MsigDB M45803)","Saul SenMayo (MsigDB M45803)","GOBP_REGULATION_OF_ADAPTIVE_IMMUNE_RESPONSE","GOBP_REGULATION_OF_ADAPTIVE_IMMUNE_RESPONSE","11/125","188/17872",0.0585106382978723,8.3656170212766,8.52049379548355,8.52052646064558e-08,1.32486798723333e-06,6.95225189152767e-07,"C3/CD55/HMGB1/IL10/IL18/IL1B/IL2/IL6/IL6ST/TNF/TNFRSF1B",11
635,"Saul SenMayo (MsigDB M45803)","Saul SenMayo (MsigDB M45803)","GOBP_CELLULAR_RESPONSE_TO_CHEMICAL_STRESS","GOBP_CELLULAR_RESPONSE_TO_CHEMICAL_STRESS","14/125","334/17872",0.0419161676646707,5.99300598802395,7.73058298807411,9.13478885525471e-08,1.41221735750777e-06,7.41061818203059e-07,"AXL/CTNNB1/EDN1/EGFR/FAS/HGF/IL10/IL6/JUN/MMP2/MMP3/MMP9/TNF/WNT16",14
636,"Saul SenMayo (MsigDB M45803)","Saul SenMayo (MsigDB M45803)","GOBP_FIBROBLAST_PROLIFERATION","GOBP_FIBROBLAST_PROLIFERATION","8/125","81/17872",0.0987654320987654,14.1210864197531,9.93296910731729,9.58776777636057e-08,1.47377687533771e-06,7.73365208306738e-07,"CTNNB1/EGFR/EREG/IGF1/IL13/JUN/MIF/WNT2",8
637,"Saul SenMayo (MsigDB M45803)","Saul SenMayo (MsigDB M45803)","GOBP_MACROPHAGE_MIGRATION","GOBP_MACROPHAGE_MIGRATION","7/125","55/17872",0.127272727272727,18.1969454545455,10.7196925050728,1.06181087978759e-07,1.62288140149353e-06,8.51607888633465e-07,"CCL2/CCL3/CCL5/CD9/CSF1/MIF/MMP14",7
638,"Saul SenMayo (MsigDB M45803)","Saul SenMayo (MsigDB M45803)","GOBP_BIOLOGICAL_PROCESS_INVOLVED_IN_SYMBIOTIC_INTERACTION","GOBP_BIOLOGICAL_PROCESS_INVOLVED_IN_SYMBIOTIC_INTERACTION","13/125","287/17872",0.0452961672473868,6.47626480836237,7.84912348977522,1.10785757563447e-07,1.68369315167046e-06,8.83518887258889e-07,"AXL/CCL3/CCL4/CCL5/CCL8/CD55/CTSB/CXCL8/EGFR/ICAM1/ITGA2/JUN/SELPLG",13
639,"Saul SenMayo (MsigDB M45803)","Saul SenMayo (MsigDB M45803)","GOBP_DEVELOPMENTAL_INDUCTION","GOBP_DEVELOPMENTAL_INDUCTION","6/125","34/17872",0.176470588235294,25.2310588235294,11.8687704366845,1.1885685228719e-07,1.78617280811476e-06,9.37295142117744e-07,"BMP2/CTNNB1/DKK1/FGF1/FGF2/WNT2",6
640,"Saul SenMayo (MsigDB M45803)","Saul SenMayo (MsigDB M45803)","GOBP_POSITIVE_REGULATION_OF_CALCIUM_MEDIATED_SIGNALING","GOBP_POSITIVE_REGULATION_OF_CALCIUM_MEDIATED_SIGNALING","6/125","34/17872",0.176470588235294,25.2310588235294,11.8687704366845,1.1885685228719e-07,1.78617280811476e-06,9.37295142117744e-07,"CCL3/CCL4/IGF1/NRG1/PTBP1/TNF",6
641,"Saul SenMayo (MsigDB M45803)","Saul SenMayo (MsigDB M45803)","GOBP_POSITIVE_REGULATION_OF_NEUROINFLAMMATORY_RESPONSE","GOBP_POSITIVE_REGULATION_OF_NEUROINFLAMMATORY_RESPONSE","5/125","18/17872",0.277777777777778,39.7155555555556,13.7917997320124,1.2301906802783e-07,1.83845162774923e-06,9.64728480849822e-07,"CCL3/IL18/IL1B/IL6/TNF",5
642,"Saul SenMayo (MsigDB M45803)","Saul SenMayo (MsigDB M45803)","GOBP_REGULATION_OF_EPITHELIAL_CELL_MIGRATION","GOBP_REGULATION_OF_EPITHELIAL_CELL_MIGRATION","13/125","291/17872",0.0446735395189003,6.3872439862543,7.77603688232761,1.30047227013042e-07,1.93274608102256e-06,1.01420954594062e-06,"ANGPT1/EDN1/EGF/FGF1/FGF2/FGF7/HMGB1/ITGA2/JUN/MMP9/TNF/VEGFA/VEGFC",13
643,"Saul SenMayo (MsigDB M45803)","Saul SenMayo (MsigDB M45803)","GOBP_EMBRYO_IMPLANTATION","GOBP_EMBRYO_IMPLANTATION","7/125","57/17872",0.12280701754386,17.5584561403509,10.5082722445562,1.36747853532572e-07,2.01011872132579e-06,1.05481088057049e-06,"ACVR1B/IGFBP7/IL1B/MMP2/MMP9/SPP1/VEGFA",7
644,"Saul SenMayo (MsigDB M45803)","Saul SenMayo (MsigDB M45803)","GOBP_POSITIVE_REGULATION_OF_DNA_BINDING","GOBP_POSITIVE_REGULATION_OF_DNA_BINDING","7/125","57/17872",0.12280701754386,17.5584561403509,10.5082722445562,1.36747853532572e-07,2.01011872132579e-06,1.05481088057049e-06,"CTNNB1/EGF/HMGB1/IGF1/ITGA2/MMP9/PLAUR",7
645,"Saul SenMayo (MsigDB M45803)","Saul SenMayo (MsigDB M45803)","GOBP_REGULATION_OF_HOMOTYPIC_CELL_CELL_ADHESION","GOBP_REGULATION_OF_HOMOTYPIC_CELL_CELL_ADHESION","6/125","35/17872",0.171428571428571,24.5101714285714,11.6841162999331,1.42630625951513e-07,2.08519773809549e-06,1.09420863501704e-06,"CCL5/CD9/IL6/IL6ST/PLAUR/SERPINE2",6
646,"Saul SenMayo (MsigDB M45803)","Saul SenMayo (MsigDB M45803)","GOBP_NEGATIVE_REGULATION_OF_PROTEOLYSIS","GOBP_NEGATIVE_REGULATION_OF_PROTEOLYSIS","14/125","348/17872",0.0402298850574713,5.75190804597701,7.51290655271995,1.51219062732784e-07,2.19880691216858e-06,1.1538251102399e-06,"C3/CST4/CTSB/HGF/IL10/MMP9/PLAT/PLAUR/SERPINB4/SERPINE1/SERPINE2/TIMP2/TNF/VEGFA",14
647,"Saul SenMayo (MsigDB M45803)","Saul SenMayo (MsigDB M45803)","GOBP_RESPONSE_TO_CORTICOSTEROID","GOBP_RESPONSE_TO_CORTICOSTEROID","10/125","157/17872",0.0636942675159236,9.10675159235669,8.56235189892169,1.53253947181571e-07,2.21641461246466e-06,1.16306476044418e-06,"AREG/BMP6/EDN1/IGFBP2/IGFBP7/IL10/IL6/PAPPA/PLAT/TNF",10
648,"Saul SenMayo (MsigDB M45803)","Saul SenMayo (MsigDB M45803)","GOBP_POSITIVE_REGULATION_OF_CELL_DEVELOPMENT","GOBP_POSITIVE_REGULATION_OF_CELL_DEVELOPMENT","13/125","297/17872",0.0437710437710438,6.25820875420875,7.66894001744914,1.64607199232888e-07,2.3678789622271e-06,1.2425457594782e-06,"BMP2/CTNNB1/CXCL12/IL1B/IL6/IL6ST/ITPKA/SERPINE2/TNF/TNFRSF1B/VEGFA/VEGFC/WNT2",13
649,"Saul SenMayo (MsigDB M45803)","Saul SenMayo (MsigDB M45803)","GOBP_PROSTAGLANDIN_TRANSPORT","GOBP_PROSTAGLANDIN_TRANSPORT","5/125","19/17872",0.263157894736842,37.6252631578947,13.4050645959148,1.66021407551963e-07,2.37551907614246e-06,1.24655491336609e-06,"EDN1/IL1A/IL1B/MIF/PTGES",5
650,"Saul SenMayo (MsigDB M45803)","Saul SenMayo (MsigDB M45803)","GOBP_NEGATIVE_REGULATION_OF_ENDOTHELIAL_CELL_APOPTOTIC_PROCESS","GOBP_NEGATIVE_REGULATION_OF_ENDOTHELIAL_CELL_APOPTOTIC_PROCESS","6/125","36/17872",0.166666666666667,23.8293333333333,11.5070157394855,1.70181653333651e-07,2.42216215591282e-06,1.27103089457213e-06,"ANGPT1/ANGPTL4/ICAM1/IL10/IL13/SERPINE1",6
651,"Saul SenMayo (MsigDB M45803)","Saul SenMayo (MsigDB M45803)","GOBP_POSITIVE_REGULATION_OF_NUCLEAR_DIVISION","GOBP_POSITIVE_REGULATION_OF_NUCLEAR_DIVISION","7/125","59/17872",0.11864406779661,16.9632542372881,10.3073224270777,1.74423115394319e-07,2.46734010748069e-06,1.29473804896561e-06,"EDN1/EGF/EREG/IGF1/IL1A/IL1B/TNF",7
652,"Saul SenMayo (MsigDB M45803)","Saul SenMayo (MsigDB M45803)","GOBP_EPITHELIAL_CELL_APOPTOTIC_PROCESS","GOBP_EPITHELIAL_CELL_APOPTOTIC_PROCESS","9/125","121/17872",0.0743801652892562,10.6345785123967,8.92443955822784,1.75190319899187e-07,2.46734010748069e-06,1.29473804896561e-06,"ANGPT1/ANGPTL4/CCL2/ICAM1/IL10/IL13/IL6/SERPINE1/TNF",9
653,"Saul SenMayo (MsigDB M45803)","Saul SenMayo (MsigDB M45803)","GOBP_CALCIUM_MEDIATED_SIGNALING","GOBP_CALCIUM_MEDIATED_SIGNALING","11/125","203/17872",0.0541871921182266,7.74746798029557,8.11427692290274,1.85631624352798e-07,2.57396427581972e-06,1.3506891386712e-06,"CCL20/CCL3/CCL4/CXCL8/CXCR2/EDN1/EGFR/IGF1/NRG1/PTBP1/TNF",11
654,"Saul SenMayo (MsigDB M45803)","Saul SenMayo (MsigDB M45803)","GOBP_REGULATION_OF_STRESS_ACTIVATED_PROTEIN_KINASE_SIGNALING_CASCADE","GOBP_REGULATION_OF_STRESS_ACTIVATED_PROTEIN_KINASE_SIGNALING_CASCADE","11/125","203/17872",0.0541871921182266,7.74746798029557,8.11427692290274,1.85631624352798e-07,2.57396427581972e-06,1.3506891386712e-06,"BMP2/EGFR/FAS/HGF/HMGB1/IGFBP6/IL1A/IL1B/TNF/VEGFA/WNT…
655,"Saul SenMayo (MsigDB M45803)","Saul SenMayo (MsigDB M45803)","GOBP_RESPIRATORY_SYSTEM_DEVELOPMENT","GOBP_RESPIRATORY_SYSTEM_DEVELOPMENT","11/125","203/17872",0.0541871921182266,7.74746798029557,8.11427692290274,1.85631624352798e-07,2.57396427581972e-06,1.3506891386712e-06,"CTNNB1/FGF1/FGF2/FGF7/IGFBP5/IL13/MMP12/MMP14/TNF/VEGFA/WNT2",11
656,"Saul SenMayo (MsigDB M45803)","Saul SenMayo (MsigDB M45803)","GOBP_RESPONSE_TO_REACTIVE_OXYGEN_SPECIES","GOBP_RESPONSE_TO_REACTIVE_OXYGEN_SPECIES","11/125","204/17872",0.053921568627451,7.70949019607843,8.08868402085796,1.95062236278515e-07,2.69085854148311e-06,1.41202946747363e-06,"AREG/AXL/EDN1/EGFR/HGF/IL10/IL1A/IL6/JUN/MMP2/MMP9",11
657,"Saul SenMayo (MsigDB M45803)","Saul SenMayo (MsigDB M45803)","GOBP_SPECIFICATION_OF_ANIMAL_ORGAN_IDENTITY","GOBP_SPECIFICATION_OF_ANIMAL_ORGAN_IDENTITY","6/125","37/17872",0.162162162162162,23.1852972972973,11.3369574691912,2.01962929109099e-07,2.77183815971161e-06,1.45452356571053e-06,"BMP2/CTNNB1/DKK1/FGF1/FGF2/WNT2",6
658,"Saul SenMayo (MsigDB M45803)","Saul SenMayo (MsigDB M45803)","GOBP_FEMALE_SEX_DIFFERENTIATION","GOBP_FEMALE_SEX_DIFFERENTIATION","9/125","124/17872",0.0725806451612903,10.3772903225806,8.79387835714917,2.16216666679294e-07,2.95240016937716e-06,1.54927357743486e-06,"ANG/AXL/EREG/INHA/KITLG/MMP14/MMP2/VEGFA/VGF",9
659,"Saul SenMayo (MsigDB M45803)","Saul SenMayo (MsigDB M45803)","GOBP_SMOOTH_MUSCLE_CELL_MIGRATION","GOBP_SMOOTH_MUSCLE_CELL_MIGRATION","8/125","91/17872",0.0879120879120879,12.5693186813187,9.2857577293266,2.38995679976565e-07,3.24696151079273e-06,1.70384479983293e-06,"CCL5/IGF1/IGFBP3/IGFBP5/ITGA2/PLAT/PLAU/SERPINE1",8
660,"Saul SenMayo (MsigDB M45803)","Saul SenMayo (MsigDB M45803)","GOBP_REGULATION_OF_GTPASE_ACTIVITY","GOBP_REGULATION_OF_GTPASE_ACTIVITY","14/125","363/17872",0.0385674931129477,5.5142258953168,7.29244039575424,2.52818223634915e-07,3.41749257074333e-06,1.79333106529712e-06,"CCL1/CCL13/CCL16/CCL2/CCL20/CCL24/CCL26/CCL3/CCL3L1/CCL4/CCL5/CCL7/CCL8/IQGAP2",14
661,"Saul SenMayo (MsigDB M45803)","Saul SenMayo (MsigDB M45803)","GOBP_AMEBOIDAL_TYPE_CELL_MIGRATION","GOBP_AMEBOIDAL_TYPE_CELL_MIGRATION","16/125","482/17872",0.033195020746888,4.74609128630705,6.99711551340104,2.55740168235791e-07,3.43970526277139e-06,1.80498718739051e-06,"ACVR1B/ANGPT1/EDN1/EGF/FGF1/FGF2/FGF7/HMGB1/ITGA2/JUN/KITLG/MMP9/SEMA3F/TNF/VEGFA/VEGFC",16
662,"Saul SenMayo (MsigDB M45803)","Saul SenMayo (MsigDB M45803)","GOBP_REGULATION_OF_RESPONSE_TO_WOUNDING","GOBP_REGULATION_OF_RESPONSE_TO_WOUNDING","10/125","166/17872",0.0602409638554217,8.61301204819277,8.27022433914598,2.57978461690944e-07,3.45254757188378e-06,1.8117261960071e-06,"CD9/EDN1/FGF2/IL10/PLAT/PLAU/SERPINE1/SERPINE2/SPP1/TNF",10
663,"Saul SenMayo (MsigDB M45803)","Saul SenMayo (MsigDB M45803)","GOBP_MYELOID_LEUKOCYTE_DIFFERENTIATION","GOBP_MYELOID_LEUKOCYTE_DIFFERENTIATION","11/125","211/17872",0.0521327014218009,7.45372511848341,7.91427260484021,2.73846737226966e-07,3.64677090663633e-06,1.91364499542137e-06,"CCL3/CSF1/CSF2/CTNNB1/IL15/INHA/JUN/KITLG/MMP9/TNF/VEGFA",11
664,"Saul SenMayo (MsigDB M45803)","Saul SenMayo (MsigDB M45803)","GOBP_NEGATIVE_REGULATION_OF_PEPTIDASE_ACTIVITY","GOBP_NEGATIVE_REGULATION_OF_PEPTIDASE_ACTIVITY","12/125","260/17872",0.0461538461538462,6.59889230769231,7.63222928730113,2.86554814952877e-07,3.79720419814404e-06,1.99258494608145e-06,"C3/CST4/CTSB/HGF/MMP9/PLAUR/SERPINB4/SERPINE1/SERPINE2/TIMP2/TNF/VEGFA",12
665,"Saul SenMayo (MsigDB M45803)","Saul SenMayo (MsigDB M45803)","GOBP_AGING","GOBP_AGING","13/125","313/17872",0.0415335463258786,5.93830031948882,7.39718936068307,3.00528595014159e-07,3.94352156384433e-06,2.0693650624595e-06,"DKK1/EDN1/FGF2/IGFBP1/IGFBP2/IGFBP5/IL10/IL15/MIF/MMP2/SERPINE1/TNFRSF1B/WNT16",13
666,"Saul SenMayo (MsigDB M45803)","Saul SenMayo (MsigDB M45803)","GOBP_CANONICAL_WNT_SIGNALING_PATHWAY","GOBP_CANONICAL_WNT_SIGNALING_PATHWAY","13/125","313/17872",0.0415335463258786,5.93830031948882,7.39718936068307,3.00528595014159e-07,3.94352156384433e-06,2.0693650624595e-06,"BMP2/CTNNB1/DKK1/EDN1/EGF/EGFR/FGF2/IGFBP1/IGFBP2/IGFBP4/IGFBP6/WNT16/WNT2",13
667,"Saul SenMayo (MsigDB M45803)","Saul SenMayo (MsigDB M45803)","GOBP_POSITIVE_REGULATION_OF_GLIOGENESIS","GOBP_POSITIVE_REGULATION_OF_GLIOGENESIS","7/125","64/17872",0.109375,15.638,9.84534899708547,3.08565147200373e-07,4.0293215823738e-06,2.11438866834798e-06,"BMP2/IL1B/IL6/IL6ST/SERPINE2/TNF/TNFRSF1B",7
668,"Saul SenMayo (MsigDB M45803)","Saul SenMayo (MsigDB M45803)","GOBP_RESPONSE_TO_ACTIVITY","GOBP_RESPONSE_TO_ACTIVITY","7/125","65/17872",0.107692307692308,15.3974153846154,9.75916797250277,3.43812411581983e-07,4.46790042104122e-06,2.34453314991833e-06,"BMP6/EDN1/IL10/IL6/ITGA2/MMP2/TNF",7
669,"Saul SenMayo (MsigDB M45803)","Saul SenMayo (MsigDB M45803)","GOBP_REGULATION_OF_ICOSANOID_SECRETION","GOBP_REGULATION_OF_ICOSANOID_SECRETION","5/125","22/17872",0.227272727272727,32.4945454545455,12.40493617803,3.69722499363195e-07,4.78150732349517e-06,2.50909854071885e-06,"EDN1/IL1A/IL1B/MIF/PTGES",5
670,"Saul SenMayo (MsigDB M45803)","Saul SenMayo (MsigDB M45803)","GOBP_REGULATION_OF_SIGNALING_RECEPTOR_ACTIVITY","GOBP_REGULATION_OF_SIGNALING_RECEPTOR_ACTIVITY","10/125","173/17872",0.0578034682080925,8.26450867052023,8.05790035693441,3.78506125856491e-07,4.87168171556919e-06,2.55641760147849e-06,"AREG/CCL2/DKK1/EDN1/EGF/EREG/IL10/PLAU/SERPINE1/TNF",10
671,"Saul SenMayo (MsigDB M45803)","Saul SenMayo (MsigDB M45803)","GOBP_REGULATION_OF_MACROPHAGE_MIGRATION","GOBP_REGULATION_OF_MACROPHAGE_MIGRATION","6/125","41/17872",0.146341463414634,20.9233170731707,10.7184672246929,3.81795042065693e-07,4.89061268169864e-06,2.56635163614082e-06,"CCL3/CCL5/CD9/CSF1/MIF/MMP14",6
672,"Saul SenMayo (MsigDB M45803)","Saul SenMayo (MsigDB M45803)","GOBP_CHEMOKINE_PRODUCTION","GOBP_CHEMOKINE_PRODUCTION","8/125","98/17872",0.0816326530612245,11.6715102040816,8.89023606724241,4.24854861436843e-07,5.4163961007825e-06,2.84225676820557e-06,"HMGB1/IL10/IL18/IL1B/IL6/IL7/MIF/TNF",8
673,"Saul SenMayo (MsigDB M45803)","Saul SenMayo (MsigDB M45803)","GOBP_MAMMARY_GLAND_DEVELOPMENT","GOBP_MAMMARY_GLAND_DEVELOPMENT","9/125","135/17872",0.0666666666666667,9.53173333333333,8.35085673744116,4.46565280189025e-07,5.66632360239848e-06,2.97340635915334e-06,"AREG/CSF1/EGF/FGF2/IGFBP5/ITGA2/NRG1/VEGFA/WNT2",9
674,"Saul SenMayo (MsigDB M45803)","Saul SenMayo (MsigDB M45803)","GOBP_POSITIVE_REGULATION_OF_ION_TRANSPORT","GOBP_POSITIVE_REGULATION_OF_ION_TRANSPORT","12/125","273/17872",0.043956043956044,6.28465934065934,7.38450322034544,4.8273364027483e-07,6.09649526919855e-06,3.19913917276277e-06,"CCL2/CCL3/CCL4/CCL5/CXCL10/CXCL12/EDN1/IL13/IL1A/IL1B/MIF/PTGES",12
675,"Saul SenMayo (MsigDB M45803)","Saul SenMayo (MsigDB M45803)","GOBP_REGULATION_OF_GLIOGENESIS","GOBP_REGULATION_OF_GLIOGENESIS","8/125","100/17872",0.08,11.43808,8.78454815826138,4.96577881211308e-07,6.24203037597391e-06,3.27550879834906e-06,"BMP2/CTNNB1/IL1B/IL6/IL6ST/SERPINE2/TNF/TNFRSF1B",8
676,"Saul SenMayo (MsigDB M45803)","Saul SenMayo (MsigDB M45803)","GOBP_EPITHELIAL_TUBE_MORPHOGENESIS","GOBP_EPITHELIAL_TUBE_MORPHOGENESIS","13/125","328/17872",0.0396341463414634,5.66673170731707,7.15900071155942,5.11673543254743e-07,6.40186898304772e-06,3.35938419341303e-06,"AREG/BMP2/CSF1/CTNNB1/CXCL10/EDN1/EGF/FGF1/FGF2/MMP14/TNF/VEGFA/WNT2",13
677,"Saul SenMayo (MsigDB M45803)","Saul SenMayo (MsigDB M45803)","GOBP_REGULATION_OF_NERVOUS_SYSTEM_PROCESS","GOBP_REGULATION_OF_NERVOUS_SYSTEM_PROCESS","9/125","138/17872",0.0652173913043478,9.32452173913043,8.23877120013749,5.38016350538126e-07,6.70029621734981e-06,3.51598404518337e-06,"CCL3/EDN1/HGF/IL10/IL1A/ITGA2/SPX/TNF/TNFRSF1B",9
678,"Saul SenMayo (MsigDB M45803)","Saul SenMayo (MsigDB M45803)","GOBP_POSITIVE_REGULATION_OF_CHEMOKINE_PRODUCTION","GOBP_POSITIVE_REGULATION_OF_CHEMOKINE_PRODUCTION","7/125","70/17872",0.1,14.2976,9.35523811479833,5.75147782380464e-07,7.12971214102971e-06,3.74132028218386e-06,"HMGB1/IL18/IL1B/IL6/IL7/MIF/TNF",7
679,"Saul SenMayo (MsigDB M45803)","Saul SenMayo (MsigDB M45803)","GOBP_MUSCLE_CELL_DIFFERENTIATION","GOBP_MUSCLE_CELL_DIFFERENTIATION","14/125","389/17872",0.0359897172236504,5.14566580976864,6.93790056183661,5.81613115243069e-07,7.17678568809108e-06,3.76602215133247e-06,"BMP2/CD9/CTNNB1/CXCL10/DKK1/EDN1/EREG/GDF15/IGF1/IGFBP5/MMP14/NRG1/PTBP1/VEGFA",14
680,"Saul SenMayo (MsigDB M45803)","Saul SenMayo (MsigDB M45803)","GOBP_POSITIVE_REGULATION_OF_INTERLEUKIN_17_PRODUCTION","GOBP_POSITIVE_REGULATION_OF_INTERLEUKIN_17_PRODUCTION","5/125","24/17872",0.208333333333333,29.7866666666667,11.8432031907818,5.90097254288144e-07,7.21528006379594e-06,3.7862220956957e-06,"CCL1/IL15/IL18/IL2/IL6",5
681,"Saul SenMayo (MsigDB M45803)","Saul SenMayo (MsigDB M45803)","GOBP_REGULATION_OF_MEMBRANE_PROTEIN_ECTODOMAIN_PROTEOLYSIS","GOBP_REGULATION_OF_MEMBRANE_PROTEIN_ECTODOMAIN_PROTEOLYSIS","5/125","24/17872",0.208333333333333,29.7866666666667,11.8432031907818,5.90097254288144e-07,7.21528006379594e-06,3.7862220956957e-06,"IL10/IL1B/TIMP2/TNF/TNFRSF1B",5
682,"Saul SenMayo (MsigDB M45803)","Saul SenMayo (MsigDB M45803)","GOBP_HEMOSTASIS","GOBP_HEMOSTASIS","11/125","228/17872",0.0482456140350877,6.8979649122807,7.52208164149762,5.92959905385111e-07,7.21747577142963e-06,3.78737429445789e-06,"AXL/CD9/EDN1/IL6/IL6ST/ITGA2/PLAT/PLAU/PLAUR/SERPINE1/SERPINE2",11
683,"Saul SenMayo (MsigDB M45803)","Saul SenMayo (MsigDB M45803)","GOBP_LEUKOCYTE_MEDIATED_IMMUNITY","GOBP_LEUKOCYTE_MEDIATED_IMMUNITY","15/125","451/17872",0.0332594235033259,4.75529933481153,6.77896279140211,6.08843913485039e-07,7.37743300574213e-06,3.87131193922919e-06,"C3/CCL3/CD55/CSF2RB/HMGB1/ICAM1/IL10/IL13/IL18/IL1B/IL2/IL6/SERPINB4/TNF/TNFRSF1B",15
684,"Saul SenMayo (MsigDB M45803)","Saul SenMayo (MsigDB M45803)","GOBP_ACTIVATION_OF_PROTEIN_KINASE_ACTIVITY","GOBP_ACTIVATION_OF_PROTEIN_KINASE_ACTIVITY","9/125","141/17872",0.0638297872340425,9.12612765957447,8.13005608165991,6.45274644838278e-07,7.78380625387878e-06,4.08455651984013e-06,"ANG/ANGPT1/CCL5/EGF/FGF1/IGF1/IL18/NRG1/VEGFA",9
685,"Saul SenMayo (MsigDB M45803)","Saul SenMayo (MsigDB M45803)","GOBP_SEX_DIFFERENTIATION","GOBP_SEX_DIFFERENTIATION","12/125","281/17872",0.0427046263345196,6.10573665480427,7.23991163891386,6.55975362163516e-07,7.87756126883865e-06,4.13375451438569e-06,"ANG/AXL/BMP6/CTNNB1/EREG/IL1A/INHA/KITLG/MMP14/MMP2/VEGFA/VGF",12
686,"Saul SenMayo (MsigDB M45803)","Saul SenMayo (MsigDB M45803)","GOBP_MUSCLE_CELL_MIGRATION","GOBP_MUSCLE_CELL_MIGRATION","8/125","104/17872",0.0769230769230769,10.9981538461538,8.58191426034732,6.7151604340005e-07,8.02834736331616e-06,4.212879598594e-06,"CCL5/IGF1/IGFBP3/IGFBP5/ITGA2/PLAT/PLAU/SERPINE1",8
687,"Saul SenMayo (MsigDB M45803)","Saul SenMayo (MsigDB M45803)","GOBP_POSITIVE_REGULATION_OF_SIGNALING_RECEPTOR_ACTIVITY","GOBP_POSITIVE_REGULATION_OF_SIGNALING_RECEPTOR_ACTIVITY","6/125","45/17872",0.133333333333333,19.0634666666667,10.1820490751153,6.75991565262784e-07,8.04609429449951e-06,4.22219231028129e-06,"AREG/CCL2/EDN1/EGF/EREG/IL10",6
688,"Saul SenMayo (MsigDB M45803)","Saul SenMayo (MsigDB M45803)","GOBP_HOMEOSTASIS_OF_NUMBER_OF_CELLS","GOBP_HOMEOSTASIS_OF_NUMBER_OF_CELLS","12/125","283/17872",0.0424028268551237,6.06258657243816,7.20463635914608,7.07107028206092e-07,8.37937403468893e-06,4.39708103326858e-06,"ACVR1B/AXL/CSF1/FAS/HMGB1/IL2/IL6/IL7/INHA/KITLG/MIF/VEGFA",12
689,"Saul SenMayo (MsigDB M45803)","Saul SenMayo (MsigDB M45803)","GOBP_REGULATION_OF_PEPTIDASE_ACTIVITY","GOBP_REGULATION_OF_PEPTIDASE_ACTIVITY","15/125","457/17872",0.0328227571115974,4.69286652078775,6.71161336495742,7.18940960380055e-07,8.47389101819377e-06,4.4466788712181e-06,"BEX3/C3/CST4/CTSB/FAS/HGF/HMGB1/MMP9/PLAUR/SERPINB4/SERPINE1/SERPINE2/TIMP2/TNF/VEGFA",15
690,"Saul SenMayo (MsigDB M45803)","Saul SenMayo (MsigDB M45803)","GOBP_CELLULAR_RESPONSE_TO_UV_A","GOBP_CELLULAR_RESPONSE_TO_UV_A","4/125","11/17872",0.363636363636364,51.9912727272727,14.1973166446771,7.24533432782367e-07,8.47389101819377e-06,4.4466788712181e-06,"MMP1/MMP2/MMP3/MMP9",4
691,"Saul SenMayo (MsigDB M45803)","Saul SenMayo (MsigDB M45803)","GOBP_FEVER_GENERATION","GOBP_FEVER_GENERATION","4/125","11/17872",0.363636363636364,51.9912727272727,14.1973166446771,7.24533432782367e-07,8.47389101819377e-06,4.4466788712181e-06,"IL1A/IL1B/PTGES/TNF",4
692,"Saul SenMayo (MsigDB M45803)","Saul SenMayo (MsigDB M45803)","GOBP_POSITIVE_REGULATION_OF_FATTY_ACID_TRANSPORT","GOBP_POSITIVE_REGULATION_OF_FATTY_ACID_TRANSPORT","5/125","25/17872",0.2,28.5952,11.5874506570699,7.33502174988578e-07,8.54164870441244e-06,4.48223475351872e-06,"EDN1/IL1A/IL1B/MIF/PTGES",5
693,"Saul SenMayo (MsigDB M45803)","Saul SenMayo (MsigDB M45803)","GOBP_MACROPHAGE_ACTIVATION","GOBP_MACROPHAGE_ACTIVATION","8/125","106/17872",0.0754716981132075,10.790641509434,8.48469454247363,7.77133266182554e-07,9.01072623289255e-06,4.72838343897824e-06,"CCL3/CSF2/IL10/IL13/IL6/JUN/MIF/TNF",8
694,"Saul SenMayo (MsigDB M45803)","Saul SenMayo (MsigDB M45803)","GOBP_REGULATION_OF_ACUTE_INFLAMMATORY_RESPONSE","GOBP_REGULATION_OF_ACUTE_INFLAMMATORY_RESPONSE","6/125","47/17872",0.127659574468085,18.2522553191489,9.93909852411044,8.81037728508264e-07,1.0171637294795e-05,5.33757214334575e-06,"C3/IL1B/IL6/IL6ST/PTGES/TNF",6
695,"Saul SenMayo (MsigDB M45803)","Saul SenMayo (MsigDB M45803)","GOBP_CELLULAR_RESPONSE_TO_REACTIVE_OXYGEN_SPECIES","GOBP_CELLULAR_RESPONSE_TO_REACTIVE_OXYGEN_SPECIES","9/125","147/17872",0.0612244897959184,8.75363265306122,7.92205268143503,9.16418029876078e-07,1.05348910272079e-05,5.52818973487999e-06,"AXL/EDN1/EGFR/HGF/IL10/IL6/JUN/MMP2/MMP9",9
696,"Saul SenMayo (MsigDB M45803)","Saul SenMayo (MsigDB M45803)","GOBP_DEVELOPMENT_OF_PRIMARY_FEMALE_SEXUAL_CHARACTERISTICS","GOBP_DEVELOPMENT_OF_PRIMARY_FEMALE_SEXUAL_CHARACTERISTICS","8/125","109/17872",0.073394495412844,10.4936513761468,8.34363562851139,9.62024631846275e-07,1.10121117432616e-05,5.77861156240024e-06,"ANG/EREG/INHA/KITLG/MMP14/MMP2/VEGFA/VGF",8
697,"Saul SenMayo (MsigDB M45803)","Saul SenMayo (MsigDB M45803)","GOBP_REGULATION_OF_ENDOTHELIAL_CELL_DIFFERENTIATION","GOBP_REGULATION_OF_ENDOTHELIAL_CELL_DIFFERENTIATION","6/125","48/17872",0.125,17.872,9.82316769090997,1.00116909566232e-06,1.14116307937781e-05,5.98825939912209e-06,"BMP6/CTNNB1/IL1B/TNF/TNFRSF1A/VEGFA",6
698,"Saul SenMayo (MsigDB M45803)","Saul SenMayo (MsigDB M45803)","GOBP_POSITIVE_REGULATION_OF_ACUTE_INFLAMMATORY_RESPONSE","GOBP_POSITIVE_REGULATION_OF_ACUTE_INFLAMMATORY_RESPONSE","5/125","27/17872",0.185185185185185,26.477037037037,11.1183280431271,1.10213044536934e-06,1.25094130719136e-05,6.5643212402411e-06,"C3/IL1B/IL6/IL6ST/TNF",5
699,"Saul SenMayo (MsigDB M45803)","Saul SenMayo (MsigDB M45803)","GOBP_MACROPHAGE_DIFFERENTIATION","GOBP_MACROPHAGE_DIFFERENTIATION","6/125","49/17872",0.122448979591837,17.5072653061224,9.71068188295055,1.13437392148145e-06,1.2821285078929e-05,6.72797624372676e-06,"CSF1/CSF2/IL15/INHA/MMP9/VEGFA",6
700,"Saul SenMayo (MsigDB M45803)","Saul SenMayo (MsigDB M45803)","GOBP_ANATOMICAL_STRUCTURE_MATURATION","GOBP_ANATOMICAL_STRUCTURE_MATURATION","11/125","244/17872",0.0450819672131148,6.4456393442623,7.18801917305105,1.15686587150379e-06,1.30207916081389e-05,6.83266740227521e-06,"ANG/AXL/BMP2/C3/CTNNB1/EDN1/EREG/IGF1/IL15/MMP2/VEGFA",11
701,"Saul SenMayo (MsigDB M45803)","Saul SenMayo (MsigDB M45803)","GOBP_POSITIVE_REGULATION_OF_LIPID_LOCALIZATION","GOBP_POSITIVE_REGULATION_OF_LIPID_LOCALIZATION","8/125","112/17872",0.0714285714285714,10.2125714285714,8.20796239434869,1.18321345194399e-06,1.32618507738722e-05,6.95916332919687e-06,"BMP6/C3/EDN1/IL1A/IL1B/MIF/PTGES/SPP1",8
702,"Saul SenMayo (MsigDB M45803)","Saul SenMayo (MsigDB M45803)","GOBP_MESENCHYMAL_CELL_DIFFERENTIATION","GOBP_MESENCHYMAL_CELL_DIFFERENTIATION","11/125","246/17872",0.0447154471544715,6.39323577235772,7.14837021158634,1.25313242988271e-06,1.39872457941265e-05,7.33981475637785e-06,"BMP2/CTNNB1/EDN1/HGF/IL1B/IL6/KITLG/NRG1/SEMA3F/WNT16/WNT2",11
703,"Saul SenMayo (MsigDB M45803)","Saul SenMayo (MsigDB M45803)","GOBP_REGULATION_OF_EXTRINSIC_APOPTOTIC_SIGNALING_PATHWAY","GOBP_REGULATION_OF_EXTRINSIC_APOPTOTIC_SIGNALING_PATHWAY","9/125","153/17872",0.0588235294117647,8.41035294117647,7.72559546925191,1.28100372433572e-06,1.41886453980751e-05,7.44549930691397e-06,"CSF2/HGF/ICAM1/IGF1/IL1A/IL1B/IL7/SERPINE1/TNF",9
704,"Saul SenMayo (MsigDB M45803)","Saul SenMayo (MsigDB M45803)","GOBP_NEGATIVE_REGULATION_OF_LEUKOCYTE_APOPTOTIC_PROCESS","GOBP_NEGATIVE_REGULATION_OF_LEUKOCYTE_APOPTOTIC_PROCESS","6/125","50/17872",0.12,17.15712,9.6014691819273,1.28172521625734e-06,1.41886453980751e-05,7.44549930691397e-06,"AXL/CCL5/CXCL12/IL2/KITLG/MIF",6
705,"Saul SenMayo (MsigDB M45803)","Saul SenMayo (MsigDB M45803)","GOBP_ANTIMICROBIAL_HUMORAL_IMMUNE_RESPONSE_MEDIATED_BY_ANTIMICROBIAL_PEPTIDE","GOBP_ANTIMICROBIAL_HUMORAL_IMMUNE_RESPONSE_MEDIATED_BY_ANTIMICROBIAL_PEPTIDE","7/125","79/17872",0.0886075949367089,12.6687594936709,8.72329589761172,1.3202870047364e-06,1.45307215542208e-05,7.62500395390731e-06,"ANG/CCL13/CXCL1/CXCL10/CXCL2/CXCL3/CXCL8…
706,"Saul SenMayo (MsigDB M45803)","Saul SenMayo (MsigDB M45803)","GOBP_LYMPHOCYTE_MEDIATED_IMMUNITY","GOBP_LYMPHOCYTE_MEDIATED_IMMUNITY","13/125","357/17872",0.0364145658263305,5.20640896358543,6.73763516437968,1.32413497033406e-06,1.45307215542208e-05,7.62500395390731e-06,"C3/CD55/CSF2RB/HMGB1/ICAM1/IL10/IL18/IL1B/IL2/IL6/SERPINB4/TNF/TNFRSF1B",13
707,"Saul SenMayo (MsigDB M45803)","Saul SenMayo (MsigDB M45803)","GOBP_POSITIVE_REGULATION_OF_ACTIVATED_T_CELL_PROLIFERATION","GOBP_POSITIVE_REGULATION_OF_ACTIVATED_T_CELL_PROLIFERATION","5/125","28/17872",0.178571428571429,25.5314285714286,10.9024149506058,1.3342335404805e-06,1.45307215542208e-05,7.62500395390731e-06,"HMGB1/IGF1/IGFBP2/IL18/IL2",5
708,"Saul SenMayo (MsigDB M45803)","Saul SenMayo (MsigDB M45803)","GOBP_T_CELL_CHEMOTAXIS","GOBP_T_CELL_CHEMOTAXIS","5/125","28/17872",0.178571428571429,25.5314285714286,10.9024149506058,1.3342335404805e-06,1.45307215542208e-05,7.62500395390731e-06,"CCL26/CCL3/CCL5/CXCL10/CXCL16",5
709,"Saul SenMayo (MsigDB M45803)","Saul SenMayo (MsigDB M45803)","GOBP_SECOND_MESSENGER_MEDIATED_SIGNALING","GOBP_SECOND_MESSENGER_MEDIATED_SIGNALING","12/125","302/17872",0.0397350993377483,5.68116556291391,6.8855486549743,1.40015426131433e-06,1.51871571086111e-05,7.96946886427214e-06,"CCL20/CCL3/CCL4/CXCL8/CXCR2/EDN1/EGFR/IGF1/NRG1/PTBP1/TNF/VEGFA",12
710,"Saul SenMayo (MsigDB M45803)","Saul SenMayo (MsigDB M45803)","GOBP_GLIAL_CELL_MIGRATION","GOBP_GLIAL_CELL_MIGRATION","6/125","51/17872",0.117647058823529,16.8207058823529,9.4953694909235,1.44435567121423e-06,1.55009579751224e-05,8.13413603781615e-06,"CCL2/CCL3/CD9/CSF1/CTNNB1/MMP14",6
711,"Saul SenMayo (MsigDB M45803)","Saul SenMayo (MsigDB M45803)","GOBP_REGULATION_OF_MORPHOGENESIS_OF_A_BRANCHING_STRUCTURE","GOBP_REGULATION_OF_MORPHOGENESIS_OF_A_BRANCHING_STRUCTURE","6/125","51/17872",0.117647058823529,16.8207058823529,9.4953694909235,1.44435567121423e-06,1.55009579751224e-05,8.13413603781615e-06,"CTNNB1/FGF7/HGF/TNF/VEGFA/WNT2",6
712,"Saul SenMayo (MsigDB M45803)","Saul SenMayo (MsigDB M45803)","GOBP_POSITIVE_REGULATION_OF_ADAPTIVE_IMMUNE_RESPONSE","GOBP_POSITIVE_REGULATION_OF_ADAPTIVE_IMMUNE_RESPONSE","8/125","115/17872",0.0695652173913043,9.94615652173913,8.07732531349267,1.44637191515083e-06,1.55009579751224e-05,8.13413603781615e-06,"C3/CD55/IL18/IL1B/IL2/IL6/IL6ST/TNF",8
713,"Saul SenMayo (MsigDB M45803)","Saul SenMayo (MsigDB M45803)","GOBP_PROGRAMMED_CELL_DEATH_INVOLVED_IN_CELL_DEVELOPMENT","GOBP_PROGRAMMED_CELL_DEATH_INVOLVED_IN_CELL_DEVELOPMENT","4/125","13/17872",0.307692307692308,43.9926153846154,13.0137941329459,1.55288248245165e-06,1.65764042769641e-05,8.698477063357e-06,"FGF2/IL1A/IL1B/KITLG",4
714,"Saul SenMayo (MsigDB M45803)","Saul SenMayo (MsigDB M45803)","GOBP_POSITIVE_REGULATION_OF_VASCULAR_ENDOTHELIAL_GROWTH_FACTOR_PRODUCTION","GOBP_POSITIVE_REGULATION_OF_VASCULAR_ENDOTHELIAL_GROWTH_FACTOR_PRODUCTION","5/125","29/17872",0.172413793103448,24.6510344827586,10.6974967139973,1.60319945623416e-06,1.7045875641383e-05,8.94483241443734e-06,"C3/IL1A/IL1B/IL6/IL6ST",5
715,"Saul SenMayo (MsigDB M45803)","Saul SenMayo (MsigDB M45803)","GOBP_NEGATIVE_REGULATION_OF_COAGULATION","GOBP_NEGATIVE_REGULATION_OF_COAGULATION","6/125","52/17872",0.115384615384615,16.4972307692308,9.3922335081104,1.62345934225693e-06,1.71933292546108e-05,9.02220877731681e-06,"CD9/EDN1/PLAT/PLAU/SERPINE1/SERPINE2",6
716,"Saul SenMayo (MsigDB M45803)","Saul SenMayo (MsigDB M45803)","GOBP_STRESS_ACTIVATED_PROTEIN_KINASE_SIGNALING_CASCADE","GOBP_STRESS_ACTIVATED_PROTEIN_KINASE_SIGNALING_CASCADE","11/125","253/17872",0.0434782608695652,6.21634782608696,7.01298862559765,1.64792935280645e-06,1.73192638592817e-05,9.08829302887762e-06,"BMP2/EGFR/FAS/HGF/HMGB1/IGFBP6/IL1A/IL1B/TNF/VEGFA/WNT16",11
717,"Saul SenMayo (MsigDB M45803)","Saul SenMayo (MsigDB M45803)","GOBP_INTERFERON_GAMMA_PRODUCTION","GOBP_INTERFERON_GAMMA_PRODUCTION","8/125","117/17872",0.0683760683760684,9.77613675213675,7.99287339159096,1.64822734125506e-06,1.73192638592817e-05,9.08829302887762e-06,"AXL/HMGB1/IL10/IL18/IL1B/IL2/INHA/TNF",8
718,"Saul SenMayo (MsigDB M45803)","Saul SenMayo (MsigDB M45803)","GOBP_MUSCLE_ADAPTATION","GOBP_MUSCLE_ADAPTATION","8/125","118/17872",0.0677966101694915,9.69328813559322,7.95140600656911,1.75783589355631e-06,1.83991383411147e-05,9.65495774425154e-06,"EDN1/IGF1/IGFBP5/IL15/IL1B/IL6ST/TNFRSF1A/TNFRSF1B",8
719,"Saul SenMayo (MsigDB M45803)","Saul SenMayo (MsigDB M45803)","GOBP_ESTABLISHMENT_OF_ENDOTHELIAL_BARRIER","GOBP_ESTABLISHMENT_OF_ENDOTHELIAL_BARRIER","6/125","53/17872",0.113207547169811,16.1859622641509,9.29192180735017,1.82029332298453e-06,1.89790272822806e-05,9.95925477814058e-06,"ICAM1/IL1B/PECAM1/TNF/TNFRSF1A/VEGFA",6
720,"Saul SenMayo (MsigDB M45803)","Saul SenMayo (MsigDB M45803)","GOBP_TISSUE_MIGRATION","GOBP_TISSUE_MIGRATION","13/125","368/17872",0.0353260869565217,5.05078260869565,6.58963186426306,1.85395576592847e-06,1.92553706963227e-05,1.01042661333472e-05,"ANGPT1/EDN1/EGF/FGF1/FGF2/FGF7/HMGB1/ITGA2/JUN/MMP9/TNF/VEGFA/VEGFC",13
721,"Saul SenMayo (MsigDB M45803)","Saul SenMayo (MsigDB M45803)","GOBP_NEGATIVE_REGULATION_OF_HYDROLASE_ACTIVITY","GOBP_NEGATIVE_REGULATION_OF_HYDROLASE_ACTIVITY","13/125","369/17872",0.035230352303523,5.03709485094851,6.57647008836933,1.91039709251636e-06,1.97652622264193e-05,1.03718319881152e-05,"ANGPTL4/C3/CST4/CTSB/HGF/MMP9/PLAUR/SERPINB4/SERPINE1/SERPINE2/TIMP2/TNF/VEGFA",13
722,"Saul SenMayo (MsigDB M45803)","Saul SenMayo (MsigDB M45803)","GOBP_NEGATIVE_REGULATION_OF_EPITHELIAL_CELL_APOPTOTIC_PROCESS","GOBP_NEGATIVE_REGULATION_OF_EPITHELIAL_CELL_APOPTOTIC_PROCESS","6/125","54/17872",0.111111111111111,15.8862222222222,9.19430401278237,2.03617940586489e-06,2.09859103516343e-05,1.10123677485978e-05,"ANGPT1/ANGPTL4/ICAM1/IL10/IL13/SERPINE1",6
723,"Saul SenMayo (MsigDB M45803)","Saul SenMayo (MsigDB M45803)","GOBP_REGULATION_OF_DNA_BINDING","GOBP_REGULATION_OF_DNA_BINDING","8/125","121/17872",0.0661157024793388,9.45295867768595,7.829913753896,2.12465605426755e-06,2.17154058095162e-05,1.13951708826301e-05,"CTNNB1/EGF/HMGB1/IGF1/ITGA2/JUN/MMP9/PLAUR",8
724,"Saul SenMayo (MsigDB M45803)","Saul SenMayo (MsigDB M45803)","GOBP_NEGATIVE_REGULATION_OF_NEURON_DEATH","GOBP_NEGATIVE_REGULATION_OF_NEURON_DEATH","10/125","209/17872",0.0478468899521531,6.84095693779904,7.12839689379317,2.12556304970974e-06,2.17154058095162e-05,1.13951708826301e-05,"ANGPT1/AXL/CCL2/CSF1/CTNNB1/IL10/IL13/IL6ST/JUN/TNFRSF1B",10
725,"Saul SenMayo (MsigDB M45803)","Saul SenMayo (MsigDB M45803)","GOBP_COMPLEMENT_DEPENDENT_CYTOTOXICITY","GOBP_COMPLEMENT_DEPENDENT_CYTOTOXICITY","4/125","14/17872",0.285714285714286,40.8502857142857,12.5183187968735,2.1622768790751e-06,2.17154058095162e-05,1.13951708826301e-05,"C3/CD55/IL10/IL13",4
726,"Saul SenMayo (MsigDB M45803)","Saul SenMayo (MsigDB M45803)","GOBP_NEGATIVE_REGULATION_BY_HOST_OF_VIRAL_TRANSCRIPTION","GOBP_NEGATIVE_REGULATION_BY_HOST_OF_VIRAL_TRANSCRIPTION","4/125","14/17872",0.285714285714286,40.8502857142857,12.5183187968735,2.1622768790751e-06,2.17154058095162e-05,1.13951708826301e-05,"CCL3/CCL4/CCL5/JUN",4
727,"Saul SenMayo (MsigDB M45803)","Saul SenMayo (MsigDB M45803)","GOBP_POSITIVE_REGULATION_OF_B_CELL_DIFFERENTIATION","GOBP_POSITIVE_REGULATION_OF_B_CELL_DIFFERENTIATION","4/125","14/17872",0.285714285714286,40.8502857142857,12.5183187968735,2.1622768790751e-06,2.17154058095162e-05,1.13951708826301e-05,"IL10/IL2/IL7/MMP14",4
728,"Saul SenMayo (MsigDB M45803)","Saul SenMayo (MsigDB M45803)","GOBP_POSITIVE_REGULATION_OF_CELL_GROWTH","GOBP_POSITIVE_REGULATION_OF_CELL_GROWTH","9/125","163/17872",0.0552147239263804,7.89438036809816,7.42094106528234,2.16827344577745e-06,2.17154058095162e-05,1.13951708826301e-05,"CXCL12/CXCL16/EDN1/EGFR/IGF1/IGFBP1/IL2/MMP14/VEGFA",9
729,"Saul SenMayo (MsigDB M45803)","Saul SenMayo (MsigDB M45803)","GOBP_EXTRINSIC_APOPTOTIC_SIGNALING_PATHWAY_VIA_DEATH_DOMAIN_RECEPTORS","GOBP_EXTRINSIC_APOPTOTIC_SIGNALING_PATHWAY_VIA_DEATH_DOMAIN_RECEPTORS","7/125","85/17872",0.0823529411764706,11.7744941176471,8.35645267470206,2.17154058095162e-06,2.17154058095162e-05,1.13951708826301e-05,"BEX3/HGF/ICAM1/SERPINE1/TNF/TNFRSF10C/TNFRSF1A",7
730,"Saul SenMayo (MsigDB M45803)","Saul SenMayo (MsigDB M45803)","GOBP_REGULATION_OF_LEUKOCYTE_APOPTOTIC_PROCESS","GOBP_REGULATION_OF_LEUKOCYTE_APOPTOTIC_PROCESS","7/125","85/17872",0.0823529411764706,11.7744941176471,8.35645267470206,2.17154058095162e-06,2.17154058095162e-05,1.13951708826301e-05,"AXL/CCL5/CXCL12/IL10/IL2/KITLG/MIF",7
731,"Saul SenMayo (MsigDB M45803)","Saul SenMayo (MsigDB M45803)","GOBP_ERBB_SIGNALING_PATHWAY","GOBP_ERBB_SIGNALING_PATHWAY","8/125","122/17872",0.0655737704918033,9.37547540983607,7.79035347941016,2.26055896365582e-06,2.23504123879796e-05,1.17283909263473e-05,"AREG/EGF/EGFR/EREG/MMP9/NRG1/PLAUR/RPS6KA5",8
732,"Saul SenMayo (MsigDB M45803)","Saul SenMayo (MsigDB M45803)","GOBP_POSITIVE_REGULATION_OF_PRODUCTION_OF_MOLECULAR_MEDIATOR_OF_IMMUNE_RESPONSE","GOBP_POSITIVE_REGULATION_OF_PRODUCTION_OF_MOLECULAR_MEDIATOR_OF_IMMUNE_RESPONSE","8/125","122/17872",0.0655737704918033,9.37547540983607,7.79035347941016,2.26055896365582e-06,2.23504123879796e-05,1.17283909263473e-05,"CD55/IL10/IL13/IL18/IL1B/IL2/IL6…
733,"Saul SenMayo (MsigDB M45803)","Saul SenMayo (MsigDB M45803)","GOBP_ACTIVATION_OF_PROTEIN_KINASE_B_ACTIVITY","GOBP_ACTIVATION_OF_PROTEIN_KINASE_B_ACTIVITY","5/125","31/17872",0.161290322580645,23.0606451612903,10.3170709875906,2.26827605275778e-06,2.23504123879796e-05,1.17283909263473e-05,"ANG/FGF1/IGF1/IL18/NRG1",5
734,"Saul SenMayo (MsigDB M45803)","Saul SenMayo (MsigDB M45803)","GOBP_REGULATION_OF_B_CELL_DIFFERENTIATION","GOBP_REGULATION_OF_B_CELL_DIFFERENTIATION","5/125","31/17872",0.161290322580645,23.0606451612903,10.3170709875906,2.26827605275778e-06,2.23504123879796e-05,1.17283909263473e-05,"IL10/IL2/IL7/INHA/MMP14",5
735,"Saul SenMayo (MsigDB M45803)","Saul SenMayo (MsigDB M45803)","GOBP_VIRAL_LIFE_CYCLE","GOBP_VIRAL_LIFE_CYCLE","12/125","318/17872",0.0377358490566038,5.39532075471698,6.63717159780298,2.39479503202246e-06,2.35109439275198e-05,1.23373804761511e-05,"AXL/CCL2/CCL5/CCL8/CD55/CTSB/CXCL8/EGFR/ICAM1/ITGA2/SELPLG/TNF",12
736,"Saul SenMayo (MsigDB M45803)","Saul SenMayo (MsigDB M45803)","GOBP_POSITIVE_REGULATION_OF_DNA_BINDING_TRANSCRIPTION_FACTOR_ACTIVITY","GOBP_POSITIVE_REGULATION_OF_DNA_BINDING_TRANSCRIPTION_FACTOR_ACTIVITY","11/125","264/17872",0.0416666666666667,5.95733333333333,6.81023392814346,2.49017892010097e-06,2.4358477436624e-05,1.27821241410733e-05,"BMP2/CTNNB1/EDN1/IL10/IL18/IL1B/IL6/RPS6KA5/TNF/VEGF…
737,"Saul SenMayo (MsigDB M45803)","Saul SenMayo (MsigDB M45803)","GOBP_POSITIVE_REGULATION_OF_LIPID_TRANSPORT","GOBP_POSITIVE_REGULATION_OF_LIPID_TRANSPORT","7/125","87/17872",0.0804597701149425,11.503816091954,8.242268538763,2.54128095307492e-06,2.47682817527954e-05,1.29971691764816e-05,"BMP6/EDN1/IL1A/IL1B/MIF/PTGES/SPP1",7
738,"Saul SenMayo (MsigDB M45803)","Saul SenMayo (MsigDB M45803)","GOBP_NEGATIVE_REGULATION_OF_SECRETION","GOBP_NEGATIVE_REGULATION_OF_SECRETION","9/125","167/17872",0.0538922155688623,7.70529341317365,7.30625820024442,2.64906428750323e-06,2.57255701566198e-05,1.34995067814624e-05,"EDN1/EGF/IL1B/INHA/NRG1/SPX/TNF/TNFRSF1A/TNFRSF1B",9
739,"Saul SenMayo (MsigDB M45803)","Saul SenMayo (MsigDB M45803)","GOBP_CELL_FATE_COMMITMENT","GOBP_CELL_FATE_COMMITMENT","11/125","266/17872",0.0413533834586466,5.91254135338346,6.77459984846432,2.67843238165348e-06,2.59172054195966e-05,1.36000674888198e-05,"BMP2/CTNNB1/DKK1/EDN1/ETS2/FGF2/IL6/IL7/NRG1/WNT16/WNT2",11
740,"Saul SenMayo (MsigDB M45803)","Saul SenMayo (MsigDB M45803)","GOBP_POSITIVE_REGULATION_OF_HOMOTYPIC_CELL_CELL_ADHESION","GOBP_POSITIVE_REGULATION_OF_HOMOTYPIC_CELL_CELL_ADHESION","4/125","15/17872",0.266666666666667,38.1269333333333,12.0725056596489,2.9326145824764e-06,2.82750294869588e-05,1.48373369368076e-05,"CCL5/IL6/IL6ST/PLAUR",4
741,"Saul SenMayo (MsigDB M45803)","Saul SenMayo (MsigDB M45803)","GOBP_LEUKOCYTE_HOMEOSTASIS","GOBP_LEUKOCYTE_HOMEOSTASIS","7/125","89/17872",0.0786516853932584,11.2453033707865,8.13175473125454,2.96217777174751e-06,2.84580650214315e-05,1.49333849320053e-05,"AXL/FAS/HMGB1/IL2/IL6/KITLG/MIF",7
742,"Saul SenMayo (MsigDB M45803)","Saul SenMayo (MsigDB M45803)","GOBP_GLIAL_CELL_DIFFERENTIATION","GOBP_GLIAL_CELL_DIFFERENTIATION","10/125","218/17872",0.0458715596330275,6.55853211009174,6.93000844327176,3.1018825434566e-06,2.96764458295838e-05,1.55727309166393e-05,"BMP2/CTNNB1/FGF2/IL1B/IL6/IL6ST/NRG1/SERPINE2/TNF/TNFRSF1B",10
743,"Saul SenMayo (MsigDB M45803)","Saul SenMayo (MsigDB M45803)","GOBP_NEGATIVE_REGULATION_OF_SIGNAL_TRANSDUCTION_IN_ABSENCE_OF_LIGAND","GOBP_NEGATIVE_REGULATION_OF_SIGNAL_TRANSDUCTION_IN_ABSENCE_OF_LIGAND","5/125","33/17872",0.151515151515152,21.6630303030303,9.9708616220209,3.13312662290029e-06,2.96764458295838e-05,1.55727309166393e-05,"CSF2/IL1A/IL1B/IL7/TNF",5
744,"Saul SenMayo (MsigDB M45803)","Saul SenMayo (MsigDB M45803)","GOBP_REGULATION_OF_FATTY_ACID_TRANSPORT","GOBP_REGULATION_OF_FATTY_ACID_TRANSPORT","5/125","33/17872",0.151515151515152,21.6630303030303,9.9708616220209,3.13312662290029e-06,2.96764458295838e-05,1.55727309166393e-05,"EDN1/IL1A/IL1B/MIF/PTGES",5
745,"Saul SenMayo (MsigDB M45803)","Saul SenMayo (MsigDB M45803)","GOBP_REGULATION_OF_SENSORY_PERCEPTION","GOBP_REGULATION_OF_SENSORY_PERCEPTION","5/125","33/17872",0.151515151515152,21.6630303030303,9.9708616220209,3.13312662290029e-06,2.96764458295838e-05,1.55727309166393e-05,"CCL3/EDN1/IL10/IL1A/SPX",5
746,"Saul SenMayo (MsigDB M45803)","Saul SenMayo (MsigDB M45803)","GOBP_RESPONSE_TO_STEROID_HORMONE","GOBP_RESPONSE_TO_STEROID_HORMONE","12/125","330/17872",0.0363636363636364,5.19912727272727,6.46164975354654,3.50776138627635e-06,3.31083443125732e-05,1.73736214921388e-05,"AREG/BMP6/EDN1/IGFBP2/IGFBP7/IL10/IL6/PAPPA/PLAT/PTGER2/SPP1/TNF",12
747,"Saul SenMayo (MsigDB M45803)","Saul SenMayo (MsigDB M45803)","GOBP_SKIN_DEVELOPMENT","GOBP_SKIN_DEVELOPMENT","11/125","274/17872",0.0401459854014599,5.73991240875912,6.63561072153953,3.56218871261304e-06,3.35045022270247e-05,1.7581505570902e-05,"ACVR1B/CTNNB1/DKK1/EGFR/EREG/FGF7/IGFBP5/IL1A/ITGA2/TNF/WNT16",11
748,"Saul SenMayo (MsigDB M45803)","Saul SenMayo (MsigDB M45803)","GOBP_HEAT_GENERATION","GOBP_HEAT_GENERATION","4/125","16/17872",0.25,35.744,11.6684905363994,3.88901189918169e-06,3.63244514194401e-05,1.90612754269103e-05,"IL1A/IL1B/PTGES/TNF",4
749,"Saul SenMayo (MsigDB M45803)","Saul SenMayo (MsigDB M45803)","GOBP_POSITIVE_REGULATION_OF_CALCINEURIN_MEDIATED_SIGNALING","GOBP_POSITIVE_REGULATION_OF_CALCINEURIN_MEDIATED_SIGNALING","4/125","16/17872",0.25,35.744,11.6684905363994,3.88901189918169e-06,3.63244514194401e-05,1.90612754269103e-05,"IGF1/NRG1/PTBP1/TNF",4
750,"Saul SenMayo (MsigDB M45803)","Saul SenMayo (MsigDB M45803)","GOBP_SKIN_EPIDERMIS_DEVELOPMENT","GOBP_SKIN_EPIDERMIS_DEVELOPMENT","7/125","93/17872",0.0752688172043011,10.7616344086022,7.92095064179982,3.97980580350272e-06,3.70438671675513e-05,1.9438789227817e-05,"ACVR1B/CTNNB1/DKK1/EGFR/FGF7/IGFBP5/TNF",7
751,"Saul SenMayo (MsigDB M45803)","Saul SenMayo (MsigDB M45803)","GOBP_POSITIVE_REGULATION_OF_ENDOTHELIAL_CELL_MIGRATION","GOBP_POSITIVE_REGULATION_OF_ENDOTHELIAL_CELL_MIGRATION","8/125","132/17872",0.0606060606060606,8.66521212121212,7.41824708855169,4.07866629628874e-06,3.78331459897128e-05,1.98529637144218e-05,"ANGPT1/EDN1/EGF/FGF1/FGF2/HMGB1/VEGFA/VEGFC",8
752,"Saul SenMayo (MsigDB M45803)","Saul SenMayo (MsigDB M45803)","GOBP_POSITIVE_REGULATION_OF_STRESS_ACTIVATED_PROTEIN_KINASE_SIGNALING_CASCADE","GOBP_POSITIVE_REGULATION_OF_STRESS_ACTIVATED_PROTEIN_KINASE_SIGNALING_CASCADE","8/125","133/17872",0.0601503759398496,8.60006015037594,7.38321036021362,4.31452473623265e-06,3.97468203440611e-05,2.08571653615284e-05,"BMP2/HMGB1/IGFBP6/IL1A/IL1B/TNF/VEGF…
753,"Saul SenMayo (MsigDB M45803)","Saul SenMayo (MsigDB M45803)","GOBP_REGULATION_OF_WOUND_HEALING","GOBP_REGULATION_OF_WOUND_HEALING","8/125","133/17872",0.0601503759398496,8.60006015037594,7.38321036021362,4.31452473623265e-06,3.97468203440611e-05,2.08571653615284e-05,"CD9/EDN1/FGF2/PLAT/PLAU/SERPINE1/SERPINE2/TNF",8
754,"Saul SenMayo (MsigDB M45803)","Saul SenMayo (MsigDB M45803)","GOBP_REGULATION_OF_RESPONSE_TO_CYTOKINE_STIMULUS","GOBP_REGULATION_OF_RESPONSE_TO_CYTOKINE_STIMULUS","9/125","178/17872",0.050561797752809,7.22912359550562,7.00956225063094,4.47166354782175e-06,4.10538393980905e-05,2.15430243133787e-05,"ANGPT1/AXL/CCL5/CSF1/EDN1/IL6/IL7/MMP12/TNFRSF1A",9
755,"Saul SenMayo (MsigDB M45803)","Saul SenMayo (MsigDB M45803)","GOBP_NEGATIVE_REGULATION_OF_TRANSPORT","GOBP_NEGATIVE_REGULATION_OF_TRANSPORT","14/125","466/17872",0.0300429184549356,4.29541630901288,6.04951718407479,4.82588513516122e-06,4.41552075291962e-05,2.31704689088836e-05,"ANGPT1/EDN1/EGF/GEM/HMGB1/IL1B/INHA/MMP9/NRG1/SERPINE2/SPX/TNF/TNFRSF1A/TNFRSF1B",14
756,"Saul SenMayo (MsigDB M45803)","Saul SenMayo (MsigDB M45803)","GOBP_STRIATED_MUSCLE_CELL_DIFFERENTIATION","GOBP_STRIATED_MUSCLE_CELL_DIFFERENTIATION","11/125","283/17872",0.03886925795053,5.55737102473498,6.48565718671975,4.85277717305544e-06,4.42507477814208e-05,2.32206037076444e-05,"BMP2/CD9/CXCL10/DKK1/EDN1/GDF15/IGF1/IGFBP5/MMP14/NRG1/VEGFA",11
757,"Saul SenMayo (MsigDB M45803)","Saul SenMayo (MsigDB M45803)","GOBP_NEGATIVE_REGULATION_OF_CELL_DEVELOPMENT","GOBP_NEGATIVE_REGULATION_OF_CELL_DEVELOPMENT","9/125","180/17872",0.05,7.1488,6.95833147714873,4.89858459107682e-06,4.45175423986373e-05,2.3360604326579e-05,"CTNNB1/IGF1/IL1A/IL1B/IL6/SEMA3F/SPP1/TNF/VEGFA",9
758,"Saul SenMayo (MsigDB M45803)","Saul SenMayo (MsigDB M45803)","GOBP_REGULATION_OF_ODONTOGENESIS","GOBP_REGULATION_OF_ODONTOGENESIS","4/125","17/17872",0.235294117647059,33.6414117647059,11.3000516025114,5.05813971912714e-06,4.58127806210505e-05,2.40402812807e-05,"BMP2/CSF1/EDN1/TNFRSF11B",4
759,"Saul SenMayo (MsigDB M45803)","Saul SenMayo (MsigDB M45803)","GOBP_VASCULAR_ENDOTHELIAL_GROWTH_FACTOR_PRODUCTION","GOBP_VASCULAR_ENDOTHELIAL_GROWTH_FACTOR_PRODUCTION","6/125","63/17872",0.0952380952380952,13.6167619047619,8.41909430945427,5.08871620789447e-06,4.59350557021346e-05,2.41044451952896e-05,"C3/IL1A/IL1B/IL6/IL6ST/TNF",6
760,"Saul SenMayo (MsigDB M45803)","Saul SenMayo (MsigDB M45803)","GOBP_REGULATION_OF_LYMPHOCYTE_DIFFERENTIATION","GOBP_REGULATION_OF_LYMPHOCYTE_DIFFERENTIATION","9/125","181/17872",0.0497237569060773,7.10930386740332,6.93300929189881,5.12485182003656e-06,4.61065264076868e-05,2.41944245402888e-05,"AXL/HMGB1/IL10/IL15/IL18/IL2/IL7/INHA/MMP14",9
761,"Saul SenMayo (MsigDB M45803)","Saul SenMayo (MsigDB M45803)","GOBP_POSITIVE_REGULATION_OF_ENDOCYTOSIS","GOBP_POSITIVE_REGULATION_OF_ENDOCYTOSIS","7/125","98/17872",0.0714285714285714,10.2125714285714,7.67482139079124,5.64641883190565e-06,5.06295555260874e-05,2.65678865038087e-05,"ANGPT1/AXL/C3/EGF/ITGA2/SERPINE1/VEGFA",7
762,"Saul SenMayo (MsigDB M45803)","Saul SenMayo (MsigDB M45803)","GOBP_ANIMAL_ORGAN_FORMATION","GOBP_ANIMAL_ORGAN_FORMATION","6/125","65/17872",0.0923076923076923,13.1977846153846,8.2681665961483,6.11603515435484e-06,5.46582543694835e-05,2.86819483895431e-05,"BMP2/CTNNB1/DKK1/FGF1/FGF2/WNT2",6
763,"Saul SenMayo (MsigDB M45803)","Saul SenMayo (MsigDB M45803)","GOBP_REGULATION_OF_CELL_DIVISION","GOBP_REGULATION_OF_CELL_DIVISION","9/125","186/17872",0.0483870967741935,6.9181935483871,6.80922657186043,6.39573717478729e-06,5.66755328125073e-05,2.97405163379269e-05,"EREG/FGF1/FGF2/FGF7/IL1A/IL1B/PGF/VEGFA/VEGFC",9
764,"Saul SenMayo (MsigDB M45803)","Saul SenMayo (MsigDB M45803)","GOBP_MACROPHAGE_CHEMOTAXIS","GOBP_MACROPHAGE_CHEMOTAXIS","5/125","38/17872",0.131578947368421,18.8126315789474,9.22491688322883,6.44351359234552e-06,5.66755328125073e-05,2.97405163379269e-05,"CCL2/CCL3/CCL5/CSF1/MIF",5
765,"Saul SenMayo (MsigDB M45803)","Saul SenMayo (MsigDB M45803)","GOBP_POSITIVE_REGULATION_OF_ERBB_SIGNALING_PATHWAY","GOBP_POSITIVE_REGULATION_OF_ERBB_SIGNALING_PATHWAY","5/125","38/17872",0.131578947368421,18.8126315789474,9.22491688322883,6.44351359234552e-06,5.66755328125073e-05,2.97405163379269e-05,"AREG/EGF/EREG/MMP9/PLAUR",5
766,"Saul SenMayo (MsigDB M45803)","Saul SenMayo (MsigDB M45803)","GOBP_T_CELL_CYTOKINE_PRODUCTION","GOBP_T_CELL_CYTOKINE_PRODUCTION","5/125","38/17872",0.131578947368421,18.8126315789474,9.22491688322883,6.44351359234552e-06,5.66755328125073e-05,2.97405163379269e-05,"CD55/IL18/IL1B/IL6/TNFRSF1B",5
767,"Saul SenMayo (MsigDB M45803)","Saul SenMayo (MsigDB M45803)","GOBP_REGULATION_OF_PHAGOCYTOSIS","GOBP_REGULATION_OF_PHAGOCYTOSIS","7/125","100/17872",0.07,10.00832,7.58128131466986,6.45840182670287e-06,5.66755328125073e-05,2.97405163379269e-05,"C3/CCL2/HMGB1/IL15/IL1B/ITGA2/TNF",7
768,"Saul SenMayo (MsigDB M45803)","Saul SenMayo (MsigDB M45803)","GOBP_REGULATION_OF_ENDOTHELIAL_CELL_DEVELOPMENT","GOBP_REGULATION_OF_ENDOTHELIAL_CELL_DEVELOPMENT","4/125","18/17872",0.222222222222222,31.7724444444444,10.9621929726217,6.46817419086979e-06,5.66755328125073e-05,2.97405163379269e-05,"IL1B/TNF/TNFRSF1A/VEGFA",4
769,"Saul SenMayo (MsigDB M45803)","Saul SenMayo (MsigDB M45803)","GOBP_DEVELOPMENTAL_MATURATION","GOBP_DEVELOPMENTAL_MATURATION","11/125","294/17872",0.0374149659863946,5.34944217687075,6.31087322409309,6.97154105497744e-06,6.07201266064984e-05,3.18629191075384e-05,"ANG/AXL/BMP2/C3/CTNNB1/EDN1/EREG/IGF1/IL15/MMP2/VEGFA",11
770,"Saul SenMayo (MsigDB M45803)","Saul SenMayo (MsigDB M45803)","GOBP_TUMOR_NECROSIS_FACTOR_SUPERFAMILY_CYTOKINE_PRODUCTION","GOBP_TUMOR_NECROSIS_FACTOR_SUPERFAMILY_CYTOKINE_PRODUCTION","9/125","188/17872",0.0478723404255319,6.84459574468085,6.76098711564991,6.97491417152714e-06,6.07201266064984e-05,3.18629191075384e-05,"ANGPT1/AXL/CCL3/HMGB1/IGF1/IL10/IL1A/IL6/MIF",9
771,"Saul SenMayo (MsigDB M45803)","Saul SenMayo (MsigDB M45803)","GOBP_NEURON_APOPTOTIC_PROCESS","GOBP_NEURON_APOPTOTIC_PROCESS","10/125","240/17872",0.0416666666666667,5.95733333333333,6.48888255236229,7.27082557555742e-06,6.30920025749982e-05,3.31075622982088e-05,"ANGPT1/AXL/CCL2/CCL3/CTNNB1/FAS/IL10/IL6ST/JUN/TNF",10
772,"Saul SenMayo (MsigDB M45803)","Saul SenMayo (MsigDB M45803)","GOBP_REGULATION_OF_PEPTIDYL_SERINE_PHOSPHORYLATION","GOBP_REGULATION_OF_PEPTIDYL_SERINE_PHOSPHORYLATION","8/125","144/17872",0.0555555555555556,7.94311111111111,7.02057121593395,7.77101621865702e-06,6.72155422128212e-05,3.52713919418483e-05,"ANGPT1/DKK1/EGFR/HGF/IL6/MIF/TNF/VEGFA",8
773,"Saul SenMayo (MsigDB M45803)","Saul SenMayo (MsigDB M45803)","GOBP_POSITIVE_REGULATION_OF_ORGANELLE_ORGANIZATION","GOBP_POSITIVE_REGULATION_OF_ORGANELLE_ORGANIZATION","14/125","487/17872",0.0287474332648871,4.11019301848049,5.84024995207999,7.97490280011768e-06,6.87579760651172e-05,3.60807849357551e-05,"CCL24/CCL26/CSF2/CTNNB1/EDN1/EGF/EREG/IGF1/IL1A/IL1B/LCP1/MMP9/PLAUR/TNF",14
774,"Saul SenMayo (MsigDB M45803)","Saul SenMayo (MsigDB M45803)","GOBP_CALCIUM_ION_TRANSPORT","GOBP_CALCIUM_ION_TRANSPORT","13/125","424/17872",0.0306603773584906,4.38369811320755,5.91791428400675,8.65556462118445e-06,7.43284796694364e-05,3.90039096993599e-05,"CCL2/CCL3/CCL4/CCL5/CCL8/CTNNB1/CXCL10/CXCL12/EDN1/EGF/FGF2/GEM/IL13",13
775,"Saul SenMayo (MsigDB M45803)","Saul SenMayo (MsigDB M45803)","GOBP_ENDOTHELIAL_CELL_DEVELOPMENT","GOBP_ENDOTHELIAL_CELL_DEVELOPMENT","6/125","69/17872",0.0869565217391304,12.4326956521739,7.98534255224934,8.67626119561451e-06,7.43284796694364e-05,3.90039096993599e-05,"ICAM1/IL1B/PECAM1/TNF/TNFRSF1A/VEGFA",6
776,"Saul SenMayo (MsigDB M45803)","Saul SenMayo (MsigDB M45803)","GOBP_MESENCHYME_DEVELOPMENT","GOBP_MESENCHYME_DEVELOPMENT","11/125","302/17872",0.0364238410596026,5.20773509933775,6.18917753801865,8.9820591215054e-06,7.67039334503159e-05,4.02504303490016e-05,"BMP2/CTNNB1/EDN1/HGF/IL1B/IL6/KITLG/NRG1/SEMA3F/WNT16/WNT2",11
777,"Saul SenMayo (MsigDB M45803)","Saul SenMayo (MsigDB M45803)","GOBP_ADAPTIVE_IMMUNE_RESPONSE_BASED_ON_SOMATIC_RECOMBINATION_OF_IMMUNE_RECEPTORS_BUILT_FROM_IMMUNOGLOBULIN_SUPERFAMILY_DOMAINS","GOBP_ADAPTIVE_IMMUNE_RESPONSE_BASED_ON_SOMATIC_RECOMBINATION_OF_IMMUNE_RECEPTORS_BUILT_FROM_IMMUNOGLOBULIN_SUPERFAMILY_DOMAINS","12/125","363/17872",0.0330578512396694,4.72647933884298,6.01988670808751,9…
778,"Saul SenMayo (MsigDB M45803)","Saul SenMayo (MsigDB M45803)","GOBP_POSITIVE_REGULATION_OF_PROTEIN_CONTAINING_COMPLEX_ASSEMBLY","GOBP_POSITIVE_REGULATION_OF_PROTEIN_CONTAINING_COMPLEX_ASSEMBLY","9/125","195/17872",0.0461538461538462,6.59889230769231,6.59754100443917,9.36989247513432e-06,7.95110749467234e-05,4.17234793596385e-05,"CCL24/CCL26/CSF2/LCP1/MMP1/MMP3/NRG1/TNF/VEGFA",9
779,"Saul SenMayo (MsigDB M45803)","Saul SenMayo (MsigDB M45803)","GOBP_CELLULAR_RESPONSE_TO_MECHANICAL_STIMULUS","GOBP_CELLULAR_RESPONSE_TO_MECHANICAL_STIMULUS","6/125","70/17872",0.0857142857142857,12.2550857142857,7.91827148204246,9.43574057810519e-06,7.95678437464043e-05,4.17532688178157e-05,"BMP6/FAS/IL13/IL1B/ITGA2/TNFRSF1A",6
780,"Saul SenMayo (MsigDB M45803)","Saul SenMayo (MsigDB M45803)","GOBP_REGULATION_OF_ORGANIC_ACID_TRANSPORT","GOBP_REGULATION_OF_ORGANIC_ACID_TRANSPORT","6/125","70/17872",0.0857142857142857,12.2550857142857,7.91827148204246,9.43574057810519e-06,7.95678437464043e-05,4.17532688178157e-05,"EDN1/IL1A/IL1B/MIF/PTGES/TNF",6
781,"Saul SenMayo (MsigDB M45803)","Saul SenMayo (MsigDB M45803)","GOBP_POSITIVE_REGULATION_OF_LYMPHOCYTE_DIFFERENTIATION","GOBP_POSITIVE_REGULATION_OF_LYMPHOCYTE_DIFFERENTIATION","7/125","107/17872",0.0654205607476635,9.35357009345794,7.27358240117525,1.01041811926205e-05,8.48976075991245e-05,4.45500652672377e-05,"AXL/IL10/IL15/IL18/IL2/IL7/MMP14",7
782,"Saul SenMayo (MsigDB M45803)","Saul SenMayo (MsigDB M45803)","GOBP_POSITIVE_REGULATION_OF_LYMPHOCYTE_CHEMOTAXIS","GOBP_POSITIVE_REGULATION_OF_LYMPHOCYTE_CHEMOTAXIS","4/125","20/17872",0.2,28.5952,10.3626794440778,1.0130904103836e-05,8.48976075991245e-05,4.45500652672377e-05,"CCL3/CCL4/CCL5/CCL7",4
783,"Saul SenMayo (MsigDB M45803)","Saul SenMayo (MsigDB M45803)","GOBP_POSITIVE_REGULATION_OF_PHAGOCYTOSIS","GOBP_POSITIVE_REGULATION_OF_PHAGOCYTOSIS","6/125","71/17872",0.0845070422535211,12.0824788732394,7.85255244467929,1.0248174076883e-05,8.50851489716523e-05,4.46484777033793e-05,"C3/CCL2/IL15/IL1B/ITGA2/TNF",6
784,"Saul SenMayo (MsigDB M45803)","Saul SenMayo (MsigDB M45803)","GOBP_REGULATION_OF_COAGULATION","GOBP_REGULATION_OF_COAGULATION","6/125","71/17872",0.0845070422535211,12.0824788732394,7.85255244467929,1.0248174076883e-05,8.50851489716523e-05,4.46484777033793e-05,"CD9/EDN1/PLAT/PLAU/SERPINE1/SERPINE2",6
785,"Saul SenMayo (MsigDB M45803)","Saul SenMayo (MsigDB M45803)","GOBP_REGULATION_OF_MUSCLE_HYPERTROPHY","GOBP_REGULATION_OF_MUSCLE_HYPERTROPHY","6/125","71/17872",0.0845070422535211,12.0824788732394,7.85255244467929,1.0248174076883e-05,8.50851489716523e-05,4.46484777033793e-05,"EDN1/IGF1/IGFBP5/IL6ST/TNFRSF1A/TNFRSF1B",6
786,"Saul SenMayo (MsigDB M45803)","Saul SenMayo (MsigDB M45803)","GOBP_REGULATION_OF_BINDING","GOBP_REGULATION_OF_BINDING","12/125","367/17872",0.0326975476839237,4.67496457765667,5.96996920888579,1.03117721638609e-05,8.53497449870332e-05,4.47873246048176e-05,"ANGPT1/BMP2/CTNNB1/DKK1/EGF/HMGB1/IGF1/IL10/ITGA2/JUN/MMP9/PLAUR",12
787,"Saul SenMayo (MsigDB M45803)","Saul SenMayo (MsigDB M45803)","GOBP_POSITIVE_REGULATION_OF_IMMUNE_EFFECTOR_PROCESS","GOBP_POSITIVE_REGULATION_OF_IMMUNE_EFFECTOR_PROCESS","10/125","250/17872",0.04,5.71904,6.30613151431064,1.03931220235254e-05,8.57591970652866e-05,4.50021848031889e-05,"C3/CD55/IL10/IL13/IL18/IL1B/IL2/IL6/MIF/TNF",10
788,"Saul SenMayo (MsigDB M45803)","Saul SenMayo (MsigDB M45803)","GOBP_RECEPTOR_MEDIATED_ENDOCYTOSIS","GOBP_RECEPTOR_MEDIATED_ENDOCYTOSIS","10/125","251/17872",0.0398406374501992,5.69625498007968,6.28840078178378,1.07610817090965e-05,8.8253993284968e-05,4.63113304618048e-05,"ANGPT1/C3/CD9/CXCL16/CXCL8/CXCR2/DKK1/EGF/SERPINE1/VEGFA",10
789,"Saul SenMayo (MsigDB M45803)","Saul SenMayo (MsigDB M45803)","GOBP_REGULATION_OF_CALCIUM_ION_TRANSPORT","GOBP_REGULATION_OF_CALCIUM_ION_TRANSPORT","10/125","251/17872",0.0398406374501992,5.69625498007968,6.28840078178378,1.07610817090965e-05,8.8253993284968e-05,4.63113304618048e-05,"CCL2/CCL3/CCL4/CCL5/CTNNB1/CXCL10/CXCL12/EGF/GEM/IL13",10
790,"Saul SenMayo (MsigDB M45803)","Saul SenMayo (MsigDB M45803)","GOBP_NEGATIVE_REGULATION_OF_CELL_CELL_ADHESION","GOBP_NEGATIVE_REGULATION_OF_CELL_CELL_ADHESION","9/125","199/17872",0.0452261306532663,6.46625125628141,6.50770636574827,1.10307788609761e-05,9.01908666748502e-05,4.73277058152902e-05,"BMP2/BMP6/CD9/CXCL12/HMGB1/IL10/IL2/SERPINE2/VEGFA",9
791,"Saul SenMayo (MsigDB M45803)","Saul SenMayo (MsigDB M45803)","GOBP_REGULATION_OF_PROTEIN_SECRETION","GOBP_REGULATION_OF_PROTEIN_SECRETION","10/125","252/17872",0.0396825396825397,5.67365079365079,6.27076516661561,1.11402351201882e-05,9.08097953736553e-05,4.7652488983006e-05,"ANG/BMP6/CCL5/IGF1/IL13/IL1A/IL1B/IL6/TNF/VEGFC",10
792,"Saul SenMayo (MsigDB M45803)","Saul SenMayo (MsigDB M45803)","GOBP_RESPONSE_TO_RETINOIC_ACID","GOBP_RESPONSE_TO_RETINOIC_ACID","7/125","109/17872",0.0642201834862385,9.18194495412844,7.19082308007531,1.14135261288454e-05,9.27564510169008e-05,4.86739975792072e-05,"BMP6/DKK1/IGFBP2/IGFBP7/MMP2/TNF/WNT2",7
793,"Saul SenMayo (MsigDB M45803)","Saul SenMayo (MsigDB M45803)","GOBP_NEGATIVE_REGULATION_OF_SMOOTH_MUSCLE_CELL_PROLIFERATION","GOBP_NEGATIVE_REGULATION_OF_SMOOTH_MUSCLE_CELL_PROLIFERATION","6/125","73/17872",0.0821917808219178,11.7514520547945,7.72498616589519,1.20430014082616e-05,9.72843056703411e-05,5.10499917448356e-05,"ANG/BMP2/IGFBP3/IGFBP5/IL10/IL15",6
794,"Saul SenMayo (MsigDB M45803)","Saul SenMayo (MsigDB M45803)","GOBP_REGULATION_OF_STEROID_BIOSYNTHETIC_PROCESS","GOBP_REGULATION_OF_STEROID_BIOSYNTHETIC_PROCESS","6/125","73/17872",0.0821917808219178,11.7514520547945,7.72498616589519,1.20430014082616e-05,9.72843056703411e-05,5.10499917448356e-05,"BMP2/BMP6/FGF1/IGFBP7/IL1A/TNF",6
795,"Saul SenMayo (MsigDB M45803)","Saul SenMayo (MsigDB M45803)","GOBP_REGULATION_OF_LIPID_TRANSPORT","GOBP_REGULATION_OF_LIPID_TRANSPORT","8/125","153/17872",0.0522875816993464,7.47586928104575,6.75135810321767,1.21205390610687e-05,9.76175151924391e-05,5.12248436208417e-05,"BMP6/EDN1/EGF/IL1A/IL1B/MIF/PTGES/SPP1",8
796,"Saul SenMayo (MsigDB M45803)","Saul SenMayo (MsigDB M45803)","GOBP_PRODUCTION_OF_MOLECULAR_MEDIATOR_OF_IMMUNE_RESPONSE","GOBP_PRODUCTION_OF_MOLECULAR_MEDIATOR_OF_IMMUNE_RESPONSE","11/125","313/17872",0.0351437699680511,5.02471565495208,6.02871066895095,1.25621819960343e-05,0.000100872446475618,5.29328705630227e-05,"ANGPT1/CD55/IL10/IL13/IL18/IL1B/IL2/IL6/MIF/TNF/TNFRSF1B",11
797,"Saul SenMayo (MsigDB M45803)","Saul SenMayo (MsigDB M45803)","GOBP_ENTRY_INTO_HOST","GOBP_ENTRY_INTO_HOST","8/125","154/17872",0.051948051948052,7.42732467532468,6.72280028467838,1.27105643214607e-05,0.000101760172692647,5.33987053730539e-05,"AXL/CD55/CTSB/CXCL8/EGFR/ICAM1/ITGA2/SELPLG",8
798,"Saul SenMayo (MsigDB M45803)","Saul SenMayo (MsigDB M45803)","GOBP_REGULATION_OF_MITOTIC_NUCLEAR_DIVISION","GOBP_REGULATION_OF_MITOTIC_NUCLEAR_DIVISION","7/125","111/17872",0.0630630630630631,9.01650450450451,7.11016669085838,1.28604300836654e-05,0.000102654471587715,5.38679891994233e-05,"EDN1/EGF/EREG/IGF1/IL1A/IL1B/TNF",7
799,"Saul SenMayo (MsigDB M45803)","Saul SenMayo (MsigDB M45803)","GOBP_CELLULAR_EXTRAVASATION","GOBP_CELLULAR_EXTRAVASATION","6/125","74/17872",0.0810810810810811,11.5926486486486,7.66305222156499,1.30311774995932e-05,0.000103709667082561,5.4421703603097e-05,"CCL2/CXCL12/ICAM1/PECAM1/SELPLG/TNF",6
800,"Saul SenMayo (MsigDB M45803)","Saul SenMayo (MsigDB M45803)","GOBP_REGULATION_OF_PROTEIN_SERINE_THREONINE_KINASE_ACTIVITY","GOBP_REGULATION_OF_PROTEIN_SERINE_THREONINE_KINASE_ACTIVITY","12/125","376/17872",0.0319148936170213,4.56306382978723,5.8602359080854,1.31377364614492e-05,0.000104249295225069,5.47048737612276e-05,"BMP2/DKK1/EDN1/EGF/EGFR/FGF1/FGF2/IL1B/KITLG/MIF/TNF/VEGFA",12
801,"Saul SenMayo (MsigDB M45803)","Saul SenMayo (MsigDB M45803)","GOBP_REGULATION_OF_MUSCLE_CELL_DIFFERENTIATION","GOBP_REGULATION_OF_MUSCLE_CELL_DIFFERENTIATION","8/125","155/17872",0.0516129032258065,7.3794064516129,6.69449758196519,1.33246042845316e-05,0.000105421133898206,5.53197967354704e-05,"BMP2/DKK1/EDN1/EREG/IGF1/MMP14/NRG1/PTBP1",8
802,"Saul SenMayo (MsigDB M45803)","Saul SenMayo (MsigDB M45803)","GOBP_GLIAL_CELL_PROLIFERATION","GOBP_GLIAL_CELL_PROLIFERATION","5/125","44/17872",0.113636363636364,16.2472727272727,8.49834099988178,1.34814864388307e-05,0.000106038592165072,5.56438082932349e-05,"AREG/CSF1/IL1B/IL6/TNF",5
803,"Saul SenMayo (MsigDB M45803)","Saul SenMayo (MsigDB M45803)","GOBP_REGULATION_OF_EXTRINSIC_APOPTOTIC_SIGNALING_PATHWAY_IN_ABSENCE_OF_LIGAND","GOBP_REGULATION_OF_EXTRINSIC_APOPTOTIC_SIGNALING_PATHWAY_IN_ABSENCE_OF_LIGAND","5/125","44/17872",0.113636363636364,16.2472727272727,8.49834099988178,1.34814864388307e-05,0.000106038592165072,5.56438082932349e-05,"CSF2/IL1A/IL1B/IL7/TNF",5
804,"Saul SenMayo (MsigDB M45803)","Saul SenMayo (MsigDB M45803)","GOBP_T_CELL_MEDIATED_IMMUNITY","GOBP_T_CELL_MEDIATED_IMMUNITY","7/125","112/17872",0.0625,8.936,7.07059804817731,1.36389111924469e-05,0.000106964055707528,5.6129445785089e-05,"CD55/HMGB1/ICAM1/IL18/IL1B/IL6/TNFRSF1B",7
805,"Saul SenMayo (MsigDB M45803)","Saul SenMayo (MsigDB M45803)","GOBP_REGULATION_OF_CALCIUM_MEDIATED_SIGNALING","GOBP_REGULATION_OF_CALCIUM_MEDIATED_SIGNALING","6/125","75/17872",0.08,11.43808,7.60229664231763,1.40838746914127e-05,0.000109813399767826,5.76246406138349e-05,"CCL3/CCL4/IGF1/NRG1/PTBP1/TNF",6
806,"Saul SenMayo (MsigDB M45803)","Saul SenMayo (MsigDB M45803)","GOBP_REGULATION_OF_GLIAL_CELL_DIFFERENTIATION","GOBP_REGULATION_OF_GLIAL_CELL_DIFFERENTIATION","6/125","75/17872",0.08,11.43808,7.60229664231763,1.40838746914127e-05,0.000109813399767826,5.76246406138349e-05,"BMP2/CTNNB1/IL6/IL6ST/SERPINE2/TNFRSF1B",6
807,"Saul SenMayo (MsigDB M45803)","Saul SenMayo (MsigDB M45803)","GOBP_ACUTE_INFLAMMATORY_RESPONSE","GOBP_ACUTE_INFLAMMATORY_RESPONSE","7/125","113/17872",0.0619469026548673,8.8569203539823,7.03152099907932,1.44559921549478e-05,0.000112389071956097,5.89762259804836e-05,"C3/IL1A/IL1B/IL6/IL6ST/PTGES/TNF",7
808,"Saul SenMayo (MsigDB M45803)","Saul SenMayo (MsigDB M45803)","GOBP_INTERLEUKIN_17_PRODUCTION","GOBP_INTERLEUKIN_17_PRODUCTION","5/125","45/17872",0.111111111111111,15.8862222222222,8.39109391385218,1.50821732980267e-05,0.000116091666686124,6.09191645572658e-05,"CCL1/IL15/IL18/IL2/IL6",5
809,"Saul SenMayo (MsigDB M45803)","Saul SenMayo (MsigDB M45803)","GOBP_POSITIVE_REGULATION_OF_MIRNA_TRANSCRIPTION","GOBP_POSITIVE_REGULATION_OF_MIRNA_TRANSCRIPTION","5/125","45/17872",0.111111111111111,15.8862222222222,8.39109391385218,1.50821732980267e-05,0.000116091666686124,6.09191645572658e-05,"BMP2/FGF2/IL10/JUN/TNF",5
810,"Saul SenMayo (MsigDB M45803)","Saul SenMayo (MsigDB M45803)","GOBP_POSITIVE_REGULATION_OF_ORGANIC_ACID_TRANSPORT","GOBP_POSITIVE_REGULATION_OF_ORGANIC_ACID_TRANSPORT","5/125","45/17872",0.111111111111111,15.8862222222222,8.39109391385218,1.50821732980267e-05,0.000116091666686124,6.09191645572658e-05,"EDN1/IL1A/IL1B/MIF/PTGES",5
811,"Saul SenMayo (MsigDB M45803)","Saul SenMayo (MsigDB M45803)","GOBP_REGULATION_OF_CANONICAL_WNT_SIGNALING_PATHWAY","GOBP_REGULATION_OF_CANONICAL_WNT_SIGNALING_PATHWAY","10/125","261/17872",0.0383141762452107,5.47800766283525,6.11617688108549,1.51048636952206e-05,0.000116091666686124,6.09191645572658e-05,"BMP2/CTNNB1/DKK1/EGF/EGFR/FGF2/IGFBP1/IGFBP2/IGFBP4/IGFBP6",10
812,"Saul SenMayo (MsigDB M45803)","Saul SenMayo (MsigDB M45803)","GOBP_MOLTING_CYCLE","GOBP_MOLTING_CYCLE","7/125","114/17872",0.0614035087719298,8.77922807017544,6.99292488654529,1.53131571960884e-05,0.000117023843345108,6.14083247606297e-05,"ACVR1B/CTNNB1/DKK1/EGFR/FGF7/IGFBP5/TNF",7
813,"Saul SenMayo (MsigDB M45803)","Saul SenMayo (MsigDB M45803)","GOBP_RECEPTOR_INTERNALIZATION","GOBP_RECEPTOR_INTERNALIZATION","7/125","114/17872",0.0614035087719298,8.77922807017544,6.99292488654529,1.53131571960884e-05,0.000117023843345108,6.14083247606297e-05,"ANGPT1/CD9/CXCL8/CXCR2/DKK1/EGF/VEGFA",7
814,"Saul SenMayo (MsigDB M45803)","Saul SenMayo (MsigDB M45803)","GOBP_EPITHELIAL_CELL_DEVELOPMENT","GOBP_EPITHELIAL_CELL_DEVELOPMENT","9/125","208/17872",0.0432692307692308,6.18646153846154,6.31430070426888,1.57091350240513e-05,0.000119709839135122,6.28178024966535e-05,"BMP6/ICAM1/IL1A/IL1B/IL6ST/PECAM1/TNF/TNFRSF1A/VEGFA",9
815,"Saul SenMayo (MsigDB M45803)","Saul SenMayo (MsigDB M45803)","GOBP_REGULATION_OF_BODY_FLUID_LEVELS","GOBP_REGULATION_OF_BODY_FLUID_LEVELS","12/125","385/17872",0.0311688311688312,4.45639480519481,5.75390931319459,1.6619968765045e-05,0.000126292982988619,6.62723107758709e-05,"AXL/CD9/EDN1/IL6/IL6ST/ITGA2/PLAT/PLAU/PLAUR/SERPINE1/SERPINE2/VEGFA",12
816,"Saul SenMayo (MsigDB M45803)","Saul SenMayo (MsigDB M45803)","GOBP_ENDODERMAL_CELL_DIFFERENTIATION","GOBP_ENDODERMAL_CELL_DIFFERENTIATION","5/125","46/17872",0.108695652173913,15.5408695652174,8.28722829273502,1.68271987249418e-05,0.000127507505831249,6.69096322910214e-05,"CTNNB1/DKK1/MMP14/MMP2/MMP9",5
817,"Saul SenMayo (MsigDB M45803)","Saul SenMayo (MsigDB M45803)","GOBP_SIGNAL_RELEASE","GOBP_SIGNAL_RELEASE","13/125","453/17872",0.0286975717439294,4.10306401766004,5.61429444934226,1.74568751257278e-05,0.000131907286764628,6.9218419703137e-05,"BMP6/CCL5/CXCL12/EDN1/IL1A/IL1B/IL6/INHA/MIF/PTGES/SPP1/TNF/VGF",13
818,"Saul SenMayo (MsigDB M45803)","Saul SenMayo (MsigDB M45803)","GOBP_POSITIVE_REGULATION_OF_LYMPHOCYTE_MEDIATED_IMMUNITY","GOBP_POSITIVE_REGULATION_OF_LYMPHOCYTE_MEDIATED_IMMUNITY","7/125","117/17872",0.0598290598290598,8.55411965811966,6.87992037015355,1.81405989184481e-05,0.000136689666920519,7.17279762631252e-05,"C3/CD55/IL18/IL1B/IL2/IL6/TNF",7
819,"Saul SenMayo (MsigDB M45803)","Saul SenMayo (MsigDB M45803)","GOBP_POSITIVE_REGULATION_OF_STEROID_BIOSYNTHETIC_PROCESS","GOBP_POSITIVE_REGULATION_OF_STEROID_BIOSYNTHETIC_PROCESS","4/125","23/17872",0.173913043478261,24.8653913043478,9.61152925334956,1.82174459089806e-05,0.000136885277919435,7.18306232400557e-05,"BMP6/FGF1/IL1A/TNF",4
820,"Saul SenMayo (MsigDB M45803)","Saul SenMayo (MsigDB M45803)","GOBP_CELL_CELL_SIGNALING_BY_WNT","GOBP_CELL_CELL_SIGNALING_BY_WNT","13/125","455/17872",0.0285714285714286,4.08502857142857,5.59429252954198,1.82837127565276e-05,0.000137000521768967,7.18910975121052e-05,"BMP2/CTNNB1/DKK1/EDN1/EGF/EGFR/FGF2/IGFBP1/IGFBP2/IGFBP4/IGFBP6/WNT16/WNT2",13
821,"Saul SenMayo (MsigDB M45803)","Saul SenMayo (MsigDB M45803)","GOBP_MEMBRANE_PROTEIN_ECTODOMAIN_PROTEOLYSIS","GOBP_MEMBRANE_PROTEIN_ECTODOMAIN_PROTEOLYSIS","5/125","47/17872",0.106382978723404,15.2102127659574,8.18656471960851,1.87255512245173e-05,0.000139148433132463,7.30182151557943e-05,"IL10/IL1B/TIMP2/TNF/TNFRSF1B",5
822,"Saul SenMayo (MsigDB M45803)","Saul SenMayo (MsigDB M45803)","GOBP_MICROGLIAL_CELL_ACTIVATION","GOBP_MICROGLIAL_CELL_ACTIVATION","5/125","47/17872",0.106382978723404,15.2102127659574,8.18656471960851,1.87255512245173e-05,0.000139148433132463,7.30182151557943e-05,"CCL3/IL13/IL6/JUN/TNF",5
823,"Saul SenMayo (MsigDB M45803)","Saul SenMayo (MsigDB M45803)","GOBP_REGULATION_OF_CALCIUM_ION_IMPORT","GOBP_REGULATION_OF_CALCIUM_ION_IMPORT","5/125","47/17872",0.106382978723404,15.2102127659574,8.18656471960851,1.87255512245173e-05,0.000139148433132463,7.30182151557943e-05,"CCL2/CCL3/CTNNB1/CXCL12/EGF",5
824,"Saul SenMayo (MsigDB M45803)","Saul SenMayo (MsigDB M45803)","GOBP_ASTROCYTE_DIFFERENTIATION","GOBP_ASTROCYTE_DIFFERENTIATION","6/125","79/17872",0.0759493670886076,10.8589367088608,7.37031405899369,1.90039436697881e-05,0.000140441232065192,7.36966120913413e-05,"BMP2/IL1B/IL6/IL6ST/SERPINE2/TNF",6
825,"Saul SenMayo (MsigDB M45803)","Saul SenMayo (MsigDB M45803)","GOBP_REGULATION_OF_ERBB_SIGNALING_PATHWAY","GOBP_REGULATION_OF_ERBB_SIGNALING_PATHWAY","6/125","79/17872",0.0759493670886076,10.8589367088608,7.37031405899369,1.90039436697881e-05,0.000140441232065192,7.36966120913413e-05,"AREG/EGF/EGFR/EREG/MMP9/PLAUR",6
826,"Saul SenMayo (MsigDB M45803)","Saul SenMayo (MsigDB M45803)","GOBP_REGULATION_OF_DEVELOPMENTAL_GROWTH","GOBP_REGULATION_OF_DEVELOPMENTAL_GROWTH","11/125","329/17872",0.033434650455927,4.78035258358663,5.80824976848183,1.99620035887797e-05,0.000147117231928267,7.71998466115459e-05,"CSF1/CXCL12/EDN1/FGF2/GDF15/IGF1/IL7/SEMA3F/SPP1/VEGFA/WNT2",11
827,"Saul SenMayo (MsigDB M45803)","Saul SenMayo (MsigDB M45803)","GOBP_EPITHELIAL_TO_MESENCHYMAL_TRANSITION","GOBP_EPITHELIAL_TO_MESENCHYMAL_TRANSITION","8/125","164/17872",0.0487804878048781,6.97443902439024,6.45061704289353,2.0066756222632e-05,0.000147485175516066,7.73929252072174e-05,"BMP2/CTNNB1/EDN1/HGF/IL1B/IL6/WNT16/WNT2",8
828,"Saul SenMayo (MsigDB M45803)","Saul SenMayo (MsigDB M45803)","GOBP_POSITIVE_REGULATION_OF_CALCIUM_ION_TRANSPORT","GOBP_POSITIVE_REGULATION_OF_CALCIUM_ION_TRANSPORT","7/125","119/17872",0.0588235294117647,8.41035294117647,6.80680730901902,2.02550059686658e-05,0.00014805969036878,7.76944021852999e-05,"CCL2/CCL3/CCL4/CCL5/CXCL10/CXCL12/IL13",7
829,"Saul SenMayo (MsigDB M45803)","Saul SenMayo (MsigDB M45803)","GOBP_RESPONSE_TO_FIBROBLAST_GROWTH_FACTOR","GOBP_RESPONSE_TO_FIBROBLAST_GROWTH_FACTOR","7/125","119/17872",0.0588235294117647,8.41035294117647,6.80680730901902,2.02550059686658e-05,0.00014805969036878,7.76944021852999e-05,"CCL2/CCL5/CTNNB1/CXCL8/FGF1/FGF2/FGF7",7
830,"Saul SenMayo (MsigDB M45803)","Saul SenMayo (MsigDB M45803)","GOBP_MYELOID_CELL_DIFFERENTIATION","GOBP_MYELOID_CELL_DIFFERENTIATION","12/125","393/17872",0.0305343511450382,4.36567938931298,5.66210197117853,2.03670269570282e-05,0.000148475074564786,7.79123752656536e-05,"ACVR1B/CCL3/CSF1/CSF2/CTNNB1/IL15/INHA/JUN/KITLG/MMP9/TNF/VEGFA",12
831,"Saul SenMayo (MsigDB M45803)","Saul SenMayo (MsigDB M45803)","GOBP_ACUTE_PHASE_RESPONSE","GOBP_ACUTE_PHASE_RESPONSE","5/125","48/17872",0.104166666666667,14.8933333333333,8.08893688472276,2.07865258906632e-05,0.000151123661205092,7.930222253024e-05,"IL1A/IL1B/IL6/PTGES/TNF",5
832,"Saul SenMayo (MsigDB M45803)","Saul SenMayo (MsigDB M45803)","GOBP_RECEPTOR_METABOLIC_PROCESS","GOBP_RECEPTOR_METABOLIC_PROCESS","8/125","167/17872",0.0479041916167665,6.8491497005988,6.37338224163263,2.2869689574263e-05,0.000165820660255438,8.70144806897054e-05,"ANGPT1/CD9/CXCL8/CXCR2/DKK1/EGF/NRG1/VEGFA",8
833,"Saul SenMayo (MsigDB M45803)","Saul SenMayo (MsigDB M45803)","GOBP_POSITIVE_REGULATION_OF_ANION_TRANSPORT","GOBP_POSITIVE_REGULATION_OF_ANION_TRANSPORT","5/125","49/17872",0.102040816326531,14.589387755102,7.99419037779174,2.30197249780702e-05,0.000166459839223142,8.73498901969219e-05,"EDN1/IL1A/IL1B/MIF/PTGES",5
834,"Saul SenMayo (MsigDB M45803)","Saul SenMayo (MsigDB M45803)","GOBP_CELLULAR_COMPONENT_DISASSEMBLY","GOBP_CELLULAR_COMPONENT_DISASSEMBLY","13/125","466/17872",0.0278969957081545,3.9886008583691,5.48628475242941,2.34760366059927e-05,0.000169304392681288,8.88425711546104e-05,"C3/DKK1/IL6/LCP1/MMP1/MMP10/MMP12/MMP13/MMP14/MMP2/MMP3/MMP9/TNF",13
835,"Saul SenMayo (MsigDB M45803)","Saul SenMayo (MsigDB M45803)","GOBP_POSITIVE_REGULATION_OF_DEVELOPMENTAL_GROWTH","GOBP_POSITIVE_REGULATION_OF_DEVELOPMENTAL_GROWTH","8/125","169/17872",0.0473372781065089,6.76809467455621,6.32294285716146,2.49151310878376e-05,0.000179070072273182,9.39671167749316e-05,"CSF1/CXCL12/EDN1/FGF2/IGF1/IL7/VEGFA/WNT2",8
836,"Saul SenMayo (MsigDB M45803)","Saul SenMayo (MsigDB M45803)","GOBP_ANTIMICROBIAL_HUMORAL_RESPONSE","GOBP_ANTIMICROBIAL_HUMORAL_RESPONSE","7/125","123/17872",0.0569105691056911,8.13684552845528,6.66559415080752,2.50964376382862e-05,0.000179070072273182,9.39671167749316e-05,"ANG/CCL13/CXCL1/CXCL10/CXCL2/CXCL3/CXCL8",7
837,"Saul SenMayo (MsigDB M45803)","Saul SenMayo (MsigDB M45803)","GOBP_FORMATION_OF_PRIMARY_GERM_LAYER","GOBP_FORMATION_OF_PRIMARY_GERM_LAYER","7/125","123/17872",0.0569105691056911,8.13684552845528,6.66559415080752,2.50964376382862e-05,0.000179070072273182,9.39671167749316e-05,"CTNNB1/DKK1/ETS2/ITGA2/MMP14/MMP2/MMP9",7
838,"Saul SenMayo (MsigDB M45803)","Saul SenMayo (MsigDB M45803)","GOBP_RESPONSE_TO_ESTRADIOL","GOBP_RESPONSE_TO_ESTRADIOL","7/125","123/17872",0.0569105691056911,8.13684552845528,6.66559415080752,2.50964376382862e-05,0.000179070072273182,9.39671167749316e-05,"AREG/CTNNB1/EGFR/IGFBP2/IL10/ITGA2/MMP2",7
839,"Saul SenMayo (MsigDB M45803)","Saul SenMayo (MsigDB M45803)","GOBP_ACTIVATED_T_CELL_PROLIFERATION","GOBP_ACTIVATED_T_CELL_PROLIFERATION","5/125","50/17872",0.1,14.2976,7.9021816136537,2.54350582849383e-05,0.0001800534389118,9.44831389476518e-05,"HMGB1/IGF1/IGFBP2/IL18/IL2",5
840,"Saul SenMayo (MsigDB M45803)","Saul SenMayo (MsigDB M45803)","GOBP_NEGATIVE_REGULATION_OF_EPITHELIAL_CELL_DIFFERENTIATION","GOBP_NEGATIVE_REGULATION_OF_EPITHELIAL_CELL_DIFFERENTIATION","5/125","50/17872",0.1,14.2976,7.9021816136537,2.54350582849383e-05,0.0001800534389118,9.44831389476518e-05,"CTNNB1/IL13/IL1A/MMP9/VEGFA",5
841,"Saul SenMayo (MsigDB M45803)","Saul SenMayo (MsigDB M45803)","GOBP_PROSTANOID_METABOLIC_PROCESS","GOBP_PROSTANOID_METABOLIC_PROCESS","5/125","50/17872",0.1,14.2976,7.9021816136537,2.54350582849383e-05,0.0001800534389118,9.44831389476518e-05,"EDN1/IL1B/MIF/PTGES/TNFRSF1A",5
842,"Saul SenMayo (MsigDB M45803)","Saul SenMayo (MsigDB M45803)","GOBP_PLASMINOGEN_ACTIVATION","GOBP_PLASMINOGEN_ACTIVATION","4/125","25/17872",0.16,22.87616,9.18597888640653,2.57447086808581e-05,0.000181291273171488,9.5132693141446e-05,"PLAT/PLAU/SERPINE1/SERPINE2",4
843,"Saul SenMayo (MsigDB M45803)","Saul SenMayo (MsigDB M45803)","GOBP_POSITIVE_REGULATION_OF_MACROPHAGE_MIGRATION","GOBP_POSITIVE_REGULATION_OF_MACROPHAGE_MIGRATION","4/125","25/17872",0.16,22.87616,9.18597888640653,2.57447086808581e-05,0.000181291273171488,9.5132693141446e-05,"CCL3/CCL5/CSF1/MMP14",4
844,"Saul SenMayo (MsigDB M45803)","Saul SenMayo (MsigDB M45803)","GOBP_POSITIVE_REGULATION_OF_BINDING","GOBP_POSITIVE_REGULATION_OF_BINDING","8/125","171/17872",0.0467836257309941,6.68893567251462,6.27331559603244,2.71118249318819e-05,0.000190419867015045,9.99229276725397e-05,"BMP2/CTNNB1/EGF/HMGB1/IGF1/ITGA2/MMP9/PLAUR",8
845,"Saul SenMayo (MsigDB M45803)","Saul SenMayo (MsigDB M45803)","GOBP_DETECTION_OF_MECHANICAL_STIMULUS","GOBP_DETECTION_OF_MECHANICAL_STIMULUS","5/125","51/17872",0.0980392156862745,14.0172549019608,7.81277687423071,2.80427433516475e-05,0.000195935011989433,0.000102817002965302,"CTNNB1/CXCL12/ITGA2/SERPINE2/TNF",5
846,"Saul SenMayo (MsigDB M45803)","Saul SenMayo (MsigDB M45803)","GOBP_POSITIVE_REGULATION_OF_NEURAL_PRECURSOR_CELL_PROLIFERATION","GOBP_POSITIVE_REGULATION_OF_NEURAL_PRECURSOR_CELL_PROLIFERATION","5/125","51/17872",0.0980392156862745,14.0172549019608,7.81277687423071,2.80427433516475e-05,0.000195935011989433,0.000102817002965302,"CTNNB1/EGF/FGF2/VEGFA/VEGFC",5
847,"Saul SenMayo (MsigDB M45803)","Saul SenMayo (MsigDB M45803)","GOBP_INTERLEUKIN_6_PRODUCTION","GOBP_INTERLEUKIN_6_PRODUCTION","8/125","172/17872",0.0465116279069767,6.65004651162791,6.24879924773876,2.82696268317827e-05,0.000197008539319937,0.000103380337009601,"EREG/HGF/HMGB1/IL10/IL1A/IL1B/IL6/TNF",8
848,"Saul SenMayo (MsigDB M45803)","Saul SenMayo (MsigDB M45803)","GOBP_POSITIVE_REGULATION_OF_T_CELL_CYTOKINE_PRODUCTION","GOBP_POSITIVE_REGULATION_OF_T_CELL_CYTOKINE_PRODUCTION","4/125","26/17872",0.153846153846154,21.9963076923077,8.99137513391545,3.02613694542302e-05,0.000210343885870489,0.000110378067287155,"CD55/IL18/IL1B/IL6",4
849,"Saul SenMayo (MsigDB M45803)","Saul SenMayo (MsigDB M45803)","GOBP_POSITIVE_REGULATION_OF_ORGAN_GROWTH","GOBP_POSITIVE_REGULATION_OF_ORGAN_GROWTH","5/125","52/17872",0.0961538461538462,13.7476923076923,7.72585145219024,3.0853305480306e-05,0.000213597793373246,0.000112085557000009,"EDN1/FGF2/IGF1/IL7/WNT2",5
850,"Saul SenMayo (MsigDB M45803)","Saul SenMayo (MsigDB M45803)","GOBP_MYOBLAST_DIFFERENTIATION","GOBP_MYOBLAST_DIFFERENTIATION","6/125","86/17872",0.0697674418604651,9.97506976744186,7.00188339681901,3.08883054357594e-05,0.000213597793373246,0.000112085557000009,"CXCL10/IGF1/IGFBP3/IL18/NRG1/TNF",6
851,"Saul SenMayo (MsigDB M45803)","Saul SenMayo (MsigDB M45803)","GOBP_RESPONSE_TO_EXTRACELLULAR_STIMULUS","GOBP_RESPONSE_TO_EXTRACELLULAR_STIMULUS","13/125","479/17872",0.0271398747390397,3.88035073068894,5.36281531623596,3.12440862461076e-05,0.000215504082056486,0.000113085883012227,"AXL/CXCL10/FAS/GDF15/IGFBP2/IL15/IL1A/ITGA2/SPP1/SPX/TNF/TNFRSF11B/VGF",13
852,"Saul SenMayo (MsigDB M45803)","Saul SenMayo (MsigDB M45803)","GOBP_RESPONSE_TO_XENOBIOTIC_STIMULUS","GOBP_RESPONSE_TO_XENOBIOTIC_STIMULUS","12/125","411/17872",0.0291970802919708,4.17448175182482,5.46419448908098,3.1594061496169e-05,0.000217360678835536,0.000114060133170986,"CTNNB1/EDN1/IGFBP2/IL10/IL1B/ITGA2/JUN/MMP2/PGF/TNF/TNFRSF11B/VEGFC",12
853,"Saul SenMayo (MsigDB M45803)","Saul SenMayo (MsigDB M45803)","GOBP_REGULATION_OF_LIPID_BIOSYNTHETIC_PROCESS","GOBP_REGULATION_OF_LIPID_BIOSYNTHETIC_PROCESS","8/125","175/17872",0.0457142857142857,6.53604571428571,6.17640585284248,3.19945295522798e-05,0.000219554297182736,0.000115211235578967,"BMP2/BMP6/C3/FGF1/IGFBP7/IL1A/IL1B/TNF",8
854,"Saul SenMayo (MsigDB M45803)","Saul SenMayo (MsigDB M45803)","GOBP_RESPONSE_TO_HYDROGEN_PEROXIDE","GOBP_RESPONSE_TO_HYDROGEN_PEROXIDE","7/125","128/17872",0.0546875,7.819,6.49780793488052,3.24514315226709e-05,0.000222123030015228,0.000116559179514937,"AREG/AXL/EDN1/HGF/IL10/IL6/MMP2",7
855,"Saul SenMayo (MsigDB M45803)","Saul SenMayo (MsigDB M45803)","GOBP_REGULATION_OF_TISSUE_REMODELING","GOBP_REGULATION_OF_TISSUE_REMODELING","6/125","87/17872",0.0689655172413793,9.86041379310345,6.95270263759278,3.29880850270694e-05,0.000225223220108672,0.000118186005934545,"IL15/IL18/IL2/IL6/SPP1/TNFRSF11B",6
856,"Saul SenMayo (MsigDB M45803)","Saul SenMayo (MsigDB M45803)","GOBP_TEMPERATURE_HOMEOSTASIS","GOBP_TEMPERATURE_HOMEOSTASIS","8/125","177/17872",0.0451977401129944,6.46219209039548,6.12907982993461,3.46992429901293e-05,0.00023630623707202,0.000124001825049336,"IL13/IL15/IL18/IL1A/IL1B/PTGES/TNF/VEGFA",8
857,"Saul SenMayo (MsigDB M45803)","Saul SenMayo (MsigDB M45803)","GOBP_BONE_REMODELING","GOBP_BONE_REMODELING","6/125","88/17872",0.0681818181818182,9.74836363636364,6.90431181972295,3.52009935788271e-05,0.000238515548430844,0.00012516116237361,"CTNNB1/IL6/IL7/SPP1/TNFRSF11B/WNT16",6
858,"Saul SenMayo (MsigDB M45803)","Saul SenMayo (MsigDB M45803)","GOBP_REGULATION_OF_T_CELL_MEDIATED_IMMUNITY","GOBP_REGULATION_OF_T_CELL_MEDIATED_IMMUNITY","6/125","88/17872",0.0681818181818182,9.74836363636364,6.90431181972295,3.52009935788271e-05,0.000238515548430844,0.00012516116237361,"CD55/HMGB1/IL18/IL1B/IL6/TNFRSF1B",6
859,"Saul SenMayo (MsigDB M45803)","Saul SenMayo (MsigDB M45803)","GOBP_DEVELOPMENT_OF_PRIMARY_SEXUAL_CHARACTERISTICS","GOBP_DEVELOPMENT_OF_PRIMARY_SEXUAL_CHARACTERISTICS","9/125","231/17872",0.038961038961039,5.57049350649351,5.86778841683094,3.5926729798174e-05,0.000242212789867388,0.000127101291806757,"ANG/EREG/IL1A/INHA/KITLG/MMP14/MMP2/VEGFA/VGF",9
860,"Saul SenMayo (MsigDB M45803)","Saul SenMayo (MsigDB M45803)","GOBP_REGULATION_OF_ENDOTHELIAL_CELL_MIGRATION","GOBP_REGULATION_OF_ENDOTHELIAL_CELL_MIGRATION","9/125","231/17872",0.038961038961039,5.57049350649351,5.86778841683094,3.5926729798174e-05,0.000242212789867388,0.000127101291806757,"ANGPT1/EDN1/EGF/FGF1/FGF2/HMGB1/TNF/VEGFA/VEGFC",9
861,"Saul SenMayo (MsigDB M45803)","Saul SenMayo (MsigDB M45803)","GOBP_REGULATION_OF_CYTOSOLIC_CALCIUM_ION_CONCENTRATION","GOBP_REGULATION_OF_CYTOSOLIC_CALCIUM_ION_CONCENTRATION","11/125","352/17872",0.03125,4.468,5.51506110818728,3.70838891301087e-05,0.000248434882031975,0.000130366338017953,"CCL1/CCL3/CD55/CXCL10/CXCR2/EDN1/FGF2/HMGB1/IL13/IL2/PTGER2",11
862,"Saul SenMayo (MsigDB M45803)","Saul SenMayo (MsigDB M45803)","GOBP_ICOSANOID_TRANSPORT","GOBP_ICOSANOID_TRANSPORT","5/125","54/17872",0.0925925925925926,13.2385185185185,7.5589802601058,3.71266998426966e-05,0.000248434882031975,0.000130366338017953,"EDN1/IL1A/IL1B/MIF/PTGES",5
863,"Saul SenMayo (MsigDB M45803)","Saul SenMayo (MsigDB M45803)","GOBP_POSITIVE_REGULATION_OF_RECEPTOR_MEDIATED_ENDOCYTOSIS","GOBP_POSITIVE_REGULATION_OF_RECEPTOR_MEDIATED_ENDOCYTOSIS","5/125","54/17872",0.0925925925925926,13.2385185185185,7.5589802601058,3.71266998426966e-05,0.000248434882031975,0.000130366338017953,"ANGPT1/C3/EGF/SERPINE1/VEGFA",5
864,"Saul SenMayo (MsigDB M45803)","Saul SenMayo (MsigDB M45803)","GOBP_REGULATION_OF_ANION_TRANSPORT","GOBP_REGULATION_OF_ANION_TRANSPORT","6/125","89/17872",0.0674157303370786,9.63883146067416,6.85668896864054,3.75315103841583e-05,0.000250520503556789,0.000131460769035278,"EDN1/IL1A/IL1B/MIF/PTGES/TNF",6
865,"Saul SenMayo (MsigDB M45803)","Saul SenMayo (MsigDB M45803)","GOBP_REGULATION_OF_APOPTOTIC_CELL_CLEARANCE","GOBP_REGULATION_OF_APOPTOTIC_CELL_CLEARANCE","3/125","10/17872",0.3,42.8928,11.1209350704995,3.86703948974244e-05,0.000256215178014955,0.00013444905252125,"C3/CCL2/HMGB1",3
866,"Saul SenMayo (MsigDB M45803)","Saul SenMayo (MsigDB M45803)","GOBP_REGULATION_OF_CHRONIC_INFLAMMATORY_RESPONSE","GOBP_REGULATION_OF_CHRONIC_INFLAMMATORY_RESPONSE","3/125","10/17872",0.3,42.8928,11.1209350704995,3.86703948974244e-05,0.000256215178014955,0.00013444905252125,"CCL5/IL10/TNF",3
867,"Saul SenMayo (MsigDB M45803)","Saul SenMayo (MsigDB M45803)","GOBP_REGULATION_OF_EXTRACELLULAR_MATRIX_CONSTITUENT_SECRETION","GOBP_REGULATION_OF_EXTRACELLULAR_MATRIX_CONSTITUENT_SECRETION","3/125","10/17872",0.3,42.8928,11.1209350704995,3.86703948974244e-05,0.000256215178014955,0.00013444905252125,"BMP2/TNFRSF1A/TNFRSF1B",3
868,"Saul SenMayo (MsigDB M45803)","Saul SenMayo (MsigDB M45803)","GOBP_DEVELOPMENTAL_GROWTH_INVOLVED_IN_MORPHOGENESIS","GOBP_DEVELOPMENTAL_GROWTH_INVOLVED_IN_MORPHOGENESIS","9/125","234/17872",0.0384615384615385,5.49907692307692,5.81398139162422,3.97313019384877e-05,0.000262597548438653,0.000137798204835153,"AREG/CSF1/CTNNB1/CXCL12/EDN1/FGF1/SEMA3F/SPP1/VEGFA",9
869,"Saul SenMayo (MsigDB M45803)","Saul SenMayo (MsigDB M45803)","GOBP_ENDODERM_FORMATION","GOBP_ENDODERM_FORMATION","5/125","55/17872",0.0909090909090909,12.9978181818182,7.47882360741383,4.06121192539159e-05,0.000267106603405951,0.000140164333855363,"CTNNB1/DKK1/MMP14/MMP2/MMP9",5
870,"Saul SenMayo (MsigDB M45803)","Saul SenMayo (MsigDB M45803)","GOBP_POSITIVE_REGULATION_OF_PROTEIN_TYROSINE_KINASE_ACTIVITY","GOBP_POSITIVE_REGULATION_OF_PROTEIN_TYROSINE_KINASE_ACTIVITY","5/125","55/17872",0.0909090909090909,12.9978181818182,7.47882360741383,4.06121192539159e-05,0.000267106603405951,0.000140164333855363,"AREG/CCL5/EGF/EREG/NRG1",5
871,"Saul SenMayo (MsigDB M45803)","Saul SenMayo (MsigDB M45803)","GOBP_POSITIVE_REGULATION_OF_SPROUTING_ANGIOGENESIS","GOBP_POSITIVE_REGULATION_OF_SPROUTING_ANGIOGENESIS","4/125","28/17872",0.142857142857143,20.4251428571429,8.63304667670376,4.09989261083198e-05,0.000268338470149343,0.000140810756591771,"FGF1/FGF2/IL10/VEGFA",4
872,"Saul SenMayo (MsigDB M45803)","Saul SenMayo (MsigDB M45803)","GOBP_REGULATION_OF_PLATELET_AGGREGATION","GOBP_REGULATION_OF_PLATELET_AGGREGATION","4/125","28/17872",0.142857142857143,20.4251428571429,8.63304667670376,4.09989261083198e-05,0.000268338470149343,0.000140810756591771,"CD9/IL6/IL6ST/SERPINE2",4
873,"Saul SenMayo (MsigDB M45803)","Saul SenMayo (MsigDB M45803)","GOBP_CELL_MATURATION","GOBP_CELL_MATURATION","8/125","182/17872",0.043956043956044,6.28465934065934,6.01389351343329,4.23091399636622e-05,0.00027624171481129,0.000144957988480509,"ANG/AXL/C3/CTNNB1/EDN1/EREG/IL15/VEGFA",8
874,"Saul SenMayo (MsigDB M45803)","Saul SenMayo (MsigDB M45803)","GOBP_PROTEIN_LOCALIZATION_TO_EXTRACELLULAR_REGION","GOBP_PROTEIN_LOCALIZATION_TO_EXTRACELLULAR_REGION","11/125","359/17872",0.0306406685236769,4.38088022284122,5.43079856597737,4.43351192205706e-05,0.000288139213184996,0.000151201207153622,"ANG/BMP6/CCL5/IGF1/IL13/IL1A/IL1B/IL6/TNF/VEGFC/VGF",11
875,"Saul SenMayo (MsigDB M45803)","Saul SenMayo (MsigDB M45803)","GOBP_INOSITOL_PHOSPHATE_MEDIATED_SIGNALING","GOBP_INOSITOL_PHOSPHATE_MEDIATED_SIGNALING","5/125","56/17872",0.0892857142857143,12.7657142857143,7.40072332855722,4.43455889437132e-05,0.000288139213184996,0.000151201207153622,"EDN1/IGF1/NRG1/PTBP1/TNF",5
876,"Saul SenMayo (MsigDB M45803)","Saul SenMayo (MsigDB M45803)","GOBP_COLUMNAR_CUBOIDAL_EPITHELIAL_CELL_DIFFERENTIATION","GOBP_COLUMNAR_CUBOIDAL_EPITHELIAL_CELL_DIFFERENTIATION","6/125","92/17872",0.0652173913043478,9.32452173913043,6.71822100431002,4.52751589352772e-05,0.000292764849845903,0.00015362851248028,"BMP2/BMP6/FGF2/IL13/IL6ST/SERPINE1",6
877,"Saul SenMayo (MsigDB M45803)","Saul SenMayo (MsigDB M45803)","GOBP_HOMOTYPIC_CELL_CELL_ADHESION","GOBP_HOMOTYPIC_CELL_CELL_ADHESION","6/125","92/17872",0.0652173913043478,9.32452173913043,6.71822100431002,4.52751589352772e-05,0.000292764849845903,0.00015362851248028,"CCL5/CD9/IL6/IL6ST/PLAUR/SERPINE2",6
878,"Saul SenMayo (MsigDB M45803)","Saul SenMayo (MsigDB M45803)","GOBP_HYALURONAN_METABOLIC_PROCESS","GOBP_HYALURONAN_METABOLIC_PROCESS","4/125","29/17872",0.137931034482759,19.7208275862069,8.46753623959878,4.73022423726535e-05,0.00030513916542551,0.000160121941238744,"EGF/FGF2/IL15/IL1B",4
879,"Saul SenMayo (MsigDB M45803)","Saul SenMayo (MsigDB M45803)","GOBP_HEPATICOBILIARY_SYSTEM_DEVELOPMENT","GOBP_HEPATICOBILIARY_SYSTEM_DEVELOPMENT","7/125","137/17872",0.0510948905109489,7.30534306569343,6.21756547541817,5.01342039949285e-05,0.000322633992216167,0.000169302361010323,"FGF1/HGF/IL10/IL6/ITGA2/JUN/TNF",7
880,"Saul SenMayo (MsigDB M45803)","Saul SenMayo (MsigDB M45803)","GOBP_CELL_KILLING","GOBP_CELL_KILLING","8/125","187/17872",0.0427807486631016,6.11662032085561,5.90294071878298,5.12651671898456e-05,0.000329124820383495,0.000172708426583552,"C3/CCL13/CD55/ICAM1/IL10/IL13/IL18/SERPINB4",8
881,"Saul SenMayo (MsigDB M45803)","Saul SenMayo (MsigDB M45803)","GOBP_NEGATIVE_REGULATION_OF_CYTOKINE_PRODUCTION","GOBP_NEGATIVE_REGULATION_OF_CYTOKINE_PRODUCTION","11/125","365/17872",0.0301369863013699,4.30886575342466,5.36027008785799,5.14920953182828e-05,0.000329794610490907,0.0001730598993028,"ANGPT1/AXL/HGF/HMGB1/IGF1/IL10/IL13/IL6/INHA/RPS6KA5/TNF",11
882,"Saul SenMayo (MsigDB M45803)","Saul SenMayo (MsigDB M45803)","GOBP_MEMBRANE_PROTEIN_PROTEOLYSIS","GOBP_MEMBRANE_PROTEIN_PROTEOLYSIS","5/125","58/17872",0.0862068965517241,12.3255172413793,7.25033840742663,5.2605217420014e-05,0.000334534361370774,0.000175547086127258,"IL10/IL1B/TIMP2/TNF/TNFRSF1B",5
883,"Saul SenMayo (MsigDB M45803)","Saul SenMayo (MsigDB M45803)","GOBP_OOCYTE_DIFFERENTIATION","GOBP_OOCYTE_DIFFERENTIATION","5/125","58/17872",0.0862068965517241,12.3255172413793,7.25033840742663,5.2605217420014e-05,0.000334534361370774,0.000175547086127258,"ANG/CTNNB1/EDN1/EREG/IGF1",5
884,"Saul SenMayo (MsigDB M45803)","Saul SenMayo (MsigDB M45803)","GOBP_VASCULAR_ENDOTHELIAL_GROWTH_FACTOR_RECEPTOR_SIGNALING_PATHWAY","GOBP_VASCULAR_ENDOTHELIAL_GROWTH_FACTOR_RECEPTOR_SIGNALING_PATHWAY","5/125","58/17872",0.0862068965517241,12.3255172413793,7.25033840742663,5.2605217420014e-05,0.000334534361370774,0.000175547086127258,"AXL/IL1B/PGF/VEGFA/VEGFC",5
885,"Saul SenMayo (MsigDB M45803)","Saul SenMayo (MsigDB M45803)","GOBP_REGULATION_OF_COMPLEMENT_DEPENDENT_CYTOTOXICITY","GOBP_REGULATION_OF_COMPLEMENT_DEPENDENT_CYTOTOXICITY","3/125","11/17872",0.272727272727273,38.9934545454545,10.5783808827832,5.29000929466652e-05,0.000334826470650657,0.000175700370629048,"CD55/IL10/IL13",3
886,"Saul SenMayo (MsigDB M45803)","Saul SenMayo (MsigDB M45803)","GOBP_REGULATION_OF_ODONTOGENESIS_OF_DENTIN_CONTAINING_TOOTH","GOBP_REGULATION_OF_ODONTOGENESIS_OF_DENTIN_CONTAINING_TOOTH","3/125","11/17872",0.272727272727273,38.9934545454545,10.5783808827832,5.29000929466652e-05,0.000334826470650657,0.000175700370629048,"BMP2/CSF1/TNFRSF11B",3
887,"Saul SenMayo (MsigDB M45803)","Saul SenMayo (MsigDB M45803)","GOBP_REGULATION_OF_MUSCLE_ADAPTATION","GOBP_REGULATION_OF_MUSCLE_ADAPTATION","6/125","95/17872",0.0631578947368421,9.03006315789474,6.58595087248885,5.42491865564125e-05,0.000342559417457159,0.000179758238626512,"EDN1/IGF1/IGFBP5/IL6ST/TNFRSF1A/TNFRSF1B",6
888,"Saul SenMayo (MsigDB M45803)","Saul SenMayo (MsigDB M45803)","GOBP_POSITIVE_REGULATION_OF_LEUKOCYTE_MEDIATED_IMMUNITY","GOBP_POSITIVE_REGULATION_OF_LEUKOCYTE_MEDIATED_IMMUNITY","7/125","139/17872",0.0503597122302158,7.20023021582734,6.15872861945658,5.49770373264351e-05,0.000345533248617081,0.000181318758127766,"C3/CD55/IL18/IL1B/IL2/IL6/TNF",7
889,"Saul SenMayo (MsigDB M45803)","Saul SenMayo (MsigDB M45803)","GOBP_REGULATION_OF_NUCLEAR_DIVISION","GOBP_REGULATION_OF_NUCLEAR_DIVISION","7/125","139/17872",0.0503597122302158,7.20023021582734,6.15872861945658,5.49770373264351e-05,0.000345533248617081,0.000181318758127766,"EDN1/EGF/EREG/IGF1/IL1A/IL1B/TNF",7
890,"Saul SenMayo (MsigDB M45803)","Saul SenMayo (MsigDB M45803)","GOBP_SPROUTING_ANGIOGENESIS","GOBP_SPROUTING_ANGIOGENESIS","8/125","189/17872",0.0423280423280423,6.05189417989418,5.85968314684379,5.52646794162782e-05,0.000346531439696476,0.00018184255943376,"ANGPT1/ESM1/FGF1/FGF2/IL10/PGF/VEGFA/VEGFC",8
891,"Saul SenMayo (MsigDB M45803)","Saul SenMayo (MsigDB M45803)","GOBP_PHAGOCYTOSIS","GOBP_PHAGOCYTOSIS","10/125","305/17872",0.0327868852459016,4.68773770491803,5.45165170701961,5.68525594276804e-05,0.00035565903455921,0.00018663226974913,"AXL/C3/CCL2/HMGB1/ICAM3/IL15/IL1B/ITGA2/PECAM1/TNF",10
892,"Saul SenMayo (MsigDB M45803)","Saul SenMayo (MsigDB M45803)","GOBP_GASTRULATION","GOBP_GASTRULATION","8/125","190/17872",0.0421052631578947,6.02004210526316,5.83828681262415,5.73598981103591e-05,0.000358000292150501,0.000187860845929885,"CTNNB1/DKK1/ETS2/IL10/ITGA2/MMP14/MMP2/MMP9",8
893,"Saul SenMayo (MsigDB M45803)","Saul SenMayo (MsigDB M45803)","GOBP_POSITIVE_REGULATION_OF_INTERLEUKIN_6_PRODUCTION","GOBP_POSITIVE_REGULATION_OF_INTERLEUKIN_6_PRODUCTION","6/125","97/17872",0.0618556701030928,8.84387628865979,6.50097891062521,6.09837138274623e-05,0.000379736551379337,0.000199266959655524,"EREG/HMGB1/IL1A/IL1B/IL6/TNF",6
894,"Saul SenMayo (MsigDB M45803)","Saul SenMayo (MsigDB M45803)","GOBP_BIOLOGICAL_PROCESS_INVOLVED_IN_INTERACTION_WITH_HOST","GOBP_BIOLOGICAL_PROCESS_INVOLVED_IN_INTERACTION_WITH_HOST","8/125","192/17872",0.0416666666666667,5.95733333333333,5.79594913303728,6.17492041924711e-05,0.0003825580961973,0.000200747566816897,"AXL/CD55/CTSB/CXCL8/EGFR/ICAM1/ITGA2/SELPLG",8
895,"Saul SenMayo (MsigDB M45803)","Saul SenMayo (MsigDB M45803)","GOBP_POSITIVE_REGULATION_OF_T_CELL_MIGRATION","GOBP_POSITIVE_REGULATION_OF_T_CELL_MIGRATION","4/125","31/17872",0.129032258064516,18.4485161290323,8.16012307052653,6.19913961495746e-05,0.0003825580961973,0.000200747566816897,"CCL20/CCL5/CXCL10/CXCL12",4
896,"Saul SenMayo (MsigDB M45803)","Saul SenMayo (MsigDB M45803)","GOBP_REGULATION_OF_ASTROCYTE_DIFFERENTIATION","GOBP_REGULATION_OF_ASTROCYTE_DIFFERENTIATION","4/125","31/17872",0.129032258064516,18.4485161290323,8.16012307052653,6.19913961495746e-05,0.0003825580961973,0.000200747566816897,"BMP2/IL6/IL6ST/SERPINE2",4
897,"Saul SenMayo (MsigDB M45803)","Saul SenMayo (MsigDB M45803)","GOBP_REGULATION_OF_MIRNA_TRANSCRIPTION","GOBP_REGULATION_OF_MIRNA_TRANSCRIPTION","5/125","60/17872",0.0833333333333333,11.9146666666667,7.1071702367188,6.20056988632055e-05,0.0003825580961973,0.000200747566816897,"BMP2/FGF2/IL10/JUN/TNF",5
898,"Saul SenMayo (MsigDB M45803)","Saul SenMayo (MsigDB M45803)","GOBP_NEGATIVE_REGULATION_OF_CANONICAL_WNT_SIGNALING_PATHWAY","GOBP_NEGATIVE_REGULATION_OF_CANONICAL_WNT_SIGNALING_PATHWAY","7/125","142/17872",0.0492957746478873,7.04811267605634,6.07262743219449,6.29543216584954e-05,0.000387522025769685,0.000203352391530874,"BMP2/CTNNB1/DKK1/IGFBP1/IGFBP2/IGFBP4/IGFBP6",7
899,"Saul SenMayo (MsigDB M45803)","Saul SenMayo (MsigDB M45803)","GOBP_REGULATION_OF_B_CELL_ACTIVATION","GOBP_REGULATION_OF_B_CELL_ACTIVATION","8/125","193/17872",0.0414507772020725,5.92646632124352,5.77500392894625,6.40465518869053e-05,0.000393345261588528,0.000206408137660034,"IL10/IL13/IL2/IL6/IL7/INHA/MIF/MMP14",8
900,"Saul SenMayo (MsigDB M45803)","Saul SenMayo (MsigDB M45803)","GOBP_REGULATION_OF_STRIATED_MUSCLE_CELL_DIFFERENTIATION","GOBP_REGULATION_OF_STRIATED_MUSCLE_CELL_DIFFERENTIATION","6/125","98/17872",0.0612244897959184,8.75363265306122,6.45940671434006,6.45926678489116e-05,0.000395795618481941,0.000207693963758279,"BMP2/DKK1/EDN1/IGF1/MMP14/NRG1",6
901,"Saul SenMayo (MsigDB M45803)","Saul SenMayo (MsigDB M45803)","GOBP_FATTY_ACID_TRANSPORT","GOBP_FATTY_ACID_TRANSPORT","6/125","99/17872",0.0606060606060606,8.66521212121212,6.41842341888058,6.83701900230017e-05,0.000417990479913351,0.000219340729236472,"EDN1/IL1A/IL1B/MIF/PTGES/SPX",6
902,"Saul SenMayo (MsigDB M45803)","Saul SenMayo (MsigDB M45803)","GOBP_MAST_CELL_MIGRATION","GOBP_MAST_CELL_MIGRATION","3/125","12/17872",0.25,35.744,10.1040775625963,7.01731506369171e-05,0.000424053562794598,0.000222522335240679,"PGF/VEGFA/VEGFC",3
903,"Saul SenMayo (MsigDB M45803)","Saul SenMayo (MsigDB M45803)","GOBP_POSITIVE_REGULATION_OF_INSULIN_LIKE_GROWTH_FACTOR_RECEPTOR_SIGNALING_PATHWAY","GOBP_POSITIVE_REGULATION_OF_INSULIN_LIKE_GROWTH_FACTOR_RECEPTOR_SIGNALING_PATHWAY","3/125","12/17872",0.25,35.744,10.1040775625963,7.01731506369171e-05,0.000424053562794598,0.000222522335240679,"IGF1/IGFBP4/IGFBP5",3
904,"Saul SenMayo (MsigDB M45803)","Saul SenMayo (MsigDB M45803)","GOBP_POSITIVE_REGULATION_OF_PODOSOME_ASSEMBLY","GOBP_POSITIVE_REGULATION_OF_PODOSOME_ASSEMBLY","3/125","12/17872",0.25,35.744,10.1040775625963,7.01731506369171e-05,0.000424053562794598,0.000222522335240679,"CSF2/LCP1/TNF",3
905,"Saul SenMayo (MsigDB M45803)","Saul SenMayo (MsigDB M45803)","GOBP_REGULATION_OF_HEAT_GENERATION","GOBP_REGULATION_OF_HEAT_GENERATION","3/125","12/17872",0.25,35.744,10.1040775625963,7.01731506369171e-05,0.000424053562794598,0.000222522335240679,"IL1B/PTGES/TNF",3
906,"Saul SenMayo (MsigDB M45803)","Saul SenMayo (MsigDB M45803)","GOBP_WNT_SIGNALING_PATHWAY_INVOLVED_IN_HEART_DEVELOPMENT","GOBP_WNT_SIGNALING_PATHWAY_INVOLVED_IN_HEART_DEVELOPMENT","3/125","12/17872",0.25,35.744,10.1040775625963,7.01731506369171e-05,0.000424053562794598,0.000222522335240679,"BMP2/CTNNB1/DKK1",3
907,"Saul SenMayo (MsigDB M45803)","Saul SenMayo (MsigDB M45803)","GOBP_NEGATIVE_REGULATION_OF_CELL_JUNCTION_ASSEMBLY","GOBP_NEGATIVE_REGULATION_OF_CELL_JUNCTION_ASSEMBLY","4/125","32/17872",0.125,17.872,8.01698535280036,7.04654061595484e-05,0.000424053562794598,0.000222522335240679,"DKK1/IL1B/MMP14/TNF",4
908,"Saul SenMayo (MsigDB M45803)","Saul SenMayo (MsigDB M45803)","GOBP_PROSTANOID_BIOSYNTHETIC_PROCESS","GOBP_PROSTANOID_BIOSYNTHETIC_PROCESS","4/125","32/17872",0.125,17.872,8.01698535280036,7.04654061595484e-05,0.000424053562794598,0.000222522335240679,"EDN1/IL1B/MIF/PTGES",4
909,"Saul SenMayo (MsigDB M45803)","Saul SenMayo (MsigDB M45803)","GOBP_NEGATIVE_REGULATION_OF_NERVOUS_SYSTEM_DEVELOPMENT","GOBP_NEGATIVE_REGULATION_OF_NERVOUS_SYSTEM_DEVELOPMENT","7/125","145/17872",0.0482758620689655,6.90228965517241,5.98899370694427,7.18544696513262e-05,0.000430486689002377,0.000225898121679588,"CTNNB1/DKK1/IL1B/IL6/SEMA3F/SPP1/TNF",7
910,"Saul SenMayo (MsigDB M45803)","Saul SenMayo (MsigDB M45803)","GOBP_POSITIVE_REGULATION_OF_B_CELL_ACTIVATION","GOBP_POSITIVE_REGULATION_OF_B_CELL_ACTIVATION","7/125","145/17872",0.0482758620689655,6.90228965517241,5.98899370694427,7.18544696513262e-05,0.000430486689002377,0.000225898121679588,"IL10/IL13/IL2/IL6/IL7/MIF/MMP14",7
911,"Saul SenMayo (MsigDB M45803)","Saul SenMayo (MsigDB M45803)","GOBP_POSITIVE_REGULATION_OF_INTERLEUKIN_8_PRODUCTION","GOBP_POSITIVE_REGULATION_OF_INTERLEUKIN_8_PRODUCTION","5/125","62/17872",0.0806451612903226,11.5303225806452,6.97063784173071,7.26519783030542e-05,0.000432375711582336,0.00022688938729482,"HMGB1/IL1B/IL6/SERPINE1/TNF",5
912,"Saul SenMayo (MsigDB M45803)","Saul SenMayo (MsigDB M45803)","GOBP_REGULATION_OF_B_CELL_MEDIATED_IMMUNITY","GOBP_REGULATION_OF_B_CELL_MEDIATED_IMMUNITY","5/125","62/17872",0.0806451612903226,11.5303225806452,6.97063784173071,7.26519783030542e-05,0.000432375711582336,0.00022688938729482,"C3/CD55/IL10/IL2/TNF",5
913,"Saul SenMayo (MsigDB M45803)","Saul SenMayo (MsigDB M45803)","GOBP_REGULATION_OF_MACROPHAGE_ACTIVATION","GOBP_REGULATION_OF_MACROPHAGE_ACTIVATION","5/125","62/17872",0.0806451612903226,11.5303225806452,6.97063784173071,7.26519783030542e-05,0.000432375711582336,0.00022688938729482,"CCL3/IL10/IL13/IL6/MIF",5
914,"Saul SenMayo (MsigDB M45803)","Saul SenMayo (MsigDB M45803)","GOBP_NEPHRON_DEVELOPMENT","GOBP_NEPHRON_DEVELOPMENT","7/125","146/17872",0.0479452054794521,6.85501369863014,5.96164251235429,7.50398975816903e-05,0.000445601157825048,0.000233829447326703,"ANGPT1/BMP2/CTNNB1/FGF1/FGF2/PECAM1/VEGFA",7
915,"Saul SenMayo (MsigDB M45803)","Saul SenMayo (MsigDB M45803)","GOBP_MUSCLE_HYPERTROPHY","GOBP_MUSCLE_HYPERTROPHY","6/125","101/17872",0.0594059405940594,8.49362376237624,6.33816582023326,7.64539591307011e-05,0.000452998127888956,0.000237711011347717,"EDN1/IGF1/IGFBP5/IL6ST/TNFRSF1A/TNFRSF1B",6
916,"Saul SenMayo (MsigDB M45803)","Saul SenMayo (MsigDB M45803)","GOBP_HEART_MORPHOGENESIS","GOBP_HEART_MORPHOGENESIS","9/125","255/17872",0.0352941176470588,5.04621176470588,5.46159737120523,7.71679288461447e-05,0.000455563186545085,0.000239057027257664,"BMP2/CTNNB1/DKK1/EDN1/JUN/NRG1/VEGFA/WNT16/WNT2",9
917,"Saul SenMayo (MsigDB M45803)","Saul SenMayo (MsigDB M45803)","GOBP_EMBRYONIC_ORGAN_DEVELOPMENT","GOBP_EMBRYONIC_ORGAN_DEVELOPMENT","12/125","451/17872",0.0266075388026608,3.80423946784922,5.06213574894295,7.72255810648918e-05,0.000455563186545085,0.000239057027257664,"CSF2/CTNNB1/CXCL8/EDN1/EGFR/IL10/KITLG/MMP14/TNF/VEGFA/WNT16/WNT2",12
918,"Saul SenMayo (MsigDB M45803)","Saul SenMayo (MsigDB M45803)","GOBP_BONE_RESORPTION","GOBP_BONE_RESORPTION","5/125","63/17872",0.0793650793650794,11.3473015873016,6.90469619459003,7.84763974491885e-05,0.000460920325629513,0.000241868188874654,"CTNNB1/IL6/IL7/SPP1/TNFRSF11B",5
919,"Saul SenMayo (MsigDB M45803)","Saul SenMayo (MsigDB M45803)","GOBP_FOREBRAIN_CELL_MIGRATION","GOBP_FOREBRAIN_CELL_MIGRATION","5/125","63/17872",0.0793650793650794,11.3473015873016,6.90469619459003,7.84763974491885e-05,0.000460920325629513,0.000241868188874654,"AXL/CTNNB1/CXCL12/EGFR/NRG1",5
920,"Saul SenMayo (MsigDB M45803)","Saul SenMayo (MsigDB M45803)","GOBP_DETECTION_OF_MECHANICAL_STIMULUS_INVOLVED_IN_SENSORY_PERCEPTION","GOBP_DETECTION_OF_MECHANICAL_STIMULUS_INVOLVED_IN_SENSORY_PERCEPTION","4/125","33/17872",0.121212121212121,17.3304242424242,7.88018010728215,7.97526171301204e-05,0.000466379434956574,0.000244732859431331,"CXCL12/ITGA2/SERPINE2/TNF",4
921,"Saul SenMayo (MsigDB M45803)","Saul SenMayo (MsigDB M45803)","GOBP_POSITIVE_REGULATION_OF_STEROID_METABOLIC_PROCESS","GOBP_POSITIVE_REGULATION_OF_STEROID_METABOLIC_PROCESS","4/125","33/17872",0.121212121212121,17.3304242424242,7.88018010728215,7.97526171301204e-05,0.000466379434956574,0.000244732859431331,"BMP6/FGF1/IL1A/TNF",4
922,"Saul SenMayo (MsigDB M45803)","Saul SenMayo (MsigDB M45803)","GOBP_PLACENTA_DEVELOPMENT","GOBP_PLACENTA_DEVELOPMENT","7/125","148/17872",0.0472972972972973,6.76237837837838,5.90770388062581,8.17570782170641e-05,0.00047706407896725,0.000250339632124861,"ANG/CSF2/CTSB/EGFR/IL10/SPP1/WNT2",7
923,"Saul SenMayo (MsigDB M45803)","Saul SenMayo (MsigDB M45803)","GOBP_ANATOMICAL_STRUCTURE_HOMEOSTASIS","GOBP_ANATOMICAL_STRUCTURE_HOMEOSTASIS","10/125","319/17872",0.0313479623824451,4.48200626959248,5.26642826717022,8.25855237661408e-05,0.00048085510591108,0.000252328975553417,"ANGPT1/CSF1/CST4/CTNNB1/IL6/IL7/PECAM1/SPP1/TNFRSF11B/VEGFA",10
924,"Saul SenMayo (MsigDB M45803)","Saul SenMayo (MsigDB M45803)","GOBP_MESONEPHRIC_TUBULE_MORPHOGENESIS","GOBP_MESONEPHRIC_TUBULE_MORPHOGENESIS","5/125","64/17872",0.078125,11.17,6.8402240265309,8.46537858267907e-05,0.000489717599729176,0.000256979573952974,"BMP2/CTNNB1/FGF1/FGF2/VEGFA",5
925,"Saul SenMayo (MsigDB M45803)","Saul SenMayo (MsigDB M45803)","GOBP_POSITIVE_REGULATION_OF_RESPONSE_TO_CYTOKINE_STIMULUS","GOBP_POSITIVE_REGULATION_OF_RESPONSE_TO_CYTOKINE_STIMULUS","5/125","64/17872",0.078125,11.17,6.8402240265309,8.46537858267907e-05,0.000489717599729176,0.000256979573952974,"AXL/CSF1/EDN1/IL7/MMP12",5
926,"Saul SenMayo (MsigDB M45803)","Saul SenMayo (MsigDB M45803)","GOBP_REGULATION_OF_B_CELL_PROLIFERATION","GOBP_REGULATION_OF_B_CELL_PROLIFERATION","5/125","64/17872",0.078125,11.17,6.8402240265309,8.46537858267907e-05,0.000489717599729176,0.000256979573952974,"IL10/IL13/IL2/IL7/MIF",5
927,"Saul SenMayo (MsigDB M45803)","Saul SenMayo (MsigDB M45803)","GOBP_INTERLEUKIN_8_PRODUCTION","GOBP_INTERLEUKIN_8_PRODUCTION","6/125","103/17872",0.058252427184466,8.32869902912621,6.26009558726216,8.52822294810599e-05,0.00049229441481556,0.000258331759056023,"HMGB1/IL10/IL1B/IL6/SERPINE1/TNF",6
928,"Saul SenMayo (MsigDB M45803)","Saul SenMayo (MsigDB M45803)","GOBP_RESPONSE_TO_NUTRIENT","GOBP_RESPONSE_TO_NUTRIENT","7/125","150/17872",0.0466666666666667,6.67221333333333,5.85475571347233,8.89570431751022e-05,0.000512407807582494,0.000268886272732587,"CXCL10/IGFBP2/IL15/IL1A/ITGA2/SPP1/TNFRSF11B",7
929,"Saul SenMayo (MsigDB M45803)","Saul SenMayo (MsigDB M45803)","GOBP_REGULATION_OF_STEROID_METABOLIC_PROCESS","GOBP_REGULATION_OF_STEROID_METABOLIC_PROCESS","6/125","104/17872",0.0576923076923077,8.24861538461538,6.22184822260301,8.9990818058168e-05,0.000517254915761692,0.000271429795357632,"BMP2/BMP6/FGF1/IGFBP7/IL1A/TNF",6
930,"Saul SenMayo (MsigDB M45803)","Saul SenMayo (MsigDB M45803)","GOBP_POSITIVE_REGULATION_OF_ASTROCYTE_DIFFERENTIATION","GOBP_POSITIVE_REGULATION_OF_ASTROCYTE_DIFFERENTIATION","3/125","13/17872",0.230769230769231,32.9944615384615,9.68467100991924,9.07592310832565e-05,0.000518655876638064,0.000272164950331302,"BMP2/IL6ST/SERPINE2",3
931,"Saul SenMayo (MsigDB M45803)","Saul SenMayo (MsigDB M45803)","GOBP_POSITIVE_REGULATION_OF_EPIDERMAL_GROWTH_FACTOR_ACTIVATED_RECEPTOR_ACTIVITY","GOBP_POSITIVE_REGULATION_OF_EPIDERMAL_GROWTH_FACTOR_ACTIVATED_RECEPTOR_ACTIVITY","3/125","13/17872",0.230769230769231,32.9944615384615,9.68467100991924,9.07592310832565e-05,0.000518655876638064,0.000272164950331302,"AREG/EGF/EREG",3
932,"Saul SenMayo (MsigDB M45803)","Saul SenMayo (MsigDB M45803)","GOBP_IN_UTERO_EMBRYONIC_DEVELOPMENT","GOBP_IN_UTERO_EMBRYONIC_DEVELOPMENT","11/125","389/17872",0.0282776349614396,4.04302313624679,5.09259378237886,9.09628620672977e-05,0.000518655876638064,0.000272164950331302,"ACVR1B/ANGPT1/BMP2/CSF2/CTNNB1/EDN1/EGFR/IGF1/IL10/VEGFA/WNT2",11
933,"Saul SenMayo (MsigDB M45803)","Saul SenMayo (MsigDB M45803)","GOBP_POSITIVE_REGULATION_OF_EPITHELIAL_CELL_DIFFERENTIATION","GOBP_POSITIVE_REGULATION_OF_EPITHELIAL_CELL_DIFFERENTIATION","5/125","65/17872",0.0769230769230769,10.9981538461538,6.77716521979383,9.11985983828268e-05,0.000518655876638064,0.000272164950331302,"BMP6/CTNNB1/FGF2/IL13/SERPINE1",5
934,"Saul SenMayo (MsigDB M45803)","Saul SenMayo (MsigDB M45803)","GOBP_ZYMOGEN_ACTIVATION","GOBP_ZYMOGEN_ACTIVATION","5/125","65/17872",0.0769230769230769,10.9981538461538,6.77716521979383,9.11985983828268e-05,0.000518655876638064,0.000272164950331302,"MMP14/PLAT/PLAU/SERPINE1/SERPINE2",5
935,"Saul SenMayo (MsigDB M45803)","Saul SenMayo (MsigDB M45803)","GOBP_CELLULAR_RESPONSE_TO_ABIOTIC_STIMULUS","GOBP_CELLULAR_RESPONSE_TO_ABIOTIC_STIMULUS","10/125","325/17872",0.0307692307692308,4.39926153846154,5.1902918882315,9.63205683844015e-05,0.000546629385978987,0.000286844064409244,"BMP6/FAS/IL13/IL1B/ITGA2/MMP1/MMP2/MMP3/MMP9/TNFRSF1A",10
936,"Saul SenMayo (MsigDB M45803)","Saul SenMayo (MsigDB M45803)","GOBP_T_CELL_DIFFERENTIATION","GOBP_T_CELL_DIFFERENTIATION","9/125","263/17872",0.0342205323193916,4.89271482889734,5.33740399395533,9.76801911818897e-05,0.000553178345851123,0.000290280634625849,"CTNNB1/HMGB1/IL15/IL18/IL1A/IL1B/IL2/IL6/IL7",9
937,"Saul SenMayo (MsigDB M45803)","Saul SenMayo (MsigDB M45803)","GOBP_PATHWAY_RESTRICTED_SMAD_PROTEIN_PHOSPHORYLATION","GOBP_PATHWAY_RESTRICTED_SMAD_PROTEIN_PHOSPHORYLATION","5/125","66/17872",0.0757575757575758,10.8315151515152,6.71546662973824,9.81255818578369e-05,0.000554533225205002,0.000290991608295797,"BMP2/BMP6/DKK1/GDF15/INHA",5
938,"Saul SenMayo (MsigDB M45803)","Saul SenMayo (MsigDB M45803)","GOBP_REGULATION_OF_OXIDOREDUCTASE_ACTIVITY","GOBP_REGULATION_OF_OXIDOREDUCTASE_ACTIVITY","6/125","106/17872",0.0566037735849057,8.09298113207547,6.14686772498001,0.000100028463753156,0.000564101818649873,0.000296012732854424,"EDN1/EGFR/IL13/IL1A/IL1B/TNF",6
939,"Saul SenMayo (MsigDB M45803)","Saul SenMayo (MsigDB M45803)","GOBP_MAINTENANCE_OF_BLOOD_BRAIN_BARRIER","GOBP_MAINTENANCE_OF_BLOOD_BRAIN_BARRIER","4/125","35/17872",0.114285714285714,16.3401142857143,7.62375042279483,0.000100952338786307,0.000568120902374824,0.00029812174920158,"ANGPT1/IL6/PECAM1/VEGFA",4
940,"Saul SenMayo (MsigDB M45803)","Saul SenMayo (MsigDB M45803)","GOBP_POSITIVE_REGULATION_OF_PEPTIDYL_SERINE_PHOSPHORYLATION","GOBP_POSITIVE_REGULATION_OF_PEPTIDYL_SERINE_PHOSPHORYLATION","6/125","107/17872",0.0560747663551402,8.01734579439252,6.11011128200472,0.00010537050034091,0.000589729497800566,0.000309460871277855,"ANGPT1/EGFR/IL6/MIF/TNF/VEGFA",6
941,"Saul SenMayo (MsigDB M45803)","Saul SenMayo (MsigDB M45803)","GOBP_MODULATION_BY_HOST_OF_SYMBIONT_PROCESS","GOBP_MODULATION_BY_HOST_OF_SYMBIONT_PROCESS","5/125","67/17872",0.0746268656716418,10.6698507462687,6.65507788493208,0.000105449772655045,0.000589729497800566,0.000309460871277855,"CCL3/CCL4/CCL5/CCL8/JUN",5
942,"Saul SenMayo (MsigDB M45803)","Saul SenMayo (MsigDB M45803)","GOBP_POSITIVE_REGULATION_OF_NIK_NF_KAPPAB_SIGNALING","GOBP_POSITIVE_REGULATION_OF_NIK_NF_KAPPAB_SIGNALING","5/125","67/17872",0.0746268656716418,10.6698507462687,6.65507788493208,0.000105449772655045,0.000589729497800566,0.000309460871277855,"EDN1/EGFR/IL18/IL1B/TNF",5
943,"Saul SenMayo (MsigDB M45803)","Saul SenMayo (MsigDB M45803)","GOBP_NEGATIVE_REGULATION_OF_LOCOMOTION","GOBP_NEGATIVE_REGULATION_OF_LOCOMOTION","11/125","396/17872",0.0277777777777778,3.97155555555556,5.0185399807105,0.00010649237725325,0.000594324678031622,0.000311872194576563,"CCL2/CXCL12/FGF2/HMGB1/IGFBP3/IGFBP5/MIF/NRG1/SEMA3F/SERPINE1/TNF",11
944,"Saul SenMayo (MsigDB M45803)","Saul SenMayo (MsigDB M45803)","GOBP_RESPONSE_TO_HEAT","GOBP_RESPONSE_TO_HEAT","6/125","108/17872",0.0555555555555556,7.94311111111111,6.07382913007256,0.000110936863373611,0.000617847127277462,0.000324215612474692,"CXCL10/CXCL12/FGF1/IGF1/IGFBP7/IL1A",6
945,"Saul SenMayo (MsigDB M45803)","Saul SenMayo (MsigDB M45803)","GOBP_LIPID_LOCALIZATION","GOBP_LIPID_LOCALIZATION","12/125","469/17872",0.0255863539445629,3.65823454157783,4.89592343571543,0.000111744498011317,0.000621059296798434,0.000325901200159147,"BMP6/C3/EDN1/EGF/IL1A/IL1B/IL6/MIF/PTGES/SPP1/SPX/TNF",12
946,"Saul SenMayo (MsigDB M45803)","Saul SenMayo (MsigDB M45803)","GOBP_NEGATIVE_REGULATION_OF_DEFENSE_RESPONSE","GOBP_NEGATIVE_REGULATION_OF_DEFENSE_RESPONSE","9/125","268/17872",0.0335820895522388,4.8014328358209,5.26230478346936,0.00011268865768551,0.000621393514099475,0.000326076580867695,"HGF/IGF1/IL10/IL13/IL2/MMP12/SERPINB4/TNFRSF1A/TNFRSF1B",9
947,"Saul SenMayo (MsigDB M45803)","Saul SenMayo (MsigDB M45803)","GOBP_MONOCYTE_DIFFERENTIATION","GOBP_MONOCYTE_DIFFERENTIATION","4/125","36/17872",0.111111111111111,15.8862222222222,7.50332876179432,0.000112959638808418,0.000621393514099475,0.000326076580867695,"CSF1/CSF2/JUN/VEGFA",4
948,"Saul SenMayo (MsigDB M45803)","Saul SenMayo (MsigDB M45803)","GOBP_POSITIVE_REGULATION_OF_MORPHOGENESIS_OF_AN_EPITHELIUM","GOBP_POSITIVE_REGULATION_OF_MORPHOGENESIS_OF_AN_EPITHELIUM","4/125","36/17872",0.111111111111111,15.8862222222222,7.50332876179432,0.000112959638808418,0.000621393514099475,0.000326076580867695,"CTNNB1/EGF/FGF2/VEGFA",4
949,"Saul SenMayo (MsigDB M45803)","Saul SenMayo (MsigDB M45803)","GOBP_REGULATION_OF_CALCINEURIN_MEDIATED_SIGNALING","GOBP_REGULATION_OF_CALCINEURIN_MEDIATED_SIGNALING","4/125","36/17872",0.111111111111111,15.8862222222222,7.50332876179432,0.000112959638808418,0.000621393514099475,0.000326076580867695,"IGF1/NRG1/PTBP1/TNF",4
950,"Saul SenMayo (MsigDB M45803)","Saul SenMayo (MsigDB M45803)","GOBP_SALIVARY_GLAND_DEVELOPMENT","GOBP_SALIVARY_GLAND_DEVELOPMENT","4/125","36/17872",0.111111111111111,15.8862222222222,7.50332876179432,0.000112959638808418,0.000621393514099475,0.000326076580867695,"EGFR/FGF7/HGF/TNF",4
951,"Saul SenMayo (MsigDB M45803)","Saul SenMayo (MsigDB M45803)","GOBP_CARDIOCYTE_DIFFERENTIATION","GOBP_CARDIOCYTE_DIFFERENTIATION","7/125","156/17872",0.0448717948717949,6.41558974358974,5.70154005484971,0.000113718151213325,0.000624289442375193,0.000327596220788548,"BMP2/DKK1/EDN1/EGFR/IGF1/NRG1/VEGFA",7
952,"Saul SenMayo (MsigDB M45803)","Saul SenMayo (MsigDB M45803)","GOBP_ACTIVATION_OF_TRANSMEMBRANE_RECEPTOR_PROTEIN_TYROSINE_KINASE_ACTIVITY","GOBP_ACTIVATION_OF_TRANSMEMBRANE_RECEPTOR_PROTEIN_TYROSINE_KINASE_ACTIVITY","3/125","14/17872",0.214285714285714,30.6377142857143,9.31020566575814,0.000114922036775306,0.000625790038310878,0.000328383659313202,"ANGPT1/EGF/NRG1",3
953,"Saul SenMayo (MsigDB M45803)","Saul SenMayo (MsigDB M45803)","GOBP_DETECTION_OF_MECHANICAL_STIMULUS_INVOLVED_IN_SENSORY_PERCEPTION_OF_PAIN","GOBP_DETECTION_OF_MECHANICAL_STIMULUS_INVOLVED_IN_SENSORY_PERCEPTION_OF_PAIN","3/125","14/17872",0.214285714285714,30.6377142857143,9.31020566575814,0.000114922036775306,0.000625790038310878,0.000328383659313202,"CXCL12/ITGA2/TNF",3
954,"Saul SenMayo (MsigDB M45803)","Saul SenMayo (MsigDB M45803)","GOBP_EXTRACELLULAR_MATRIX_CONSTITUENT_SECRETION","GOBP_EXTRACELLULAR_MATRIX_CONSTITUENT_SECRETION","3/125","14/17872",0.214285714285714,30.6377142857143,9.31020566575814,0.000114922036775306,0.000625790038310878,0.000328383659313202,"BMP2/TNFRSF1A/TNFRSF1B",3
955,"Saul SenMayo (MsigDB M45803)","Saul SenMayo (MsigDB M45803)","GOBP_NEGATIVE_REGULATION_OF_CARDIOCYTE_DIFFERENTIATION","GOBP_NEGATIVE_REGULATION_OF_CARDIOCYTE_DIFFERENTIATION","3/125","14/17872",0.214285714285714,30.6377142857143,9.31020566575814,0.000114922036775306,0.000625790038310878,0.000328383659313202,"BMP2/DKK1/EGFR",3
956,"Saul SenMayo (MsigDB M45803)","Saul SenMayo (MsigDB M45803)","GOBP_REGULATION_OF_PROTEIN_CONTAINING_COMPLEX_ASSEMBLY","GOBP_REGULATION_OF_PROTEIN_CONTAINING_COMPLEX_ASSEMBLY","11/125","401/17872",0.027431421446384,3.9220349127182,4.96667410747785,0.000118925288733242,0.000646280862004889,0.000339136230071828,"CCL24/CCL26/CSF2/DKK1/HMGB1/LCP1/MMP1/MMP3/NRG1/TNF/VEGFA",11
957,"Saul SenMayo (MsigDB M45803)","Saul SenMayo (MsigDB M45803)","GOBP_REGULATION_OF_ENDOCYTOSIS","GOBP_REGULATION_OF_ENDOCYTOSIS","8/125","211/17872",0.037914691943128,5.42089099526066,5.42138623049973,0.000119246397805047,0.000646719375192693,0.000339366340103072,"ANGPT1/AXL/C3/DKK1/EGF/ITGA2/SERPINE1/VEGFA",8
958,"Saul SenMayo (MsigDB M45803)","Saul SenMayo (MsigDB M45803)","GOBP_POSITIVE_REGULATION_OF_CYTOKINE_PRODUCTION_INVOLVED_IN_IMMUNE_RESPONSE","GOBP_POSITIVE_REGULATION_OF_CYTOKINE_PRODUCTION_INVOLVED_IN_IMMUNE_RESPONSE","5/125","69/17872",0.072463768115942,10.3605797101449,6.53804122380613,0.000121351356582963,0.000655492267486286,0.000343969920054435,"CD55/IL18/IL1B/IL6/MIF",5
959,"Saul SenMayo (MsigDB M45803)","Saul SenMayo (MsigDB M45803)","GOBP_PROTEIN_LOCALIZATION_TO_CELL_SURFACE","GOBP_PROTEIN_LOCALIZATION_TO_CELL_SURFACE","5/125","69/17872",0.072463768115942,10.3605797101449,6.53804122380613,0.000121351356582963,0.000655492267486286,0.000343969920054435,"ANGPT1/CTNNB1/EGF/FGF7/TNF",5
960,"Saul SenMayo (MsigDB M45803)","Saul SenMayo (MsigDB M45803)","GOBP_FEMALE_GAMETE_GENERATION","GOBP_FEMALE_GAMETE_GENERATION","7/125","158/17872",0.0443037974683544,6.33437974683544,5.65224673721032,0.000123118295060425,0.000663703835095278,0.000348278944575531,"ANG/CTNNB1/EDN1/EREG/IGF1/MMP2/PLAT",7
961,"Saul SenMayo (MsigDB M45803)","Saul SenMayo (MsigDB M45803)","GOBP_EPIDERMIS_DEVELOPMENT","GOBP_EPIDERMIS_DEVELOPMENT","10/125","335/17872",0.0298507462686567,4.26794029850746,5.06740745099698,0.000123516429396191,0.000664518390151506,0.000348706382779562,"ACVR1B/CTNNB1/DKK1/EGFR/EREG/FGF7/IGFBP5/IL1A/TNF/WNT16",10
962,"Saul SenMayo (MsigDB M45803)","Saul SenMayo (MsigDB M45803)","GOBP_REGULATION_OF_METAL_ION_TRANSPORT","GOBP_REGULATION_OF_METAL_ION_TRANSPORT","11/125","403/17872",0.0272952853598015,3.90257071960298,4.94616123981688,0.00012423451402087,0.00066704759025178,0.000350033581893029,"CCL2/CCL3/CCL4/CCL5/CTNNB1/CXCL10/CXCL12/EGF/GEM/IL13/SERPINE2",11
963,"Saul SenMayo (MsigDB M45803)","Saul SenMayo (MsigDB M45803)","GOBP_DOPAMINERGIC_NEURON_DIFFERENTIATION","GOBP_DOPAMINERGIC_NEURON_DIFFERENTIATION","4/125","37/17872",0.108108108108108,15.4568648648649,7.38763424778556,0.000125969648384047,0.000675016641739216,0.000354215345948851,"CTNNB1/DKK1/VEGFA/WNT2",4
964,"Saul SenMayo (MsigDB M45803)","Saul SenMayo (MsigDB M45803)","GOBP_RESPONSE_TO_PEPTIDE_HORMONE","GOBP_RESPONSE_TO_PEPTIDE_HORMONE","11/125","404/17872",0.0272277227722772,3.89291089108911,4.93595403404674,0.000126964118488307,0.000678992999470268,0.000356301941807721,"AREG/CXCL12/EDN1/EREG/GDF15/IGFBP1/IGFBP5/IL10/IL1B/PLAT/VGF",11
965,"Saul SenMayo (MsigDB M45803)","Saul SenMayo (MsigDB M45803)","GOBP_NEPHRON_EPITHELIUM_DEVELOPMENT","GOBP_NEPHRON_EPITHELIUM_DEVELOPMENT","6/125","111/17872",0.0540540540540541,7.72843243243243,5.96772273200753,0.000129050371033808,0.000688780750160605,0.000361438069248825,"BMP2/CTNNB1/FGF1/FGF2/PECAM1/VEGFA",6
966,"Saul SenMayo (MsigDB M45803)","Saul SenMayo (MsigDB M45803)","GOBP_REGULATION_OF_WNT_SIGNALING_PATHWAY","GOBP_REGULATION_OF_WNT_SIGNALING_PATHWAY","10/125","337/17872",0.029673590504451,4.24261127596439,5.04340579577286,0.000129670527943161,0.000690720237954661,0.000362455816512307,"BMP2/CTNNB1/DKK1/EGF/EGFR/FGF2/IGFBP1/IGFBP2/IGFBP4/IGFBP6",10
967,"Saul SenMayo (MsigDB M45803)","Saul SenMayo (MsigDB M45803)","GOBP_NEGATIVE_REGULATION_OF_IMMUNE_EFFECTOR_PROCESS","GOBP_NEGATIVE_REGULATION_OF_IMMUNE_EFFECTOR_PROCESS","6/125","112/17872",0.0535714285714286,7.65942857142857,5.93323370200593,0.000135583095175772,0.000720787600835624,0.000378233681361992,"ANGPT1/CD55/IL10/IL2/SERPINB4/TNF",6
968,"Saul SenMayo (MsigDB M45803)","Saul SenMayo (MsigDB M45803)","GOBP_MYELOID_CELL_HOMEOSTASIS","GOBP_MYELOID_CELL_HOMEOSTASIS","7/125","161/17872",0.0434782608695652,6.21634782608696,5.57988050141239,0.000138394042944129,0.000734280030610863,0.000385313841146221,"ACVR1B/AXL/HMGB1/IL6/INHA/KITLG/VEGFA",7
969,"Saul SenMayo (MsigDB M45803)","Saul SenMayo (MsigDB M45803)","GOBP_POSITIVE_REGULATION_OF_HETEROTYPIC_CELL_CELL_ADHESION","GOBP_POSITIVE_REGULATION_OF_HETEROTYPIC_CELL_CELL_ADHESION","3/125","15/17872",0.2,28.5952,8.9730871437216,0.000142919392323514,0.000755310737426821,0.000396349715863575,"IL10/IL1B/TNF",3
970,"Saul SenMayo (MsigDB M45803)","Saul SenMayo (MsigDB M45803)","GOBP_REGULATION_OF_PODOSOME_ASSEMBLY","GOBP_REGULATION_OF_PODOSOME_ASSEMBLY","3/125","15/17872",0.2,28.5952,8.9730871437216,0.000142919392323514,0.000755310737426821,0.000396349715863575,"CSF2/LCP1/TNF",3
971,"Saul SenMayo (MsigDB M45803)","Saul SenMayo (MsigDB M45803)","GOBP_REGULATION_OF_RECEPTOR_MEDIATED_ENDOCYTOSIS","GOBP_REGULATION_OF_RECEPTOR_MEDIATED_ENDOCYTOSIS","6/125","114/17872",0.0526315789473684,7.52505263157895,5.8655180850556,0.000149434275398098,0.000788192550629183,0.000413604465033745,"ANGPT1/C3/DKK1/EGF/SERPINE1/VEGFA",6
972,"Saul SenMayo (MsigDB M45803)","Saul SenMayo (MsigDB M45803)","GOBP_ENDOTHELIAL_CELL_MIGRATION","GOBP_ENDOTHELIAL_CELL_MIGRATION","9/125","281/17872",0.0320284697508897,4.5793024911032,5.07543485231415,0.000161006566257539,0.000847568812588609,0.000444762190444659,"ANGPT1/EDN1/EGF/FGF1/FGF2/HMGB1/TNF/VEGFA/VEGFC",9
973,"Saul SenMayo (MsigDB M45803)","Saul SenMayo (MsigDB M45803)","GOBP_T_CELL_ACTIVATION_INVOLVED_IN_IMMUNE_RESPONSE","GOBP_T_CELL_ACTIVATION_INVOLVED_IN_IMMUNE_RESPONSE","6/125","116/17872",0.0517241379310345,7.39531034482759,5.79942598327957,0.000164382910384991,0.000863652400264897,0.000453202061731648,"HMGB1/ICAM1/IL18/IL2/IL6/LCP1",6
974,"Saul SenMayo (MsigDB M45803)","Saul SenMayo (MsigDB M45803)","GOBP_CELLULAR_RESPONSE_TO_ESTRADIOL_STIMULUS","GOBP_CELLULAR_RESPONSE_TO_ESTRADIOL_STIMULUS","4/125","40/17872",0.1,14.2976,7.06594401585194,0.000171510957645145,0.000899345957242572,0.000471932274960786,"EGFR/IL10/ITGA2/MMP2",4
975,"Saul SenMayo (MsigDB M45803)","Saul SenMayo (MsigDB M45803)","GOBP_MONOCARBOXYLIC_ACID_TRANSPORT","GOBP_MONOCARBOXYLIC_ACID_TRANSPORT","6/125","117/17872",0.0512820512820513,7.33210256410256,5.76696734871613,0.000172287900193994,0.000899911556353094,0.000472229073398356,"EDN1/IL1A/IL1B/MIF/PTGES/TNF",6
976,"Saul SenMayo (MsigDB M45803)","Saul SenMayo (MsigDB M45803)","GOBP_REGULATION_OF_MYELOID_LEUKOCYTE_DIFFERENTIATION","GOBP_REGULATION_OF_MYELOID_LEUKOCYTE_DIFFERENTIATION","6/125","117/17872",0.0512820512820513,7.33210256410256,5.76696734871613,0.000172287900193994,0.000899911556353094,0.000472229073398356,"CCL3/CSF1/CTNNB1/INHA/KITLG/TNF",6
977,"Saul SenMayo (MsigDB M45803)","Saul SenMayo (MsigDB M45803)","GOBP_NEUTROPHIL_HOMEOSTASIS","GOBP_NEUTROPHIL_HOMEOSTASIS","3/125","16/17872",0.1875,26.808,8.66740743044545,0.00017500332626759,0.000910558892959029,0.000477816269011175,"AXL/HMGB1/IL6",3
978,"Saul SenMayo (MsigDB M45803)","Saul SenMayo (MsigDB M45803)","GOBP_POSITIVE_REGULATION_OF_MEMBRANE_PROTEIN_ECTODOMAIN_PROTEOLYSIS","GOBP_POSITIVE_REGULATION_OF_MEMBRANE_PROTEIN_ECTODOMAIN_PROTEOLYSIS","3/125","16/17872",0.1875,26.808,8.66740743044545,0.00017500332626759,0.000910558892959029,0.000477816269011175,"IL1B/TNF/TNFRSF1B",3
979,"Saul SenMayo (MsigDB M45803)","Saul SenMayo (MsigDB M45803)","GOBP_REGULATION_OF_RESPONSE_TO_BIOTIC_STIMULUS","GOBP_REGULATION_OF_RESPONSE_TO_BIOTIC_STIMULUS","10/125","350/17872",0.0285714285714286,4.08502857142857,4.89179595919693,0.000176341447430397,0.000915749987621176,0.000480540298728232,"BMP6/CCL5/CD55/EREG/HMGB1/IL15/IL1B/MIF/MMP12/SERPINB4",10
980,"Saul SenMayo (MsigDB M45803)","Saul SenMayo (MsigDB M45803)","GOBP_LYMPHOCYTE_APOPTOTIC_PROCESS","GOBP_LYMPHOCYTE_APOPTOTIC_PROCESS","5/125","75/17872",0.0666666666666667,9.53173333333333,6.21385998892032,0.000180240847521638,0.000931705636380237,0.000488913033999569,"CCL5/FAS/IL10/IL2/MIF",5
981,"Saul SenMayo (MsigDB M45803)","Saul SenMayo (MsigDB M45803)","GOBP_REGULATION_OF_IMMUNOGLOBULIN_PRODUCTION","GOBP_REGULATION_OF_IMMUNOGLOBULIN_PRODUCTION","5/125","75/17872",0.0666666666666667,9.53173333333333,6.21385998892032,0.000180240847521638,0.000931705636380237,0.000488913033999569,"IL10/IL13/IL2/IL6/TNF",5
982,"Saul SenMayo (MsigDB M45803)","Saul SenMayo (MsigDB M45803)","GOBP_REGIONALIZATION","GOBP_REGIONALIZATION","10/125","351/17872",0.0284900284900285,4.07339031339031,4.88043789733079,0.000180453024741302,0.000931705636380237,0.000488913033999569,"BMP2/C3/CTNNB1/DKK1/EDN1/ETS2/FGF1/FGF2/SEMA3F/WNT2",10
983,"Saul SenMayo (MsigDB M45803)","Saul SenMayo (MsigDB M45803)","GOBP_UROGENITAL_SYSTEM_DEVELOPMENT","GOBP_UROGENITAL_SYSTEM_DEVELOPMENT","10/125","353/17872",0.028328611898017,4.05031161473088,4.85784735415557,0.000188918942472247,0.000968553527223609,0.000508248984545827,"ANGPT1/BMP2/BMP6/CTNNB1/FGF1/FGF2/MMP2/MMP9/PECAM1/VEGFA",10
984,"Saul SenMayo (MsigDB M45803)","Saul SenMayo (MsigDB M45803)","GOBP_MESENCHYMAL_CELL_PROLIFERATION","GOBP_MESENCHYMAL_CELL_PROLIFERATION","4/125","41/17872",0.0975609756097561,13.9488780487805,6.96631612359874,0.000189029963491597,0.000968553527223609,0.000508248984545827,"BMP2/CTNNB1/FGF7/WNT2",4
985,"Saul SenMayo (MsigDB M45803)","Saul SenMayo (MsigDB M45803)","GOBP_POSITIVE_REGULATION_OF_HEART_GROWTH","GOBP_POSITIVE_REGULATION_OF_HEART_GROWTH","4/125","41/17872",0.0975609756097561,13.9488780487805,6.96631612359874,0.000189029963491597,0.000968553527223609,0.000508248984545827,"EDN1/FGF2/IGF1/WNT2",4
986,"Saul SenMayo (MsigDB M45803)","Saul SenMayo (MsigDB M45803)","GOBP_POSITIVE_REGULATION_OF_INTERLEUKIN_10_PRODUCTION","GOBP_POSITIVE_REGULATION_OF_INTERLEUKIN_10_PRODUCTION","4/125","41/17872",0.0975609756097561,13.9488780487805,6.96631612359874,0.000189029963491597,0.000968553527223609,0.000508248984545827,"HGF/HMGB1/IL13/IL6",4
987,"Saul SenMayo (MsigDB M45803)","Saul SenMayo (MsigDB M45803)","GOBP_POSITIVE_REGULATION_OF_BLOOD_VESSEL_ENDOTHELIAL_CELL_MIGRATION","GOBP_POSITIVE_REGULATION_OF_BLOOD_VESSEL_ENDOTHELIAL_CELL_MIGRATION","5/125","76/17872",0.0657894736842105,9.40631578947368,6.16337024570959,0.000191863145031505,0.000981201255009027,0.0005148858865064,"ANGPT1/FGF2/HMGB1/VEGFA/VEGFC",5
988,"Saul SenMayo (MsigDB M45803)","Saul SenMayo (MsigDB M45803)","GOBP_NEPHRON_MORPHOGENESIS","GOBP_NEPHRON_MORPHOGENESIS","5/125","77/17872",0.0649350649350649,9.28415584415584,6.11380504626176,0.000204048401658785,0.00103956477360252,0.00054551217429113,"BMP2/CTNNB1/FGF1/FGF2/VEGFA",5
989,"Saul SenMayo (MsigDB M45803)","Saul SenMayo (MsigDB M45803)","GOBP_REGULATION_OF_OXIDATIVE_STRESS_INDUCED_CELL_DEATH","GOBP_REGULATION_OF_OXIDATIVE_STRESS_INDUCED_CELL_DEATH","5/125","77/17872",0.0649350649350649,9.28415584415584,6.11380504626176,0.000204048401658785,0.00103956477360252,0.00054551217429113,"CTNNB1/HGF/IL10/MMP3/TNF",5
990,"Saul SenMayo (MsigDB M45803)","Saul SenMayo (MsigDB M45803)","GOBP_CARDIAC_MUSCLE_CELL_DIFFERENTIATION","GOBP_CARDIAC_MUSCLE_CELL_DIFFERENTIATION","6/125","121/17872",0.0495867768595041,7.08971900826446,5.64086214523233,0.000206963777484174,0.00104680181528719,0.000549309815809089,"BMP2/DKK1/EDN1/IGF1/NRG1/VEGFA",6
991,"Saul SenMayo (MsigDB M45803)","Saul SenMayo (MsigDB M45803)","GOBP_NEGATIVE_REGULATION_OF_INTERFERON_GAMMA_PRODUCTION","GOBP_NEGATIVE_REGULATION_OF_INTERFERON_GAMMA_PRODUCTION","4/125","42/17872",0.0952380952380952,13.6167619047619,6.87011236521017,0.000207803780432476,0.00104680181528719,0.000549309815809089,"AXL/HMGB1/IL10/INHA",4
992,"Saul SenMayo (MsigDB M45803)","Saul SenMayo (MsigDB M45803)","GOBP_POSITIVE_REGULATION_OF_B_CELL_PROLIFERATION","GOBP_POSITIVE_REGULATION_OF_B_CELL_PROLIFERATION","4/125","42/17872",0.0952380952380952,13.6167619047619,6.87011236521017,0.000207803780432476,0.00104680181528719,0.000549309815809089,"IL13/IL2/IL7/MIF",4
993,"Saul SenMayo (MsigDB M45803)","Saul SenMayo (MsigDB M45803)","GOBP_POSITIVE_REGULATION_OF_GLIAL_CELL_DIFFERENTIATION","GOBP_POSITIVE_REGULATION_OF_GLIAL_CELL_DIFFERENTIATION","4/125","42/17872",0.0952380952380952,13.6167619047619,6.87011236521017,0.000207803780432476,0.00104680181528719,0.000549309815809089,"BMP2/IL6ST/SERPINE2/TNFRSF1B",4
994,"Saul SenMayo (MsigDB M45803)","Saul SenMayo (MsigDB M45803)","GOBP_POSITIVE_REGULATION_OF_SMOOTH_MUSCLE_CELL_MIGRATION","GOBP_POSITIVE_REGULATION_OF_SMOOTH_MUSCLE_CELL_MIGRATION","4/125","42/17872",0.0952380952380952,13.6167619047619,6.87011236521017,0.000207803780432476,0.00104680181528719,0.000549309815809089,"CCL5/IGF1/IGFBP5/ITGA2",4
995,"Saul SenMayo (MsigDB M45803)","Saul SenMayo (MsigDB M45803)","GOBP_REGULATION_OF_NITRIC_OXIDE_SYNTHASE_ACTIVITY","GOBP_REGULATION_OF_NITRIC_OXIDE_SYNTHASE_ACTIVITY","4/125","42/17872",0.0952380952380952,13.6167619047619,6.87011236521017,0.000207803780432476,0.00104680181528719,0.000549309815809089,"EGFR/IL1A/IL1B/TNF",4
996,"Saul SenMayo (MsigDB M45803)","Saul SenMayo (MsigDB M45803)","GOBP_CELL_ACTIVATION_INVOLVED_IN_IMMUNE_RESPONSE","GOBP_CELL_ACTIVATION_INVOLVED_IN_IMMUNE_RESPONSE","9/125","291/17872",0.0309278350515464,4.4219381443299,4.93928199414151,0.000209000447249037,0.00105086206186899,0.000551440432387522,"CCL3/HMGB1/ICAM1/IL10/IL13/IL18/IL2/IL6/LCP1",9
997,"Saul SenMayo (MsigDB M45803)","Saul SenMayo (MsigDB M45803)","GOBP_CHRONIC_INFLAMMATORY_RESPONSE","GOBP_CHRONIC_INFLAMMATORY_RESPONSE","3/125","17/17872",0.176470588235294,25.2310588235294,8.38849180492357,0.000211420151956547,0.00105318557178354,0.000552659695465359,"CCL5/IL10/TNF",3
998,"Saul SenMayo (MsigDB M45803)","Saul SenMayo (MsigDB M45803)","GOBP_MIDBRAIN_DOPAMINERGIC_NEURON_DIFFERENTIATION","GOBP_MIDBRAIN_DOPAMINERGIC_NEURON_DIFFERENTIATION","3/125","17/17872",0.176470588235294,25.2310588235294,8.38849180492357,0.000211420151956547,0.00105318557178354,0.000552659695465359,"CTNNB1/DKK1/WNT2",3
999,"Saul SenMayo (MsigDB M45803)","Saul SenMayo (MsigDB M45803)","GOBP_POSITIVE_REGULATION_OF_GLIAL_CELL_PROLIFERATION","GOBP_POSITIVE_REGULATION_OF_GLIAL_CELL_PROLIFERATION","3/125","17/17872",0.176470588235294,25.2310588235294,8.38849180492357,0.000211420151956547,0.00105318557178354,0.000552659695465359,"IL1B/IL6/TNF",3
1000,"Saul SenMayo (MsigDB M45803)","Saul SenMayo (MsigDB M45803)","GOBP_POSITIVE_REGULATION_OF_VASCULAR_PERMEABILITY","GOBP_POSITIVE_REGULATION_OF_VASCULAR_PERMEABILITY","3/125","17/17872",0.176470588235294,25.2310588235294,8.38849180492357,0.000211420151956547,0.00105318557178354,0.000552659695465359,"ANGPT1/BMP6/VEGFA",3
1001,"Saul SenMayo (MsigDB M45803)","Saul SenMayo (MsigDB M45803)","GOBP_REGULATION_OF_CYSTEINE_TYPE_ENDOPEPTIDASE_ACTIVITY_INVOLVED_IN_APOPTOTIC_SIGNALING_PATHWAY","GOBP_REGULATION_OF_CYSTEINE_TYPE_ENDOPEPTIDASE_ACTIVITY_INVOLVED_IN_APOPTOTIC_SIGNALING_PATHWAY","3/125","17/17872",0.176470588235294,25.2310588235294,8.38849180492357,0.000211420151956547,0.00105318557178354,0.000552659695465359,"FA…
1002,"Saul SenMayo (MsigDB M45803)","Saul SenMayo (MsigDB M45803)","GOBP_ENDODERM_DEVELOPMENT","GOBP_ENDODERM_DEVELOPMENT","5/125","78/17872",0.0641025641025641,9.16512820512821,6.06513505188616,0.000216814670187588,0.0010760728096026,0.000564669785825511,"CTNNB1/DKK1/MMP14/MMP2/MMP9",5
1003,"Saul SenMayo (MsigDB M45803)","Saul SenMayo (MsigDB M45803)","GOBP_REGULATION_OF_GLUCOSE_TRANSMEMBRANE_TRANSPORT","GOBP_REGULATION_OF_GLUCOSE_TRANSMEMBRANE_TRANSPORT","5/125","78/17872",0.0641025641025641,9.16512820512821,6.06513505188616,0.000216814670187588,0.0010760728096026,0.000564669785825511,"C3/EDN1/IGF1/IL1B/TNF",5
1004,"Saul SenMayo (MsigDB M45803)","Saul SenMayo (MsigDB M45803)","GOBP_HORMONE_TRANSPORT","GOBP_HORMONE_TRANSPORT","9/125","293/17872",0.0307167235494881,4.3917542662116,4.9127884834792,0.000219901600722397,0.00108938362052164,0.000571654641017224,"BMP6/CCL5/EDN1/IL1B/IL6/INHA/SPP1/TNF/VGF",9
1005,"Saul SenMayo (MsigDB M45803)","Saul SenMayo (MsigDB M45803)","GOBP_POSITIVE_REGULATION_OF_DNA_METABOLIC_PROCESS","GOBP_POSITIVE_REGULATION_OF_DNA_METABOLIC_PROCESS","8/125","231/17872",0.0346320346320346,4.95154978354978,5.0731628905066,0.000221729690293234,0.00109642071119264,0.000575347358133178,"CTNNB1/EGFR/FGF2/HGF/HMGB1/IL2/IL6/TNF",8
1006,"Saul SenMayo (MsigDB M45803)","Saul SenMayo (MsigDB M45803)","GOBP_REGULATION_OF_CELL_MATRIX_ADHESION","GOBP_REGULATION_OF_CELL_MATRIX_ADHESION","6/125","123/17872",0.0487804878048781,6.97443902439024,5.57994223870377,0.00022624987067579,0.00111671954517041,0.000585999182184904,"CSF1/MMP12/MMP14/PLAU/SERPINE1/VEGFA",6
1007,"Saul SenMayo (MsigDB M45803)","Saul SenMayo (MsigDB M45803)","GOBP_REGULATION_OF_CYSTEINE_TYPE_ENDOPEPTIDASE_ACTIVITY","GOBP_REGULATION_OF_CYSTEINE_TYPE_ENDOPEPTIDASE_ACTIVITY","8/125","232/17872",0.0344827586206897,4.93020689655172,5.05681510639101,0.000228321499713892,0.00112488064877357,0.000590281725691786,"BEX3/FAS/HGF/HMGB1/MMP9/PLAUR/TNF/VEGFA",8
1008,"Saul SenMayo (MsigDB M45803)","Saul SenMayo (MsigDB M45803)","GOBP_NEGATIVE_REGULATION_OF_WNT_SIGNALING_PATHWAY","GOBP_NEGATIVE_REGULATION_OF_WNT_SIGNALING_PATHWAY","7/125","175/17872",0.04,5.71904,5.26489624184009,0.000231370962873099,0.00113574432505225,0.000595982445664282,"BMP2/CTNNB1/DKK1/IGFBP1/IGFBP2/IGFBP4/IGFBP6",7
1009,"Saul SenMayo (MsigDB M45803)","Saul SenMayo (MsigDB M45803)","GOBP_ORGAN_GROWTH","GOBP_ORGAN_GROWTH","7/125","175/17872",0.04,5.71904,5.26489624184009,0.000231370962873099,0.00113574432505225,0.000595982445664282,"EDN1/FGF2/FGF7/IGF1/IL7/MMP13/WNT2",7
1010,"Saul SenMayo (MsigDB M45803)","Saul SenMayo (MsigDB M45803)","GOBP_CARDIAC_MUSCLE_TISSUE_DEVELOPMENT","GOBP_CARDIAC_MUSCLE_TISSUE_DEVELOPMENT","8/125","234/17872",0.0341880341880342,4.88806837606838,5.02439890989115,0.000241988067464862,0.00118354163905541,0.000621064111905033,"BMP2/DKK1/EDN1/FGF2/IGF1/NRG1/VEGFA/WNT2",8
1011,"Saul SenMayo (MsigDB M45803)","Saul SenMayo (MsigDB M45803)","GOBP_REGULATION_OF_HORMONE_SECRETION","GOBP_REGULATION_OF_HORMONE_SECRETION","8/125","234/17872",0.0341880341880342,4.88806837606838,5.02439890989115,0.000241988067464862,0.00118354163905541,0.000621064111905033,"BMP6/CCL5/EDN1/IL1B/IL6/INHA/SPP1/TNF",8
1012,"Saul SenMayo (MsigDB M45803)","Saul SenMayo (MsigDB M45803)","GOBP_CELL_SUBSTRATE_ADHESION","GOBP_CELL_SUBSTRATE_ADHESION","10/125","365/17872",0.0273972602739726,3.91715068493151,4.72570261940331,0.00024705820084102,0.00120614620737267,0.000632925871292019,"ANGPT1/AXL/CSF1/CTNNB1/ITGA2/MMP12/MMP14/PLAU/SERPINE1/VEGFA",10
1013,"Saul SenMayo (MsigDB M45803)","Saul SenMayo (MsigDB M45803)","GOBP_REGULATION_OF_T_CELL_MIGRATION","GOBP_REGULATION_OF_T_CELL_MIGRATION","4/125","44/17872",0.0909090909090909,12.9978181818182,6.68719921178391,0.000249324836238386,0.00121500690123416,0.000637575525163378,"CCL20/CCL5/CXCL10/CXCL12",4
1014,"Saul SenMayo (MsigDB M45803)","Saul SenMayo (MsigDB M45803)","GOBP_CHEMOKINE_C_X_C_MOTIF_LIGAND_2_PRODUCTION","GOBP_CHEMOKINE_C_X_C_MOTIF_LIGAND_2_PRODUCTION","3/125","18/17872",0.166666666666667,23.8293333333333,8.13258621323098,0.000252410547509682,0.00122339526630819,0.000641977324249375,"HMGB1/MIF/TNF",3
1015,"Saul SenMayo (MsigDB M45803)","Saul SenMayo (MsigDB M45803)","GOBP_MORPHOGENESIS_OF_AN_ENDOTHELIUM","GOBP_MORPHOGENESIS_OF_AN_ENDOTHELIUM","3/125","18/17872",0.166666666666667,23.8293333333333,8.13258621323098,0.000252410547509682,0.00122339526630819,0.000641977324249375,"CTNNB1/CXCL10/FGF1",3
1016,"Saul SenMayo (MsigDB M45803)","Saul SenMayo (MsigDB M45803)","GOBP_RESPONSE_TO_FOLLICLE_STIMULATING_HORMONE","GOBP_RESPONSE_TO_FOLLICLE_STIMULATING_HORMONE","3/125","18/17872",0.166666666666667,23.8293333333333,8.13258621323098,0.000252410547509682,0.00122339526630819,0.000641977324249375,"EDN1/PAPPA/PLAT",3
1017,"Saul SenMayo (MsigDB M45803)","Saul SenMayo (MsigDB M45803)","GOBP_CELL_MATRIX_ADHESION","GOBP_CELL_MATRIX_ADHESION","8/125","236/17872",0.0338983050847458,4.84664406779661,4.99234877432322,0.00025631846141605,0.0012401019086496,0.000650744143807125,"CSF1/CTNNB1/ITGA2/MMP12/MMP14/PLAU/SERPINE1/VEGFA",8
1018,"Saul SenMayo (MsigDB M45803)","Saul SenMayo (MsigDB M45803)","GOBP_RESPONSE_TO_TEMPERATURE_STIMULUS","GOBP_RESPONSE_TO_TEMPERATURE_STIMULUS","7/125","179/17872",0.0391061452513966,5.59124022346369,5.18110928050657,0.000265600417457629,0.00128270219562122,0.000673098667316791,"CXCL10/CXCL12/FGF1/IGF1/IGFBP7/IL1A/VGF",7
1019,"Saul SenMayo (MsigDB M45803)","Saul SenMayo (MsigDB M45803)","GOBP_POSITIVE_REGULATION_OF_PROTEIN_SECRETION","GOBP_POSITIVE_REGULATION_OF_PROTEIN_SECRETION","6/125","128/17872",0.046875,6.702,5.43342144664742,0.000280695242440875,0.00135317240531533,0.000710077947770634,"ANG/BMP6/IGF1/IL13/IL1A/VEGFC",6
1020,"Saul SenMayo (MsigDB M45803)","Saul SenMayo (MsigDB M45803)","GOBP_RESPONSE_TO_VITAMIN","GOBP_RESPONSE_TO_VITAMIN","5/125","83/17872",0.0602409638554217,8.61301204819277,5.83427310775608,0.000290010800517411,0.00139557970195319,0.000732331199498819,"CXCL10/IL15/IL1A/ITGA2/SPP1",5
1021,"Saul SenMayo (MsigDB M45803)","Saul SenMayo (MsigDB M45803)","GOBP_POSITIVE_REGULATION_OF_PROTEIN_LOCALIZATION","GOBP_POSITIVE_REGULATION_OF_PROTEIN_LOCALIZATION","11/125","445/17872",0.0247191011235955,3.53423820224719,4.54342206182451,0.000292720586619052,0.00140610424643795,0.00073785395987998,"ANG/BMP6/EGF/EGFR/IGF1/IL13/IL1A/IL1B/PECAM1/TNF/VEGFC",11
1022,"Saul SenMayo (MsigDB M45803)","Saul SenMayo (MsigDB M45803)","GOBP_NEGATIVE_REGULATION_OF_INFLAMMATORY_RESPONSE","GOBP_NEGATIVE_REGULATION_OF_INFLAMMATORY_RESPONSE","7/125","182/17872",0.0384615384615385,5.49907692307692,5.11990797892262,0.000293856533225799,0.00140904469585989,0.000739396962296268,"HGF/IGF1/IL10/IL13/IL2/TNFRSF1A/TNFRSF1B",7
1023,"Saul SenMayo (MsigDB M45803)","Saul SenMayo (MsigDB M45803)","GOBP_REGULATION_OF_HUMORAL_IMMUNE_RESPONSE","GOBP_REGULATION_OF_HUMORAL_IMMUNE_RESPONSE","4/125","46/17872",0.0869565217391304,12.4326956521739,6.51579731500795,0.000296496881844211,0.0014166547285274,0.000743390331033162,"C3/CD55/IL1B/TNF",4
1024,"Saul SenMayo (MsigDB M45803)","Saul SenMayo (MsigDB M45803)","GOBP_REGULATION_OF_RELEASE_OF_CYTOCHROME_C_FROM_MITOCHONDRIA","GOBP_REGULATION_OF_RELEASE_OF_CYTOCHROME_C_FROM_MITOCHONDRIA","4/125","46/17872",0.0869565217391304,12.4326956521739,6.51579731500795,0.000296496881844211,0.0014166547285274,0.000743390331033162,"HGF/IGF1/MMP9/PLAUR",4
1025,"Saul SenMayo (MsigDB M45803)","Saul SenMayo (MsigDB M45803)","GOBP_CD4_POSITIVE_ALPHA_BETA_T_CELL_CYTOKINE_PRODUCTION","GOBP_CD4_POSITIVE_ALPHA_BETA_T_CELL_CYTOKINE_PRODUCTION","3/125","19/17872",0.157894736842105,22.5751578947368,7.89663637361927,0.000298209634867793,0.00141728607384163,0.000743721629826503,"IL18/IL1B/IL6",3
1026,"Saul SenMayo (MsigDB M45803)","Saul SenMayo (MsigDB M45803)","GOBP_MAMMARY_GLAND_ALVEOLUS_DEVELOPMENT","GOBP_MAMMARY_GLAND_ALVEOLUS_DEVELOPMENT","3/125","19/17872",0.157894736842105,22.5751578947368,7.89663637361927,0.000298209634867793,0.00141728607384163,0.000743721629826503,"AREG/EGF/VEGFA",3
1027,"Saul SenMayo (MsigDB M45803)","Saul SenMayo (MsigDB M45803)","GOBP_POSITIVE_REGULATION_OF_MACROPHAGE_DERIVED_FOAM_CELL_DIFFERENTIATION","GOBP_POSITIVE_REGULATION_OF_MACROPHAGE_DERIVED_FOAM_CELL_DIFFERENTIATION","3/125","19/17872",0.157894736842105,22.5751578947368,7.89663637361927,0.000298209634867793,0.00141728607384163,0.000743721629826503,"CSF1/CSF2/IL18",3
1028,"Saul SenMayo (MsigDB M45803)","Saul SenMayo (MsigDB M45803)","GOBP_INTERLEUKIN_1_PRODUCTION","GOBP_INTERLEUKIN_1_PRODUCTION","6/125","130/17872",0.0461538461538462,6.59889230769231,5.37699288822382,0.000305152811908654,0.00144517792963782,0.000758357896162909,"CCL3/HMGB1/IGF1/IL10/IL6/TNF",6
1029,"Saul SenMayo (MsigDB M45803)","Saul SenMayo (MsigDB M45803)","GOBP_ODONTOGENESIS","GOBP_ODONTOGENESIS","6/125","130/17872",0.0461538461538462,6.59889230769231,5.37699288822382,0.000305152811908654,0.00144517792963782,0.000758357896162909,"BMP2/CSF1/CTNNB1/EDN1/SERPINE1/TNFRSF11B",6
1030,"Saul SenMayo (MsigDB M45803)","Saul SenMayo (MsigDB M45803)","GOBP_SMAD_PROTEIN_SIGNAL_TRANSDUCTION","GOBP_SMAD_PROTEIN_SIGNAL_TRANSDUCTION","5/125","84/17872",0.0595238095238095,8.51047619047619,5.79042599662252,0.000306656372594632,0.00144974629574615,0.00076075514873629,"BMP2/BMP6/GDF15/INHA/JUN",5
1031,"Saul SenMayo (MsigDB M45803)","Saul SenMayo (MsigDB M45803)","GOBP_MUSCLE_SYSTEM_PROCESS","GOBP_MUSCLE_SYSTEM_PROCESS","11/125","449/17872",0.0244988864142539,3.50275278396437,4.5076129155315,0.000315858750469814,0.00149063164695404,0.000782209758781202,"EDN1/IGF1/IGFBP5/IL15/IL1B/IL6ST/ITGA2/SPX/TNF/TNFRSF1A/TNFRSF1B",11
1032,"Saul SenMayo (MsigDB M45803)","Saul SenMayo (MsigDB M45803)","GOBP_NEGATIVE_REGULATION_OF_CYSTEINE_TYPE_ENDOPEPTIDASE_ACTIVITY","GOBP_NEGATIVE_REGULATION_OF_CYSTEINE_TYPE_ENDOPEPTIDASE_ACTIVITY","5/125","85/17872",0.0588235294117647,8.41035294117647,5.74730126348646,0.000324016315580542,0.00152112371537811,0.000798210488093152,"HGF/MMP9/PLAUR/TNF/VEGFA",5
1033,"Saul SenMayo (MsigDB M45803)","Saul SenMayo (MsigDB M45803)","GOBP_POSITIVE_REGULATION_OF_LIPID_BIOSYNTHETIC_PROCESS","GOBP_POSITIVE_REGULATION_OF_LIPID_BIOSYNTHETIC_PROCESS","5/125","85/17872",0.0588235294117647,8.41035294117647,5.74730126348646,0.000324016315580542,0.00152112371537811,0.000798210488093152,"BMP6/FGF1/IL1A/IL1B/TNF",5
1034,"Saul SenMayo (MsigDB M45803)","Saul SenMayo (MsigDB M45803)","GOBP_REGULATION_OF_NEURAL_PRECURSOR_CELL_PROLIFERATION","GOBP_REGULATION_OF_NEURAL_PRECURSOR_CELL_PROLIFERATION","5/125","85/17872",0.0588235294117647,8.41035294117647,5.74730126348646,0.000324016315580542,0.00152112371537811,0.000798210488093152,"CTNNB1/EGF/FGF2/VEGFA/VEGFC",5
1035,"Saul SenMayo (MsigDB M45803)","Saul SenMayo (MsigDB M45803)","GOBP_REGULATION_OF_DNA_BINDING_TRANSCRIPTION_FACTOR_ACTIVITY","GOBP_REGULATION_OF_DNA_BINDING_TRANSCRIPTION_FACTOR_ACTIVITY","11/125","451/17872",0.024390243902439,3.48721951219512,4.48986006812323,0.000327994870668422,0.00153711881898616,0.000806603927317723,"BMP2/CTNNB1/EDN1/IL10/IL18/IL1B/IL6/RPS6KA5/TNF/VEGFA/WNT2",11
1036,"Saul SenMayo (MsigDB M45803)","Saul SenMayo (MsigDB M45803)","GOBP_CELL_ADHESION_MEDIATED_BY_INTEGRIN","GOBP_CELL_ADHESION_MEDIATED_BY_INTEGRIN","5/125","86/17872",0.0581395348837209,8.31255813953488,5.70487815161317,0.000342110637194417,0.00160048280704867,0.000839854214146845,"CCL5/ICAM1/ITGA2/PLAU/SERPINE1",5
1037,"Saul SenMayo (MsigDB M45803)","Saul SenMayo (MsigDB M45803)","GOBP_POSITIVE_REGULATION_OF_CELL_CYCLE_PROCESS","GOBP_POSITIVE_REGULATION_OF_CELL_CYCLE_PROCESS","8/125","247/17872",0.0323886639676113,4.6308016194332,4.82229077027362,0.000348119480940732,0.00161376777778742,0.000846825509690052,"EDN1/EGF/EGFR/EREG/IGF1/IL1A/IL1B/TNF",8
1038,"Saul SenMayo (MsigDB M45803)","Saul SenMayo (MsigDB M45803)","GOBP_PODOSOME_ASSEMBLY","GOBP_PODOSOME_ASSEMBLY","3/125","20/17872",0.15,21.4464,7.67812840586019,0.000349047057943785,0.00161376777778742,0.000846825509690052,"CSF2/LCP1/TNF",3
1039,"Saul SenMayo (MsigDB M45803)","Saul SenMayo (MsigDB M45803)","GOBP_CALCINEURIN_MEDIATED_SIGNALING","GOBP_CALCINEURIN_MEDIATED_SIGNALING","4/125","48/17872",0.0833333333333333,11.9146666666667,6.35470607853556,0.000349749670799281,0.00161376777778742,0.000846825509690052,"IGF1/NRG1/PTBP1/TNF",4
1040,"Saul SenMayo (MsigDB M45803)","Saul SenMayo (MsigDB M45803)","GOBP_EXOCRINE_SYSTEM_DEVELOPMENT","GOBP_EXOCRINE_SYSTEM_DEVELOPMENT","4/125","48/17872",0.0833333333333333,11.9146666666667,6.35470607853556,0.000349749670799281,0.00161376777778742,0.000846825509690052,"EGFR/FGF7/HGF/TNF",4
1041,"Saul SenMayo (MsigDB M45803)","Saul SenMayo (MsigDB M45803)","GOBP_KERATINOCYTE_PROLIFERATION","GOBP_KERATINOCYTE_PROLIFERATION","4/125","48/17872",0.0833333333333333,11.9146666666667,6.35470607853556,0.000349749670799281,0.00161376777778742,0.000846825509690052,"AREG/EREG/FGF7/WNT16",4
1042,"Saul SenMayo (MsigDB M45803)","Saul SenMayo (MsigDB M45803)","GOBP_REGULATION_OF_MYELINATION","GOBP_REGULATION_OF_MYELINATION","4/125","48/17872",0.0833333333333333,11.9146666666667,6.35470607853556,0.000349749670799281,0.00161376777778742,0.000846825509690052,"CTNNB1/HGF/TNF/TNFRSF1B",4
1043,"Saul SenMayo (MsigDB M45803)","Saul SenMayo (MsigDB M45803)","GOBP_REGULATION_OF_P38MAPK_CASCADE","GOBP_REGULATION_OF_P38MAPK_CASCADE","4/125","48/17872",0.0833333333333333,11.9146666666667,6.35470607853556,0.000349749670799281,0.00161376777778742,0.000846825509690052,"BMP2/HGF/IL1B/VEGFA",4
1044,"Saul SenMayo (MsigDB M45803)","Saul SenMayo (MsigDB M45803)","GOBP_REGULATION_OF_PLATELET_ACTIVATION","GOBP_REGULATION_OF_PLATELET_ACTIVATION","4/125","48/17872",0.0833333333333333,11.9146666666667,6.35470607853556,0.000349749670799281,0.00161376777778742,0.000846825509690052,"CD9/IL6/IL6ST/SERPINE2",4
1045,"Saul SenMayo (MsigDB M45803)","Saul SenMayo (MsigDB M45803)","GOBP_REGULATION_OF_MUSCLE_SYSTEM_PROCESS","GOBP_REGULATION_OF_MUSCLE_SYSTEM_PROCESS","8/125","250/17872",0.032,4.575232,4.77764189033614,0.00037733801258036,0.00173586264877112,0.000910894858932526,"EDN1/IGF1/IGFBP5/IL6ST/ITGA2/SPX/TNFRSF1A/TNFRSF1B",8
1046,"Saul SenMayo (MsigDB M45803)","Saul SenMayo (MsigDB M45803)","GOBP_POSITIVE_REGULATION_OF_PATHWAY_RESTRICTED_SMAD_PROTEIN_PHOSPHORYLATION","GOBP_POSITIVE_REGULATION_OF_PATHWAY_RESTRICTED_SMAD_PROTEIN_PHOSPHORYLATION","4/125","49/17872",0.0816326530612245,11.6715102040816,6.27769887263292,0.000378792332650055,0.00173586264877112,0.000910894858932526,"BMP2/BMP6/GDF15/INHA",4
1047,"Saul SenMayo (MsigDB M45803)","Saul SenMayo (MsigDB M45803)","GOBP_POSITIVE_REGULATION_OF_RECEPTOR_SIGNALING_PATHWAY_VIA_STAT","GOBP_POSITIVE_REGULATION_OF_RECEPTOR_SIGNALING_PATHWAY_VIA_STAT","4/125","49/17872",0.0816326530612245,11.6715102040816,6.27769887263292,0.000378792332650055,0.00173586264877112,0.000910894858932526,"CCL5/IL10/IL6/TNF",4
1048,"Saul SenMayo (MsigDB M45803)","Saul SenMayo (MsigDB M45803)","GOBP_RESPONSE_TO_NICOTINE","GOBP_RESPONSE_TO_NICOTINE","4/125","49/17872",0.0816326530612245,11.6715102040816,6.27769887263292,0.000378792332650055,0.00173586264877112,0.000910894858932526,"EDN1/IL13/MMP2/TNF",4
1049,"Saul SenMayo (MsigDB M45803)","Saul SenMayo (MsigDB M45803)","GOBP_MUCOPOLYSACCHARIDE_METABOLIC_PROCESS","GOBP_MUCOPOLYSACCHARIDE_METABOLIC_PROCESS","5/125","88/17872",0.0568181818181818,8.12363636363636,5.62205788296502,0.000380583584128891,0.00174110517229033,0.000913645875970001,"ANGPT1/EGF/FGF2/IL15/IL1B",5
1050,"Saul SenMayo (MsigDB M45803)","Saul SenMayo (MsigDB M45803)","GOBP_POSITIVE_REGULATION_OF_CALCIUM_ION_IMPORT","GOBP_POSITIVE_REGULATION_OF_CALCIUM_ION_IMPORT","3/125","21/17872",0.142857142857143,20.4251428571429,7.47497170428714,0.000405147059881778,0.00184719591708811,0.000969317051385307,"CCL2/CCL3/CXCL12",3
1051,"Saul SenMayo (MsigDB M45803)","Saul SenMayo (MsigDB M45803)","GOBP_REGULATION_OF_B_CELL_APOPTOTIC_PROCESS","GOBP_REGULATION_OF_B_CELL_APOPTOTIC_PROCESS","3/125","21/17872",0.142857142857143,20.4251428571429,7.47497170428714,0.000405147059881778,0.00184719591708811,0.000969317051385307,"IL10/IL2/MIF",3
1052,"Saul SenMayo (MsigDB M45803)","Saul SenMayo (MsigDB M45803)","GOBP_LUNG_MORPHOGENESIS","GOBP_LUNG_MORPHOGENESIS","4/125","50/17872",0.08,11.43808,6.2028940453801,0.000409519052160065,0.00186082136876786,0.000976467014485503,"CTNNB1/FGF7/TNF/WNT2",4
1053,"Saul SenMayo (MsigDB M45803)","Saul SenMayo (MsigDB M45803)","GOBP_REGULATION_OF_EXTRACELLULAR_MATRIX_ORGANIZATION","GOBP_REGULATION_OF_EXTRACELLULAR_MATRIX_ORGANIZATION","4/125","50/17872",0.08,11.43808,6.2028940453801,0.000409519052160065,0.00186082136876786,0.000976467014485503,"BMP2/IL6/TNFRSF1A/TNFRSF1B",4
1054,"Saul SenMayo (MsigDB M45803)","Saul SenMayo (MsigDB M45803)","GOBP_CELLULAR_RESPONSE_TO_HYDROGEN_PEROXIDE","GOBP_CELLULAR_RESPONSE_TO_HYDROGEN_PEROXIDE","5/125","90/17872",0.0555555555555556,7.94311111111111,5.54181503267321,0.000422239769576377,0.00190894954648816,0.00100172230163984,"AXL/EDN1/HGF/IL10/IL6",5
1055,"Saul SenMayo (MsigDB M45803)","Saul SenMayo (MsigDB M45803)","GOBP_ODONTOGENESIS_OF_DENTIN_CONTAINING_TOOTH","GOBP_ODONTOGENESIS_OF_DENTIN_CONTAINING_TOOTH","5/125","90/17872",0.0555555555555556,7.94311111111111,5.54181503267321,0.000422239769576377,0.00190894954648816,0.00100172230163984,"BMP2/CSF1/CTNNB1/SERPINE1/TNFRSF11B",5
1056,"Saul SenMayo (MsigDB M45803)","Saul SenMayo (MsigDB M45803)","GOBP_REGULATION_OF_PROTEIN_TYROSINE_KINASE_ACTIVITY","GOBP_REGULATION_OF_PROTEIN_TYROSINE_KINASE_ACTIVITY","5/125","90/17872",0.0555555555555556,7.94311111111111,5.54181503267321,0.000422239769576377,0.00190894954648816,0.00100172230163984,"AREG/CCL5/EGF/EREG/NRG1",5
1057,"Saul SenMayo (MsigDB M45803)","Saul SenMayo (MsigDB M45803)","GOBP_RESPONSE_TO_VIRUS","GOBP_RESPONSE_TO_VIRUS","10/125","391/17872",0.0255754475703325,3.65667519181586,4.45769819803983,0.000425772918446702,0.00192169320574099,0.00100840954368956,"CCL4/CCL5/CCL8/CXCL10/CXCL12/IL15/IL1B/IL6/MMP12/TNF",10
1058,"Saul SenMayo (MsigDB M45803)","Saul SenMayo (MsigDB M45803)","GOBP_NEGATIVE_REGULATION_OF_OSTEOBLAST_DIFFERENTIATION","GOBP_NEGATIVE_REGULATION_OF_OSTEOBLAST_DIFFERENTIATION","4/125","51/17872",0.0784313725490196,11.2138039215686,6.13018425753792,0.000441985120994824,0.00198487475037742,0.00104156409323268,"AREG/IGFBP5/TNF/VEGFC",4
1059,"Saul SenMayo (MsigDB M45803)","Saul SenMayo (MsigDB M45803)","GOBP_REGULATION_OF_GRANULOCYTE_CHEMOTAXIS","GOBP_REGULATION_OF_GRANULOCYTE_CHEMOTAXIS","4/125","51/17872",0.0784313725490196,11.2138039215686,6.13018425753792,0.000441985120994824,0.00198487475037742,0.00104156409323268,"CCL5/CSF1/CXCL8/EDN1",4
1060,"Saul SenMayo (MsigDB M45803)","Saul SenMayo (MsigDB M45803)","GOBP_VIRAL_TRANSCRIPTION","GOBP_VIRAL_TRANSCRIPTION","4/125","51/17872",0.0784313725490196,11.2138039215686,6.13018425753792,0.000441985120994824,0.00198487475037742,0.00104156409323268,"CCL3/CCL4/CCL5/JUN",4
1061,"Saul SenMayo (MsigDB M45803)","Saul SenMayo (MsigDB M45803)","GOBP_CALCIUM_ION_IMPORT","GOBP_CALCIUM_ION_IMPORT","5/125","91/17872",0.0549450549450549,7.85582417582418,5.50261636706055,0.00044431395169775,0.00199200755011158,0.00104530703373102,"CCL2/CCL3/CTNNB1/CXCL12/EGF",5
1062,"Saul SenMayo (MsigDB M45803)","Saul SenMayo (MsigDB M45803)","GOBP_ENSHEATHMENT_OF_NEURONS","GOBP_ENSHEATHMENT_OF_NEURONS","6/125","140/17872",0.0428571428571429,6.12754285714286,5.11165359220517,0.000453627344287993,0.0020270059072005,0.00106367244044448,"CD9/CTNNB1/HGF/NRG1/TNF/TNFRSF1B",6
1063,"Saul SenMayo (MsigDB M45803)","Saul SenMayo (MsigDB M45803)","GOBP_KIDNEY_EPITHELIUM_DEVELOPMENT","GOBP_KIDNEY_EPITHELIUM_DEVELOPMENT","6/125","140/17872",0.0428571428571429,6.12754285714286,5.11165359220517,0.000453627344287993,0.0020270059072005,0.00106367244044448,"BMP2/CTNNB1/FGF1/FGF2/PECAM1/VEGFA",6
1064,"Saul SenMayo (MsigDB M45803)","Saul SenMayo (MsigDB M45803)","GOBP_BRANCHING_INVOLVED_IN_SALIVARY_GLAND_MORPHOGENESIS","GOBP_BRANCHING_INVOLVED_IN_SALIVARY_GLAND_MORPHOGENESIS","3/125","22/17872",0.136363636363636,19.4967272727273,7.28541142629805,0.00046672855943372,0.00207408417507833,0.00108837678684408,"FGF7/HGF/TNF",3
1065,"Saul SenMayo (MsigDB M45803)","Saul SenMayo (MsigDB M45803)","GOBP_REGULATION_OF_COMPLEMENT_ACTIVATION","GOBP_REGULATION_OF_COMPLEMENT_ACTIVATION","3/125","22/17872",0.136363636363636,19.4967272727273,7.28541142629805,0.00046672855943372,0.00207408417507833,0.00108837678684408,"C3/CD55/IL1B",3
1066,"Saul SenMayo (MsigDB M45803)","Saul SenMayo (MsigDB M45803)","GOBP_VASCULAR_WOUND_HEALING","GOBP_VASCULAR_WOUND_HEALING","3/125","22/17872",0.136363636363636,19.4967272727273,7.28541142629805,0.00046672855943372,0.00207408417507833,0.00108837678684408,"SERPINE1/TNF/VEGFA",3
1067,"Saul SenMayo (MsigDB M45803)","Saul SenMayo (MsigDB M45803)","GOBP_REGULATION_OF_LIPASE_ACTIVITY","GOBP_REGULATION_OF_LIPASE_ACTIVITY","5/125","92/17872",0.0543478260869565,7.7704347826087,5.46401085734736,0.000467247215649616,0.00207408417507833,0.00108837678684408,"ANG/ANGPTL4/CCL5/EGFR/FGF2",5
1068,"Saul SenMayo (MsigDB M45803)","Saul SenMayo (MsigDB M45803)","GOBP_REGULATION_OF_JNK_CASCADE","GOBP_REGULATION_OF_JNK_CASCADE","6/125","141/17872",0.0425531914893617,6.08408510638298,5.08654291077061,0.000471113159959905,0.002087799670992,0.00109557400070447,"EGFR/HMGB1/IL1A/IL1B/TNF/WNT16",6
1069,"Saul SenMayo (MsigDB M45803)","Saul SenMayo (MsigDB M45803)","GOBP_APOPTOTIC_CELL_CLEARANCE","GOBP_APOPTOTIC_CELL_CLEARANCE","4/125","52/17872",0.0769230769230769,10.9981538461538,6.05946939627009,0.000476246105621033,0.00210016725265669,0.00110206389583746,"AXL/C3/CCL2/HMGB1",4
1070,"Saul SenMayo (MsigDB M45803)","Saul SenMayo (MsigDB M45803)","GOBP_POSITIVE_REGULATION_OF_IMMUNOGLOBULIN_PRODUCTION","GOBP_POSITIVE_REGULATION_OF_IMMUNOGLOBULIN_PRODUCTION","4/125","52/17872",0.0769230769230769,10.9981538461538,6.05946939627009,0.000476246105621033,0.00210016725265669,0.00110206389583746,"IL10/IL13/IL2/IL6",4
1071,"Saul SenMayo (MsigDB M45803)","Saul SenMayo (MsigDB M45803)","GOBP_UNSATURATED_FATTY_ACID_BIOSYNTHETIC_PROCESS","GOBP_UNSATURATED_FATTY_ACID_BIOSYNTHETIC_PROCESS","4/125","52/17872",0.0769230769230769,10.9981538461538,6.05946939627009,0.000476246105621033,0.00210016725265669,0.00110206389583746,"EDN1/IL1B/MIF/PTGES",4
1072,"Saul SenMayo (MsigDB M45803)","Saul SenMayo (MsigDB M45803)","GOBP_B_CELL_DIFFERENTIATION","GOBP_B_CELL_DIFFERENTIATION","6/125","142/17872",0.0422535211267606,6.04123943661972,5.06167304327391,0.000489120167532025,0.00215340957555016,0.00113000283342311,"IL10/IL2/IL6/IL7/INHA/MMP14",6
1073,"Saul SenMayo (MsigDB M45803)","Saul SenMayo (MsigDB M45803)","GOBP_POSITIVE_REGULATION_OF_EPITHELIAL_TO_MESENCHYMAL_TRANSITION","GOBP_POSITIVE_REGULATION_OF_EPITHELIAL_TO_MESENCHYMAL_TRANSITION","4/125","53/17872",0.0754716981132075,10.790641509434,5.99065596022299,0.000512357822195809,0.00225068906001547,0.00118105029523801,"BMP2/CTNNB1/IL1B/IL6",4
1074,"Saul SenMayo (MsigDB M45803)","Saul SenMayo (MsigDB M45803)","GOBP_POSITIVE_REGULATION_OF_CELL_CYCLE","GOBP_POSITIVE_REGULATION_OF_CELL_CYCLE","9/125","329/17872",0.027355623100304,3.91119756838906,4.47285331955946,0.000512889365720996,0.00225068906001547,0.00118105029523801,"EDN1/EGF/EGFR/EREG/IGF1/IL10/IL1A/IL1B/TNF",9
1075,"Saul SenMayo (MsigDB M45803)","Saul SenMayo (MsigDB M45803)","GOBP_KIDNEY_MORPHOGENESIS","GOBP_KIDNEY_MORPHOGENESIS","5/125","94/17872",0.0531914893617021,7.60510638297872,5.38851693332098,0.000515777284197848,0.00225233911443541,0.0011819161621827,"BMP2/CTNNB1/FGF1/FGF2/VEGFA",5
1076,"Saul SenMayo (MsigDB M45803)","Saul SenMayo (MsigDB M45803)","GOBP_RENAL_TUBULE_DEVELOPMENT","GOBP_RENAL_TUBULE_DEVELOPMENT","5/125","94/17872",0.0531914893617021,7.60510638297872,5.38851693332098,0.000515777284197848,0.00225233911443541,0.0011819161621827,"BMP2/CTNNB1/FGF1/FGF2/VEGFA",5
1077,"Saul SenMayo (MsigDB M45803)","Saul SenMayo (MsigDB M45803)","GOBP_SYNAPTIC_TRANSMISSION_GLUTAMATERGIC","GOBP_SYNAPTIC_TRANSMISSION_GLUTAMATERGIC","5/125","94/17872",0.0531914893617021,7.60510638297872,5.38851693332098,0.000515777284197848,0.00225233911443541,0.0011819161621827,"CCL2/DKK1/PLAT/SERPINE2/TNF",5
1078,"Saul SenMayo (MsigDB M45803)","Saul SenMayo (MsigDB M45803)","GOBP_MAINTENANCE_OF_LOCATION","GOBP_MAINTENANCE_OF_LOCATION","9/125","330/17872",0.0272727272727273,3.89934545454545,4.46153536795328,0.000524207679751678,0.00228544353084605,0.00119928772250619,"C3/CCL3/CXCL10/FGF2/IL10/IL13/IL1B/IL6/TNF",9
1079,"Saul SenMayo (MsigDB M45803)","Saul SenMayo (MsigDB M45803)","GOBP_NEURAL_PRECURSOR_CELL_PROLIFERATION","GOBP_NEURAL_PRECURSOR_CELL_PROLIFERATION","6/125","144/17872",0.0416666666666667,5.95733333333333,5.01263931266978,0.000526740777857506,0.00229277134698494,0.00120313299796783,"CTNNB1/EGF/FGF2/VEGFA/VEGFC/WNT2",6
1080,"Saul SenMayo (MsigDB M45803)","Saul SenMayo (MsigDB M45803)","GOBP_LIVER_MORPHOGENESIS","GOBP_LIVER_MORPHOGENESIS","3/125","23/17872",0.130434782608696,18.6490434782609,7.10796213318482,0.000534005226462431,0.0023057368526227,0.00120993665402741,"FGF1/IL6/TNF",3
1081,"Saul SenMayo (MsigDB M45803)","Saul SenMayo (MsigDB M45803)","GOBP_MORPHOGENESIS_OF_AN_EPITHELIAL_FOLD","GOBP_MORPHOGENESIS_OF_AN_EPITHELIAL_FOLD","3/125","23/17872",0.130434782608696,18.6490434782609,7.10796213318482,0.000534005226462431,0.0023057368526227,0.00120993665402741,"CTNNB1/EGFR/WNT2",3
1082,"Saul SenMayo (MsigDB M45803)","Saul SenMayo (MsigDB M45803)","GOBP_OVULATION","GOBP_OVULATION","3/125","23/17872",0.130434782608696,18.6490434782609,7.10796213318482,0.000534005226462431,0.0023057368526227,0.00120993665402741,"EREG/MMP2/PLAT",3
1083,"Saul SenMayo (MsigDB M45803)","Saul SenMayo (MsigDB M45803)","GOBP_POSITIVE_REGULATION_OF_TISSUE_REMODELING","GOBP_POSITIVE_REGULATION_OF_TISSUE_REMODELING","3/125","23/17872",0.130434782608696,18.6490434782609,7.10796213318482,0.000534005226462431,0.0023057368526227,0.00120993665402741,"IL15/IL18/IL2",3
1084,"Saul SenMayo (MsigDB M45803)","Saul SenMayo (MsigDB M45803)","GOBP_REGULATION_OF_PRODUCTION_OF_SMALL_RNA_INVOLVED_IN_GENE_SILENCING_BY_RNA","GOBP_REGULATION_OF_PRODUCTION_OF_SMALL_RNA_INVOLVED_IN_GENE_SILENCING_BY_RNA","3/125","23/17872",0.130434782608696,18.6490434782609,7.10796213318482,0.000534005226462431,0.0023057368526227,0.00120993665402741,"EGFR/IL6/TNF",3
1085,"Saul SenMayo (MsigDB M45803)","Saul SenMayo (MsigDB M45803)","GOBP_POSITIVE_REGULATION_OF_JNK_CASCADE","GOBP_POSITIVE_REGULATION_OF_JNK_CASCADE","5/125","95/17872",0.0526315789473684,7.52505263157895,5.35159876416832,0.000541417734066817,0.00233399632153804,0.00122476582554589,"HMGB1/IL1A/IL1B/TNF/WNT16",5
1086,"Saul SenMayo (MsigDB M45803)","Saul SenMayo (MsigDB M45803)","GOBP_NEGATIVE_REGULATION_OF_NEURON_APOPTOTIC_PROCESS","GOBP_NEGATIVE_REGULATION_OF_NEURON_APOPTOTIC_PROCESS","6/125","145/17872",0.0413793103448276,5.91624827586207,4.98846747721219,0.000546376158067844,0.002351602984324,0.00123400493131618,"ANGPT1/AXL/CCL2/IL10/IL6ST/JUN",6
1087,"Saul SenMayo (MsigDB M45803)","Saul SenMayo (MsigDB M45803)","GOBP_LYMPHOCYTE_ACTIVATION_INVOLVED_IN_IMMUNE_RESPONSE","GOBP_LYMPHOCYTE_ACTIVATION_INVOLVED_IN_IMMUNE_RESPONSE","7/125","202/17872",0.0346534653465347,4.95461386138614,4.74382274996023,0.000549954277752167,0.00235375561086982,0.00123513452325433,"HMGB1/ICAM1/IL10/IL18/IL2/IL6/LCP1",7
1088,"Saul SenMayo (MsigDB M45803)","Saul SenMayo (MsigDB M45803)","GOBP_GLANDULAR_EPITHELIAL_CELL_DIFFERENTIATION","GOBP_GLANDULAR_EPITHELIAL_CELL_DIFFERENTIATION","4/125","54/17872",0.0740740740740741,10.5908148148148,5.92365650742924,0.000550376311984058,0.00235375561086982,0.00123513452325433,"BMP2/BMP6/FGF2/IL13",4
1089,"Saul SenMayo (MsigDB M45803)","Saul SenMayo (MsigDB M45803)","GOBP_POSITIVE_REGULATION_OF_STRIATED_MUSCLE_CELL_DIFFERENTIATION","GOBP_POSITIVE_REGULATION_OF_STRIATED_MUSCLE_CELL_DIFFERENTIATION","4/125","54/17872",0.0740740740740741,10.5908148148148,5.92365650742924,0.000550376311984058,0.00235375561086982,0.00123513452325433,"EDN1/IGF1/MMP14/NRG1",4
1090,"Saul SenMayo (MsigDB M45803)","Saul SenMayo (MsigDB M45803)","GOBP_REGULATION_OF_MYOBLAST_DIFFERENTIATION","GOBP_REGULATION_OF_MYOBLAST_DIFFERENTIATION","4/125","54/17872",0.0740740740740741,10.5908148148148,5.92365650742924,0.000550376311984058,0.00235375561086982,0.00123513452325433,"CXCL10/IGFBP3/IL18/TNF",4
1091,"Saul SenMayo (MsigDB M45803)","Saul SenMayo (MsigDB M45803)","GOBP_REGULATION_OF_MITOTIC_CELL_CYCLE","GOBP_REGULATION_OF_MITOTIC_CELL_CYCLE","11/125","480/17872",0.0229166666666667,3.27653333333333,4.24313479218831,0.000553254388699003,0.00236230842158781,0.00123962261528047,"CCL2/CTNNB1/EDN1/EGF/EGFR/EREG/IGF1/IL10/IL1A/IL1B/TNF",11
1092,"Saul SenMayo (MsigDB M45803)","Saul SenMayo (MsigDB M45803)","GOBP_MUSCLE_TISSUE_DEVELOPMENT","GOBP_MUSCLE_TISSUE_DEVELOPMENT","10/125","405/17872",0.0246913580246914,3.53027160493827,4.32267368804055,0.000559950205504527,0.0023871094339258,0.00125263695984915,"BMP2/CTNNB1/DKK1/EDN1/FGF2/IGF1/IGFBP5/NRG1/VEGFA/WNT2",10
1093,"Saul SenMayo (MsigDB M45803)","Saul SenMayo (MsigDB M45803)","GOBP_ASTROCYTE_ACTIVATION","GOBP_ASTROCYTE_ACTIVATION","3/125","24/17872",0.125,17.872,6.94135679370786,0.000607185556579932,0.00255607065289517,0.00134129945041379,"IL1B/IL6/TNF",3
1094,"Saul SenMayo (MsigDB M45803)","Saul SenMayo (MsigDB M45803)","GOBP_FIBRINOLYSIS","GOBP_FIBRINOLYSIS","3/125","24/17872",0.125,17.872,6.94135679370786,0.000607185556579932,0.00255607065289517,0.00134129945041379,"PLAT/PLAU/SERPINE1",3
1095,"Saul SenMayo (MsigDB M45803)","Saul SenMayo (MsigDB M45803)","GOBP_NEUROEPITHELIAL_CELL_DIFFERENTIATION","GOBP_NEUROEPITHELIAL_CELL_DIFFERENTIATION","3/125","24/17872",0.125,17.872,6.94135679370786,0.000607185556579932,0.00255607065289517,0.00134129945041379,"BMP2/FGF2/SERPINE1",3
1096,"Saul SenMayo (MsigDB M45803)","Saul SenMayo (MsigDB M45803)","GOBP_POSITIVE_REGULATION_OF_HUMORAL_IMMUNE_RESPONSE","GOBP_POSITIVE_REGULATION_OF_HUMORAL_IMMUNE_RESPONSE","3/125","24/17872",0.125,17.872,6.94135679370786,0.000607185556579932,0.00255607065289517,0.00134129945041379,"C3/IL1B/TNF",3
1097,"Saul SenMayo (MsigDB M45803)","Saul SenMayo (MsigDB M45803)","GOBP_POSITIVE_REGULATION_OF_NEUROBLAST_PROLIFERATION","GOBP_POSITIVE_REGULATION_OF_NEUROBLAST_PROLIFERATION","3/125","24/17872",0.125,17.872,6.94135679370786,0.000607185556579932,0.00255607065289517,0.00134129945041379,"CTNNB1/VEGFA/VEGFC",3
1098,"Saul SenMayo (MsigDB M45803)","Saul SenMayo (MsigDB M45803)","GOBP_POSITIVE_REGULATION_OF_TRANSCRIPTION_FROM_RNA_POLYMERASE_II_PROMOTER_INVOLVED_IN_CELLULAR_RESPONSE_TO_CHEMICAL_STIMULUS","GOBP_POSITIVE_REGULATION_OF_TRANSCRIPTION_FROM_RNA_POLYMERASE_II_PROMOTER_INVOLVED_IN_CELLULAR_RESPONSE_TO_CHEMICAL_STIMULUS","3/125","24/17872",0.125,17.872,6.94135679370786,0.000607185556579932,0.002556…
1099,"Saul SenMayo (MsigDB M45803)","Saul SenMayo (MsigDB M45803)","GOBP_REGULATION_OF_ENDOTHELIAL_CELL_CHEMOTAXIS","GOBP_REGULATION_OF_ENDOTHELIAL_CELL_CHEMOTAXIS","3/125","24/17872",0.125,17.872,6.94135679370786,0.000607185556579932,0.00255607065289517,0.00134129945041379,"FGF1/FGF2/VEGFA",3
1100,"Saul SenMayo (MsigDB M45803)","Saul SenMayo (MsigDB M45803)","GOBP_RESPONSE_TO_MUSCLE_STRETCH","GOBP_RESPONSE_TO_MUSCLE_STRETCH","3/125","24/17872",0.125,17.872,6.94135679370786,0.000607185556579932,0.00255607065289517,0.00134129945041379,"CTNNB1/EDN1/JUN",3
1101,"Saul SenMayo (MsigDB M45803)","Saul SenMayo (MsigDB M45803)","GOBP_PEPTIDYL_SERINE_MODIFICATION","GOBP_PEPTIDYL_SERINE_MODIFICATION","9/125","338/17872",0.0266272189349112,3.80705325443787,4.37255680570596,0.000622355171715294,0.00261583658111585,0.00137266165340495,"ANGPT1/DKK1/EGFR/HGF/IL6/MIF/RPS6KA5/TNF/VEGFA",9
1102,"Saul SenMayo (MsigDB M45803)","Saul SenMayo (MsigDB M45803)","GOBP_LEUKOCYTE_ADHESION_TO_VASCULAR_ENDOTHELIAL_CELL","GOBP_LEUKOCYTE_ADHESION_TO_VASCULAR_ENDOTHELIAL_CELL","4/125","56/17872",0.0714285714285714,10.2125714285714,5.79477714924719,0.000632358757938728,0.00264548220661769,0.00138821821133803,"CXCL12/IL6/SELPLG/TNF",4
1103,"Saul SenMayo (MsigDB M45803)","Saul SenMayo (MsigDB M45803)","GOBP_POSITIVE_REGULATION_OF_PHOSPHOLIPASE_ACTIVITY","GOBP_POSITIVE_REGULATION_OF_PHOSPHOLIPASE_ACTIVITY","4/125","56/17872",0.0714285714285714,10.2125714285714,5.79477714924719,0.000632358757938728,0.00264548220661769,0.00138821821133803,"ANG/CCL5/EGFR/FGF2",4
1104,"Saul SenMayo (MsigDB M45803)","Saul SenMayo (MsigDB M45803)","GOBP_RELEASE_OF_CYTOCHROME_C_FROM_MITOCHONDRIA","GOBP_RELEASE_OF_CYTOCHROME_C_FROM_MITOCHONDRIA","4/125","56/17872",0.0714285714285714,10.2125714285714,5.79477714924719,0.000632358757938728,0.00264548220661769,0.00138821821133803,"HGF/IGF1/MMP9/PLAUR",4
1105,"Saul SenMayo (MsigDB M45803)","Saul SenMayo (MsigDB M45803)","GOBP_REGULATION_OF_LIPID_METABOLIC_PROCESS","GOBP_REGULATION_OF_LIPID_METABOLIC_PROCESS","9/125","339/17872",0.0265486725663717,3.79582300884956,4.3616254337821,0.000635617165974727,0.00265164498195498,0.00139145213101218,"BMP2/BMP6/C3/FGF1/FGF2/IGFBP7/IL1A/IL1B/TNF",9
1106,"Saul SenMayo (MsigDB M45803)","Saul SenMayo (MsigDB M45803)","GOBP_CELL_CELL_JUNCTION_ORGANIZATION","GOBP_CELL_CELL_JUNCTION_ORGANIZATION","7/125","207/17872",0.0338164251207729,4.83493719806763,4.65750754733144,0.000635803350691807,0.00265164498195498,0.00139145213101218,"BMP6/CD9/CTNNB1/IL1B/PECAM1/TNF/VEGFA",7
1107,"Saul SenMayo (MsigDB M45803)","Saul SenMayo (MsigDB M45803)","GOBP_CELL_DEATH_IN_RESPONSE_TO_OXIDATIVE_STRESS","GOBP_CELL_DEATH_IN_RESPONSE_TO_OXIDATIVE_STRESS","5/125","99/17872",0.0505050505050505,7.2210101010101,5.20912876121448,0.00065366711109365,0.0027135255074721,0.00142392397007243,"CTNNB1/HGF/IL10/MMP3/TNF",5
1108,"Saul SenMayo (MsigDB M45803)","Saul SenMayo (MsigDB M45803)","GOBP_MESONEPHROS_DEVELOPMENT","GOBP_MESONEPHROS_DEVELOPMENT","5/125","99/17872",0.0505050505050505,7.2210101010101,5.20912876121448,0.00065366711109365,0.0027135255074721,0.00142392397007243,"BMP2/CTNNB1/FGF1/FGF2/VEGFA",5
1109,"Saul SenMayo (MsigDB M45803)","Saul SenMayo (MsigDB M45803)","GOBP_VIRAL_GENE_EXPRESSION","GOBP_VIRAL_GENE_EXPRESSION","5/125","99/17872",0.0505050505050505,7.2210101010101,5.20912876121448,0.00065366711109365,0.0027135255074721,0.00142392397007243,"CCL3/CCL4/CCL5/JUN/PTBP1",5
1110,"Saul SenMayo (MsigDB M45803)","Saul SenMayo (MsigDB M45803)","GOBP_REGULATION_OF_MYELOID_CELL_DIFFERENTIATION","GOBP_REGULATION_OF_MYELOID_CELL_DIFFERENTIATION","7/125","209/17872",0.0334928229665072,4.78866985645933,4.62375304663164,0.000672985745711646,0.00278656839289714,0.00146225326350032,"ACVR1B/CCL3/CSF1/CTNNB1/INHA/KITLG/TNF",7
1111,"Saul SenMayo (MsigDB M45803)","Saul SenMayo (MsigDB M45803)","GOBP_ICOSANOID_BIOSYNTHETIC_PROCESS","GOBP_ICOSANOID_BIOSYNTHETIC_PROCESS","4/125","57/17872",0.0701754385964912,10.0334035087719,5.73274842536698,0.000676435708169458,0.00278656839289714,0.00146225326350032,"EDN1/IL1B/MIF/PTGES",4
1112,"Saul SenMayo (MsigDB M45803)","Saul SenMayo (MsigDB M45803)","GOBP_REGULATION_OF_LYMPHOCYTE_APOPTOTIC_PROCESS","GOBP_REGULATION_OF_LYMPHOCYTE_APOPTOTIC_PROCESS","4/125","57/17872",0.0701754385964912,10.0334035087719,5.73274842536698,0.000676435708169458,0.00278656839289714,0.00146225326350032,"CCL5/IL10/IL2/MIF",4
1113,"Saul SenMayo (MsigDB M45803)","Saul SenMayo (MsigDB M45803)","GOBP_REGULATION_OF_MONOOXYGENASE_ACTIVITY","GOBP_REGULATION_OF_MONOOXYGENASE_ACTIVITY","4/125","57/17872",0.0701754385964912,10.0334035087719,5.73274842536698,0.000676435708169458,0.00278656839289714,0.00146225326350032,"EGFR/IL1A/IL1B/TNF",4
1114,"Saul SenMayo (MsigDB M45803)","Saul SenMayo (MsigDB M45803)","GOBP_REGULATION_OF_CELL_SHAPE","GOBP_REGULATION_OF_CELL_SHAPE","6/125","151/17872",0.0397350993377483,5.68116556291391,4.84803025651575,0.000676442067123358,0.00278656839289714,0.00146225326350032,"CCL13/CCL2/CCL24/CCL3/CCL7/VEGFA",6
1115,"Saul SenMayo (MsigDB M45803)","Saul SenMayo (MsigDB M45803)","GOBP_B_CELL_PROLIFERATION","GOBP_B_CELL_PROLIFERATION","5/125","100/17872",0.05,7.1488,5.17474762748682,0.000684264221872743,0.00281067309263498,0.00147490221765741,"IL10/IL13/IL2/IL7/MIF",5
1116,"Saul SenMayo (MsigDB M45803)","Saul SenMayo (MsigDB M45803)","GOBP_DETECTION_OF_STIMULUS_INVOLVED_IN_SENSORY_PERCEPTION_OF_PAIN","GOBP_DETECTION_OF_STIMULUS_INVOLVED_IN_SENSORY_PERCEPTION_OF_PAIN","3/125","25/17872",0.12,17.15712,6.78450711574319,0.000686472944929806,0.00281067309263498,0.00147490221765741,"CXCL12/ITGA2/TNF",3
1117,"Saul SenMayo (MsigDB M45803)","Saul SenMayo (MsigDB M45803)","GOBP_NEGATIVE_REGULATION_OF_MYOBLAST_DIFFERENTIATION","GOBP_NEGATIVE_REGULATION_OF_MYOBLAST_DIFFERENTIATION","3/125","25/17872",0.12,17.15712,6.78450711574319,0.000686472944929806,0.00281067309263498,0.00147490221765741,"CXCL10/IL18/TNF",3
1118,"Saul SenMayo (MsigDB M45803)","Saul SenMayo (MsigDB M45803)","GOBP_POSITIVE_REGULATION_OF_NATURAL_KILLER_CELL_ACTIVATION","GOBP_POSITIVE_REGULATION_OF_NATURAL_KILLER_CELL_ACTIVATION","3/125","25/17872",0.12,17.15712,6.78450711574319,0.000686472944929806,0.00281067309263498,0.00147490221765741,"AXL/IL15/IL18",3
1119,"Saul SenMayo (MsigDB M45803)","Saul SenMayo (MsigDB M45803)","GOBP_BIOLOGICAL_PROCESS_INVOLVED_IN_INTERACTION_WITH_SYMBIONT","GOBP_BIOLOGICAL_PROCESS_INVOLVED_IN_INTERACTION_WITH_SYMBIONT","5/125","101/17872",0.0495049504950495,7.0780198019802,5.14083687481475,0.000715921006390556,0.00291350606231558,0.00152886387382711,"CCL3/CCL4/CCL5/CCL8/JUN",5
1120,"Saul SenMayo (MsigDB M45803)","Saul SenMayo (MsigDB M45803)","GOBP_INTRINSIC_APOPTOTIC_SIGNALING_PATHWAY_IN_RESPONSE_TO_DNA_DAMAGE","GOBP_INTRINSIC_APOPTOTIC_SIGNALING_PATHWAY_IN_RESPONSE_TO_DNA_DAMAGE","5/125","101/17872",0.0495049504950495,7.0780198019802,5.14083687481475,0.000715921006390556,0.00291350606231558,0.00152886387382711,"CXCL12/MIF/TNF/TNFRSF1A/TNFRSF1B",5
1121,"Saul SenMayo (MsigDB M45803)","Saul SenMayo (MsigDB M45803)","GOBP_OOGENESIS","GOBP_OOGENESIS","5/125","101/17872",0.0495049504950495,7.0780198019802,5.14083687481475,0.000715921006390556,0.00291350606231558,0.00152886387382711,"ANG/CTNNB1/EDN1/EREG/IGF1",5
1122,"Saul SenMayo (MsigDB M45803)","Saul SenMayo (MsigDB M45803)","GOBP_REGULATION_OF_ORGAN_GROWTH","GOBP_REGULATION_OF_ORGAN_GROWTH","5/125","101/17872",0.0495049504950495,7.0780198019802,5.14083687481475,0.000715921006390556,0.00291350606231558,0.00152886387382711,"EDN1/FGF2/IGF1/IL7/WNT2",5
1123,"Saul SenMayo (MsigDB M45803)","Saul SenMayo (MsigDB M45803)","GOBP_P38MAPK_CASCADE","GOBP_P38MAPK_CASCADE","4/125","58/17872",0.0689655172413793,9.86041379310345,5.67223527726552,0.000722645374150899,0.0029364290883171,0.00154089274405526,"BMP2/HGF/IL1B/VEGFA",4
1124,"Saul SenMayo (MsigDB M45803)","Saul SenMayo (MsigDB M45803)","GOBP_POSITIVE_REGULATION_OF_LIPID_METABOLIC_PROCESS","GOBP_POSITIVE_REGULATION_OF_LIPID_METABOLIC_PROCESS","6/125","153/17872",0.0392156862745098,5.60690196078431,4.8028833711492,0.000724739883533138,0.00294049816999116,0.00154302799685312,"BMP6/FGF1/FGF2/IL1A/IL1B/TNF",6
1125,"Saul SenMayo (MsigDB M45803)","Saul SenMayo (MsigDB M45803)","GOBP_CD4_POSITIVE_ALPHA_BETA_T_CELL_ACTIVATION","GOBP_CD4_POSITIVE_ALPHA_BETA_T_CELL_ACTIVATION","5/125","102/17872",0.0490196078431373,7.00862745098039,5.10738514288509,0.000748660645485132,0.0030284167463985,0.00158916331712792,"CD55/HMGB1/IL18/IL2/IL6",5
1126,"Saul SenMayo (MsigDB M45803)","Saul SenMayo (MsigDB M45803)","GOBP_REGULATION_OF_RESPONSE_TO_OXIDATIVE_STRESS","GOBP_REGULATION_OF_RESPONSE_TO_OXIDATIVE_STRESS","5/125","102/17872",0.0490196078431373,7.00862745098039,5.10738514288509,0.000748660645485132,0.0030284167463985,0.00158916331712792,"CTNNB1/HGF/IL10/MMP3/TNF",5
1127,"Saul SenMayo (MsigDB M45803)","Saul SenMayo (MsigDB M45803)","GOBP_CELL_JUNCTION_ASSEMBLY","GOBP_CELL_JUNCTION_ASSEMBLY","10/125","421/17872",0.0237529691211401,3.39610451306413,4.1754530533825,0.000754481418802638,0.00304737990477342,0.00159911424468838,"CD9/CTNNB1/DKK1/IL1B/ITGA2/MMP14/NRG1/PECAM1/TNF/VEGFA",10
1128,"Saul SenMayo (MsigDB M45803)","Saul SenMayo (MsigDB M45803)","GOBP_REGULATION_OF_HORMONE_LEVELS","GOBP_REGULATION_OF_HORMONE_LEVELS","11/125","499/17872",0.0220440881763527,3.1517755511022,4.09144569192093,0.000761897241483549,0.00307271900988118,0.00161241095372751,"BMP2/BMP6/CCL5/CTSB/EDN1/IL1B/IL6/INHA/SPP1/TNF/VGF",11
1129,"Saul SenMayo (MsigDB M45803)","Saul SenMayo (MsigDB M45803)","GOBP_NEURON_PROJECTION_REGENERATION","GOBP_NEURON_PROJECTION_REGENERATION","4/125","59/17872",0.0677966101694915,9.69328813559322,5.61317400782504,0.000771044571893387,0.00308139004753548,0.00161696108540211,"HGF/JUN/MMP2/SPP1",4
1130,"Saul SenMayo (MsigDB M45803)","Saul SenMayo (MsigDB M45803)","GOBP_POSITIVE_REGULATION_OF_T_CELL_MEDIATED_IMMUNITY","GOBP_POSITIVE_REGULATION_OF_T_CELL_MEDIATED_IMMUNITY","4/125","59/17872",0.0677966101694915,9.69328813559322,5.61317400782504,0.000771044571893387,0.00308139004753548,0.00161696108540211,"CD55/IL18/IL1B/IL6",4
1131,"Saul SenMayo (MsigDB M45803)","Saul SenMayo (MsigDB M45803)","GOBP_REGULATION_OF_RECEPTOR_INTERNALIZATION","GOBP_REGULATION_OF_RECEPTOR_INTERNALIZATION","4/125","59/17872",0.0677966101694915,9.69328813559322,5.61317400782504,0.000771044571893387,0.00308139004753548,0.00161696108540211,"ANGPT1/DKK1/EGF/VEGFA",4
1132,"Saul SenMayo (MsigDB M45803)","Saul SenMayo (MsigDB M45803)","GOBP_B_CELL_APOPTOTIC_PROCESS","GOBP_B_CELL_APOPTOTIC_PROCESS","3/125","26/17872",0.115384615384615,16.4972307692308,6.63647234670984,0.000772065759122273,0.00308139004753548,0.00161696108540211,"IL10/IL2/MIF",3
1133,"Saul SenMayo (MsigDB M45803)","Saul SenMayo (MsigDB M45803)","GOBP_DENDRITIC_CELL_CHEMOTAXIS","GOBP_DENDRITIC_CELL_CHEMOTAXIS","3/125","26/17872",0.115384615384615,16.4972307692308,6.63647234670984,0.000772065759122273,0.00308139004753548,0.00161696108540211,"CCL5/CXCR2/HMGB1",3
1134,"Saul SenMayo (MsigDB M45803)","Saul SenMayo (MsigDB M45803)","GOBP_REGULATION_OF_HETEROTYPIC_CELL_CELL_ADHESION","GOBP_REGULATION_OF_HETEROTYPIC_CELL_CELL_ADHESION","3/125","26/17872",0.115384615384615,16.4972307692308,6.63647234670984,0.000772065759122273,0.00308139004753548,0.00161696108540211,"IL10/IL1B/TNF",3
1135,"Saul SenMayo (MsigDB M45803)","Saul SenMayo (MsigDB M45803)","GOBP_REGULATION_OF_LIPOPOLYSACCHARIDE_MEDIATED_SIGNALING_PATHWAY","GOBP_REGULATION_OF_LIPOPOLYSACCHARIDE_MEDIATED_SIGNALING_PATHWAY","3/125","26/17872",0.115384615384615,16.4972307692308,6.63647234670984,0.000772065759122273,0.00308139004753548,0.00161696108540211,"BMP6/CD55/MIF",3
1136,"Saul SenMayo (MsigDB M45803)","Saul SenMayo (MsigDB M45803)","GOBP_REGULATION_OF_CELL_KILLING","GOBP_REGULATION_OF_CELL_KILLING","5/125","103/17872",0.0485436893203883,6.94058252427184,5.07438145544842,0.00078250648303636,0.00311843324350787,0.0016363995224199,"CD55/ICAM1/IL10/IL13/SERPINB4",5
1137,"Saul SenMayo (MsigDB M45803)","Saul SenMayo (MsigDB M45803)","GOBP_NEGATIVE_REGULATION_OF_CELL_ACTIVATION","GOBP_NEGATIVE_REGULATION_OF_CELL_ACTIVATION","7/125","216/17872",0.0324074074074074,4.63348148148148,4.50890023236587,0.000816921371814514,0.00325076699730923,0.00170584173093003,"AXL/CD9/HMGB1/IL10/IL2/INHA/SERPINE2",7
1138,"Saul SenMayo (MsigDB M45803)","Saul SenMayo (MsigDB M45803)","GOBP_ALPHA_BETA_T_CELL_ACTIVATION","GOBP_ALPHA_BETA_T_CELL_ACTIVATION","6/125","158/17872",0.0379746835443038,5.42946835443038,4.69341315056508,0.000857190047332717,0.00340596931658052,0.00178728423147504,"CD55/HMGB1/IL15/IL18/IL2/IL6",6
1139,"Saul SenMayo (MsigDB M45803)","Saul SenMayo (MsigDB M45803)","GOBP_NEGATIVE_REGULATION_OF_BLOOD_CIRCULATION","GOBP_NEGATIVE_REGULATION_OF_BLOOD_CIRCULATION","3/125","27/17872",0.111111111111111,15.8862222222222,6.49643448525613,0.000864157411330586,0.0034084801121397,0.00178860177279567,"IL2/SPX/TNF",3
1140,"Saul SenMayo (MsigDB M45803)","Saul SenMayo (MsigDB M45803)","GOBP_NEGATIVE_REGULATION_OF_CYTOKINE_PRODUCTION_INVOLVED_IN_IMMUNE_RESPONSE","GOBP_NEGATIVE_REGULATION_OF_CYTOKINE_PRODUCTION_INVOLVED_IN_IMMUNE_RESPONSE","3/125","27/17872",0.111111111111111,15.8862222222222,6.49643448525613,0.000864157411330586,0.0034084801121397,0.00178860177279567,"ANGPT1/IL10/TNF",3
1141,"Saul SenMayo (MsigDB M45803)","Saul SenMayo (MsigDB M45803)","GOBP_OOCYTE_MATURATION","GOBP_OOCYTE_MATURATION","3/125","27/17872",0.111111111111111,15.8862222222222,6.49643448525613,0.000864157411330586,0.0034084801121397,0.00178860177279567,"ANG/EDN1/EREG",3
1142,"Saul SenMayo (MsigDB M45803)","Saul SenMayo (MsigDB M45803)","GOBP_POSITIVE_REGULATION_OF_GLYCOPROTEIN_METABOLIC_PROCESS","GOBP_POSITIVE_REGULATION_OF_GLYCOPROTEIN_METABOLIC_PROCESS","3/125","27/17872",0.111111111111111,15.8862222222222,6.49643448525613,0.000864157411330586,0.0034084801121397,0.00178860177279567,"CTNNB1/IGF1/IL15",3
1143,"Saul SenMayo (MsigDB M45803)","Saul SenMayo (MsigDB M45803)","GOBP_REGULATION_OF_MACROPHAGE_CHEMOTAXIS","GOBP_REGULATION_OF_MACROPHAGE_CHEMOTAXIS","3/125","27/17872",0.111111111111111,15.8862222222222,6.49643448525613,0.000864157411330586,0.0034084801121397,0.00178860177279567,"CCL5/CSF1/MIF",3
1144,"Saul SenMayo (MsigDB M45803)","Saul SenMayo (MsigDB M45803)","GOBP_NEGATIVE_REGULATION_OF_HEMOPOIESIS","GOBP_NEGATIVE_REGULATION_OF_HEMOPOIESIS","5/125","106/17872",0.0471698113207547,6.74415094339623,4.9779543162332,0.00089091698057022,0.00350888239785343,0.00184128792624592,"CCL3/CTNNB1/HMGB1/IL2/INHA",5
1145,"Saul SenMayo (MsigDB M45803)","Saul SenMayo (MsigDB M45803)","GOBP_POSITIVE_REGULATION_OF_TUMOR_NECROSIS_FACTOR_SUPERFAMILY_CYTOKINE_PRODUCTION","GOBP_POSITIVE_REGULATION_OF_TUMOR_NECROSIS_FACTOR_SUPERFAMILY_CYTOKINE_PRODUCTION","5/125","107/17872",0.0467289719626168,6.6811214953271,4.94664016283419,0.000929424160973618,0.00365519151026174,0.00191806371170456,"CCL3/HMGB1/IL1A/IL6/MIF",5
1146,"Saul SenMayo (MsigDB M45803)","Saul SenMayo (MsigDB M45803)","GOBP_POSITIVE_REGULATION_OF_RECEPTOR_INTERNALIZATION","GOBP_POSITIVE_REGULATION_OF_RECEPTOR_INTERNALIZATION","3/125","28/17872",0.107142857142857,15.3188571428571,6.36367840280175,0.000962936429557257,0.00377594605759332,0.00198142972538941,"ANGPT1/EGF/VEGFA",3
1147,"Saul SenMayo (MsigDB M45803)","Saul SenMayo (MsigDB M45803)","GOBP_REPLACEMENT_OSSIFICATION","GOBP_REPLACEMENT_OSSIFICATION","3/125","28/17872",0.107142857142857,15.3188571428571,6.36367840280175,0.000962936429557257,0.00377594605759332,0.00198142972538941,"BMP6/MMP13/MMP14",3
1148,"Saul SenMayo (MsigDB M45803)","Saul SenMayo (MsigDB M45803)","GOBP_INTERLEUKIN_10_PRODUCTION","GOBP_INTERLEUKIN_10_PRODUCTION","4/125","63/17872",0.0634920634920635,9.07784126984127,5.39029807972578,0.000987675650479899,0.00386169694737054,0.00202642755093872,"HGF/HMGB1/IL13/IL6",4
1149,"Saul SenMayo (MsigDB M45803)","Saul SenMayo (MsigDB M45803)","GOBP_REGULATION_OF_SPROUTING_ANGIOGENESIS","GOBP_REGULATION_OF_SPROUTING_ANGIOGENESIS","4/125","63/17872",0.0634920634920635,9.07784126984127,5.39029807972578,0.000987675650479899,0.00386169694737054,0.00202642755093872,"FGF1/FGF2/IL10/VEGFA",4
1150,"Saul SenMayo (MsigDB M45803)","Saul SenMayo (MsigDB M45803)","GOBP_MALE_SEX_DIFFERENTIATION","GOBP_MALE_SEX_DIFFERENTIATION","6/125","164/17872",0.0365853658536585,5.23082926829268,4.56803714494466,0.00103995483426475,0.00405431667271331,0.00212750485545238,"BMP6/CTNNB1/IL1A/INHA/KITLG/MMP14",6
1151,"Saul SenMayo (MsigDB M45803)","Saul SenMayo (MsigDB M45803)","GOBP_NEURON_MIGRATION","GOBP_NEURON_MIGRATION","6/125","164/17872",0.0365853658536585,5.23082926829268,4.56803714494466,0.00103995483426475,0.00405431667271331,0.00212750485545238,"AXL/CTNNB1/CXCL12/NRG1/TUBGCP2/VEGFA",6
1152,"Saul SenMayo (MsigDB M45803)","Saul SenMayo (MsigDB M45803)","GOBP_REGULATION_OF_NITRIC_OXIDE_METABOLIC_PROCESS","GOBP_REGULATION_OF_NITRIC_OXIDE_METABOLIC_PROCESS","4/125","64/17872",0.0625,8.936,5.33766154125361,0.00104787710812344,0.00407339511683824,0.00213751627927219,"EDN1/IL10/IL1B/TNF",4
1153,"Saul SenMayo (MsigDB M45803)","Saul SenMayo (MsigDB M45803)","GOBP_REGULATION_OF_OSTEOCLAST_DIFFERENTIATION","GOBP_REGULATION_OF_OSTEOCLAST_DIFFERENTIATION","4/125","64/17872",0.0625,8.936,5.33766154125361,0.00104787710812344,0.00407339511683824,0.00213751627927219,"CCL3/CSF1/CTNNB1/TNF",4
1154,"Saul SenMayo (MsigDB M45803)","Saul SenMayo (MsigDB M45803)","GOBP_EPITHELIAL_TUBE_BRANCHING_INVOLVED_IN_LUNG_MORPHOGENESIS","GOBP_EPITHELIAL_TUBE_BRANCHING_INVOLVED_IN_LUNG_MORPHOGENESIS","3/125","29/17872",0.103448275862069,14.7906206896552,6.23757576520022,0.00106858652807856,0.00413596800076449,0.00217035143378015,"CTNNB1/TNF/WNT2",3
1155,"Saul SenMayo (MsigDB M45803)","Saul SenMayo (MsigDB M45803)","GOBP_LIVER_REGENERATION","GOBP_LIVER_REGENERATION","3/125","29/17872",0.103448275862069,14.7906206896552,6.23757576520022,0.00106858652807856,0.00413596800076449,0.00217035143378015,"IL10/IL6/TNF",3
1156,"Saul SenMayo (MsigDB M45803)","Saul SenMayo (MsigDB M45803)","GOBP_MYELOID_DENDRITIC_CELL_ACTIVATION","GOBP_MYELOID_DENDRITIC_CELL_ACTIVATION","3/125","29/17872",0.103448275862069,14.7906206896552,6.23757576520022,0.00106858652807856,0.00413596800076449,0.00217035143378015,"CSF2/HMGB1/IL10",3
1157,"Saul SenMayo (MsigDB M45803)","Saul SenMayo (MsigDB M45803)","GOBP_DEVELOPMENTAL_CELL_GROWTH","GOBP_DEVELOPMENTAL_CELL_GROWTH","7/125","227/17872",0.0308370044052863,4.40895154185022,4.33800336237935,0.00109122074753293,0.00421211219952095,0.00221030814304739,"CTNNB1/CXCL12/EDN1/IGF1/SEMA3F/SPP1/VEGFA",7
1158,"Saul SenMayo (MsigDB M45803)","Saul SenMayo (MsigDB M45803)","GOBP_NEGATIVE_REGULATION_OF_PHOSPHORUS_METABOLIC_PROCESS","GOBP_NEGATIVE_REGULATION_OF_PHOSPHORUS_METABOLIC_PROCESS","10/125","442/17872",0.0226244343891403,3.23475113122172,3.992625407947,0.00109139115355617,0.00421211219952095,0.00221030814304739,"ANGPT1/BMP2/DKK1/HGF/IGFBP3/IL1B/IL2/INHA/JUN/TNF",10
1159,"Saul SenMayo (MsigDB M45803)","Saul SenMayo (MsigDB M45803)","GOBP_REGULATION_OF_CD4_POSITIVE_ALPHA_BETA_T_CELL_ACTIVATION","GOBP_REGULATION_OF_CD4_POSITIVE_ALPHA_BETA_T_CELL_ACTIVATION","4/125","66/17872",0.0606060606060606,8.66521212121212,5.23576228247302,0.00117593170859418,0.00452014389947862,0.00237194794333822,"CD55/HMGB1/IL18/IL2",4
1160,"Saul SenMayo (MsigDB M45803)","Saul SenMayo (MsigDB M45803)","GOBP_INTERLEUKIN_1_MEDIATED_SIGNALING_PATHWAY","GOBP_INTERLEUKIN_1_MEDIATED_SIGNALING_PATHWAY","3/125","30/17872",0.1,14.2976,6.11757192453354,0.00118128667707564,0.00452014389947862,0.00237194794333822,"IL1B/IL6/RPS6KA5",3
1161,"Saul SenMayo (MsigDB M45803)","Saul SenMayo (MsigDB M45803)","GOBP_POSITIVE_REGULATION_OF_MACROPHAGE_ACTIVATION","GOBP_POSITIVE_REGULATION_OF_MACROPHAGE_ACTIVATION","3/125","30/17872",0.1,14.2976,6.11757192453354,0.00118128667707564,0.00452014389947862,0.00237194794333822,"CCL3/IL10/IL13",3
1162,"Saul SenMayo (MsigDB M45803)","Saul SenMayo (MsigDB M45803)","GOBP_REGULATION_OF_EPIDERMAL_GROWTH_FACTOR_ACTIVATED_RECEPTOR_ACTIVITY","GOBP_REGULATION_OF_EPIDERMAL_GROWTH_FACTOR_ACTIVATED_RECEPTOR_ACTIVITY","3/125","30/17872",0.1,14.2976,6.11757192453354,0.00118128667707564,0.00452014389947862,0.00237194794333822,"AREG/EGF/EREG",3
1163,"Saul SenMayo (MsigDB M45803)","Saul SenMayo (MsigDB M45803)","GOBP_REGULATION_OF_GLIAL_CELL_PROLIFERATION","GOBP_REGULATION_OF_GLIAL_CELL_PROLIFERATION","3/125","30/17872",0.1,14.2976,6.11757192453354,0.00118128667707564,0.00452014389947862,0.00237194794333822,"IL1B/IL6/TNF",3
1164,"Saul SenMayo (MsigDB M45803)","Saul SenMayo (MsigDB M45803)","GOBP_RESPONSE_TO_GONADOTROPIN","GOBP_RESPONSE_TO_GONADOTROPIN","3/125","30/17872",0.1,14.2976,6.11757192453354,0.00118128667707564,0.00452014389947862,0.00237194794333822,"EDN1/PAPPA/PLAT",3
1165,"Saul SenMayo (MsigDB M45803)","Saul SenMayo (MsigDB M45803)","GOBP_REGULATION_OF_NIK_NF_KAPPAB_SIGNALING","GOBP_REGULATION_OF_NIK_NF_KAPPAB_SIGNALING","5/125","113/17872",0.0442477876106195,6.32637168141593,4.76681608561739,0.00118704936485654,0.0045357426015115,0.00238013337062294,"EDN1/EGFR/IL18/IL1B/TNF",5
1166,"Saul SenMayo (MsigDB M45803)","Saul SenMayo (MsigDB M45803)","GOBP_UNSATURATED_FATTY_ACID_METABOLIC_PROCESS","GOBP_UNSATURATED_FATTY_ACID_METABOLIC_PROCESS","5/125","115/17872",0.0434782608695652,6.21634782608696,4.7097475029918,0.00128364087693669,0.00489786377157404,0.00257015664945443,"EDN1/IL1B/MIF/PTGES/TNFRSF1A",5
1167,"Saul SenMayo (MsigDB M45803)","Saul SenMayo (MsigDB M45803)","GOBP_BIOMINERALIZATION","GOBP_BIOMINERALIZATION","6/125","171/17872",0.0350877192982456,5.01670175438596,4.42930614985533,0.00128949678567924,0.00491323846101582,0.00257822452601143,"BMP2/BMP6/CCL3/IGF1/MMP13/SPP1",6
1168,"Saul SenMayo (MsigDB M45803)","Saul SenMayo (MsigDB M45803)","GOBP_ANGIOGENESIS_INVOLVED_IN_WOUND_HEALING","GOBP_ANGIOGENESIS_INVOLVED_IN_WOUND_HEALING","3/125","31/17872",0.0967741935483871,13.8363870967742,6.0031751534625,0.00130121117146057,0.00492300710440076,0.00258335062688375,"SERPINE1/TNF/VEGFA",3
1169,"Saul SenMayo (MsigDB M45803)","Saul SenMayo (MsigDB M45803)","GOBP_CELL_SURFACE_RECEPTOR_SIGNALING_PATHWAY_INVOLVED_IN_HEART_DEVELOPMENT","GOBP_CELL_SURFACE_RECEPTOR_SIGNALING_PATHWAY_INVOLVED_IN_HEART_DEVELOPMENT","3/125","31/17872",0.0967741935483871,13.8363870967742,6.0031751534625,0.00130121117146057,0.00492300710440076,0.00258335062688375,"BMP2/CTNNB1/DKK1",3
1170,"Saul SenMayo (MsigDB M45803)","Saul SenMayo (MsigDB M45803)","GOBP_ENDOTHELIAL_CELL_CHEMOTAXIS","GOBP_ENDOTHELIAL_CELL_CHEMOTAXIS","3/125","31/17872",0.0967741935483871,13.8363870967742,6.0031751534625,0.00130121117146057,0.00492300710440076,0.00258335062688375,"FGF1/FGF2/VEGFA",3
1171,"Saul SenMayo (MsigDB M45803)","Saul SenMayo (MsigDB M45803)","GOBP_NEGATIVE_REGULATION_OF_EXTRINSIC_APOPTOTIC_SIGNALING_PATHWAY_VIA_DEATH_DOMAIN_RECEPTORS","GOBP_NEGATIVE_REGULATION_OF_EXTRINSIC_APOPTOTIC_SIGNALING_PATHWAY_VIA_DEATH_DOMAIN_RECEPTORS","3/125","31/17872",0.0967741935483871,13.8363870967742,6.0031751534625,0.00130121117146057,0.00492300710440076,0.00258335062688375,"HGF/ICAM1/…
1172,"Saul SenMayo (MsigDB M45803)","Saul SenMayo (MsigDB M45803)","GOBP_POSITIVE_REGULATION_OF_SMOOTH_MUSCLE_CONTRACTION","GOBP_POSITIVE_REGULATION_OF_SMOOTH_MUSCLE_CONTRACTION","3/125","31/17872",0.0967741935483871,13.8363870967742,6.0031751534625,0.00130121117146057,0.00492300710440076,0.00258335062688375,"EDN1/ITGA2/SPX",3
1173,"Saul SenMayo (MsigDB M45803)","Saul SenMayo (MsigDB M45803)","GOBP_MAMMARY_GLAND_EPITHELIUM_DEVELOPMENT","GOBP_MAMMARY_GLAND_EPITHELIUM_DEVELOPMENT","4/125","68/17872",0.0588235294117647,8.41035294117647,5.13808773686021,0.0013145683357029,0.00495264541042131,0.00259890334391507,"AREG/CSF1/FGF2/WNT2",4
1174,"Saul SenMayo (MsigDB M45803)","Saul SenMayo (MsigDB M45803)","GOBP_REGULATION_OF_PHOSPHOLIPASE_ACTIVITY","GOBP_REGULATION_OF_PHOSPHOLIPASE_ACTIVITY","4/125","68/17872",0.0588235294117647,8.41035294117647,5.13808773686021,0.0013145683357029,0.00495264541042131,0.00259890334391507,"ANG/CCL5/EGFR/FGF2",4
1175,"Saul SenMayo (MsigDB M45803)","Saul SenMayo (MsigDB M45803)","GOBP_RESPONSE_TO_ESTROGEN","GOBP_RESPONSE_TO_ESTROGEN","4/125","68/17872",0.0588235294117647,8.41035294117647,5.13808773686021,0.0013145683357029,0.00495264541042131,0.00259890334391507,"IGFBP2/MMP14/MMP2/TNFRSF11B",4
1176,"Saul SenMayo (MsigDB M45803)","Saul SenMayo (MsigDB M45803)","GOBP_REGULATION_OF_RECEPTOR_SIGNALING_PATHWAY_VIA_STAT","GOBP_REGULATION_OF_RECEPTOR_SIGNALING_PATHWAY_VIA_STAT","5/125","116/17872",0.0431034482758621,6.16275862068966,4.68171752047091,0.00133405790245704,0.00501904301763557,0.00263374552402634,"CCL5/EGF/IL10/IL6/TNF",5
1177,"Saul SenMayo (MsigDB M45803)","Saul SenMayo (MsigDB M45803)","GOBP_RESPONSE_TO_ALCOHOL","GOBP_RESPONSE_TO_ALCOHOL","7/125","236/17872",0.0296610169491525,4.24081355932203,4.20607451990198,0.00136555193539295,0.00513035573492603,0.00269215693231689,"CCL3/CTNNB1/IGFBP7/IL13/IL2/PTGER2/TNF",7
1178,"Saul SenMayo (MsigDB M45803)","Saul SenMayo (MsigDB M45803)","GOBP_REGULATION_OF_OSSIFICATION","GOBP_REGULATION_OF_OSSIFICATION","5/125","117/17872",0.0427350427350427,6.11008547008547,4.65401432727872,0.00138592263470092,0.00519962606324336,0.00272850657437266,"BMP2/BMP6/CCL3/CSF1/DKK1",5
1179,"Saul SenMayo (MsigDB M45803)","Saul SenMayo (MsigDB M45803)","GOBP_POSITIVE_REGULATION_OF_LIPASE_ACTIVITY","GOBP_POSITIVE_REGULATION_OF_LIPASE_ACTIVITY","4/125","69/17872",0.0579710144927536,8.28846376811594,5.09073989536291,0.00138799707287952,0.00520015616440933,0.00272878474524473,"ANG/CCL5/EGFR/FGF2",4
1180,"Saul SenMayo (MsigDB M45803)","Saul SenMayo (MsigDB M45803)","GOBP_CELL_FATE_COMMITMENT_INVOLVED_IN_FORMATION_OF_PRIMARY_GERM_LAYER","GOBP_CELL_FATE_COMMITMENT_INVOLVED_IN_FORMATION_OF_PRIMARY_GERM_LAYER","3/125","32/17872",0.09375,13.404,5.89394774277713,0.00142852969890551,0.0053076586879224,0.0027851967523005,"CTNNB1/DKK1/ETS2",3
1181,"Saul SenMayo (MsigDB M45803)","Saul SenMayo (MsigDB M45803)","GOBP_HEART_FORMATION","GOBP_HEART_FORMATION","3/125","32/17872",0.09375,13.404,5.89394774277713,0.00142852969890551,0.0053076586879224,0.0027851967523005,"BMP2/CTNNB1/DKK1",3
1182,"Saul SenMayo (MsigDB M45803)","Saul SenMayo (MsigDB M45803)","GOBP_MYELOID_CELL_APOPTOTIC_PROCESS","GOBP_MYELOID_CELL_APOPTOTIC_PROCESS","3/125","32/17872",0.09375,13.404,5.89394774277713,0.00142852969890551,0.0053076586879224,0.0027851967523005,"IL6/KITLG/MIF",3
1183,"Saul SenMayo (MsigDB M45803)","Saul SenMayo (MsigDB M45803)","GOBP_POSITIVE_REGULATION_OF_NEUTROPHIL_MIGRATION","GOBP_POSITIVE_REGULATION_OF_NEUTROPHIL_MIGRATION","3/125","32/17872",0.09375,13.404,5.89394774277713,0.00142852969890551,0.0053076586879224,0.0027851967523005,"CXCL8/EDN1/IL1A",3
1184,"Saul SenMayo (MsigDB M45803)","Saul SenMayo (MsigDB M45803)","GOBP_POSITIVE_REGULATION_OF_P38MAPK_CASCADE","GOBP_POSITIVE_REGULATION_OF_P38MAPK_CASCADE","3/125","32/17872",0.09375,13.404,5.89394774277713,0.00142852969890551,0.0053076586879224,0.0027851967523005,"BMP2/IL1B/VEGFA",3
1185,"Saul SenMayo (MsigDB M45803)","Saul SenMayo (MsigDB M45803)","GOBP_REGULATION_OF_MACROPHAGE_DERIVED_FOAM_CELL_DIFFERENTIATION","GOBP_REGULATION_OF_MACROPHAGE_DERIVED_FOAM_CELL_DIFFERENTIATION","3/125","32/17872",0.09375,13.404,5.89394774277713,0.00142852969890551,0.0053076586879224,0.0027851967523005,"CSF1/CSF2/IL18",3
[truncated: 846 more rows]
