# Supplementary material for: Endometrial Stromal Senescence Mediates the Progression of Intrauterine Adhesions
Source: Int J Mol Sci. 2025 Apr 28;26(9):4183. doi: 10.3390/ijms26094183 (PMC12071859; doi:10.3390/ijms26094183)
Supplement: Supplementary file 1 [file ijms-26-04183-s001.zip › Supplementary Table S3.csv]

Supplementary Table S3. Differential secreted signaling in proliferative endometrium of IUA patients compared to Normal donors. ;
;
,"source","target","ligand","receptor","prob","pval","interaction_name","interaction_name_2","pathway_name","annotation","evidence","datasets","source.ligand","target.receptor","ligand.pvalues","ligand.logFC","ligand.pct.1","ligand.pct.2","receptor.pvalues","receptor.logFC","receptor.pct.1","receptor.pct.2";
1,"Stromal proliferating","Endothelial","GDF15","TGFBR2",0.00112941057561429,0,"GDF15_TGFBR2","GDF15 - TGFBR2","GDF","Secreted Signaling","KEGG: hsa04350","IUA","Stromal proliferating.GDF15","Endothelial.TGFBR2",2.78071595882217e-05,0.0626658505120944,25.4883720930233,18.721198156682,0.0269790618283518,0.112085153005586,46.9750889679715,40.7894736842105;
2,"Stromal","Endothelial","WNT5A","MCAM",0.00215842950366677,0,"WNT5A_MCAM","WNT5A - MCAM","ncWNT","Secreted Signaling","PMID: 24335906","IUA","Stromal.WNT5A","Endothelial.MCAM",NA,NA,NA,NA,0.0458629677954768,0.102618980004326,48.7544483985765,41.1184210526316;
3,"Stromal proliferating","Endothelial","WNT5A","MCAM",0.00240862674899627,0,"WNT5A_MCAM","WNT5A - MCAM","ncWNT","Secreted Signaling","PMID: 24335906","IUA","Stromal proliferating.WNT5A","Endothelial.MCAM",NA,NA,NA,NA,0.0458629677954768,0.102618980004326,48.7544483985765,41.1184210526316;
4,"Stromal","Myofibroblast","WNT5A","MCAM",0.00708849808469103,0,"WNT5A_MCAM","WNT5A - MCAM","ncWNT","Secreted Signaling","PMID: 24335906","IUA","Stromal.WNT5A","Myofibroblast.MCAM",NA,NA,NA,NA,0.0150888243363022,0.0918176026867584,66.8341708542714,63.677639046538;
5,"Stromal proliferating","Myofibroblast","WNT5A","MCAM",0.00790564317529284,0,"WNT5A_MCAM","WNT5A - MCAM","ncWNT","Secreted Signaling","PMID: 24335906","IUA","Stromal proliferating.WNT5A","Myofibroblast.MCAM",NA,NA,NA,NA,0.0150888243363022,0.0918176026867584,66.8341708542714,63.677639046538;
6,"Myeloid","Stromal","AREG","EGFR",0.00186869272630361,0,"AREG_EGFR","AREG - EGFR","EGF","Secreted Signaling","KEGG: hsa04012","IUA","Myeloid.AREG","Stromal.EGFR",NA,NA,NA,NA,7.43137258409024e-28,0.0532409078915916,30.2118315680703,24.9811888638074;
7,"Unciliated epithelial","Stromal","AREG","EGFR",0.00148869501690061,0,"AREG_EGFR","AREG - EGFR","EGF","Secreted Signaling","KEGG: hsa04012","IUA","Unciliated epithelial.AREG","Stromal.EGFR",5.1015028156423e-05,-0.161524331211528,32.6454808089146,35.8321546440358,7.43137258409024e-28,0.0532409078915916,30.2118315680703,24.9811888638074;
8,"Myeloid","Stromal proliferating","AREG","EGFR",0.00172155791597939,0,"AREG_EGFR","AREG - EGFR","EGF","Secreted Signaling","KEGG: hsa04012","IUA","Myeloid.AREG","Stromal proliferating.EGFR",NA,NA,NA,NA,1.18205852627878e-09,0.0858877708606068,38.7906976744186,28.8018433179723;
9,"Unciliated epithelial","Stromal proliferating","AREG","EGFR",0.00137143888496171,0,"AREG_EGFR","AREG - EGFR","EGF","Secreted Signaling","KEGG: hsa04012","IUA","Unciliated epithelial.AREG","Stromal proliferating.EGFR",5.1015028156423e-05,-0.161524331211528,32.6454808089146,35.8321546440358,1.18205852627878e-09,0.0858877708606068,38.7906976744186,28.8018433179723;
10,"Myeloid","Stromal","EREG","EGFR",0.00269850683976491,0,"EREG_EGFR","EREG - EGFR","EGF","Secreted Signaling","KEGG: hsa04012","IUA","Myeloid.EREG","Stromal.EGFR",3.42192316929227e-05,0.33453838476931,33.220910623946,22.3880597014925,7.43137258409024e-28,0.0532409078915916,30.2118315680703,24.9811888638074;
11,"Myeloid","Stromal proliferating","EREG","EGFR",0.00248619789943315,0,"EREG_EGFR","EREG - EGFR","EGF","Secreted Signaling","KEGG: hsa04012","IUA","Myeloid.EREG","Stromal proliferating.EGFR",3.42192316929227e-05,0.33453838476931,33.220910623946,22.3880597014925,1.18205852627878e-09,0.0858877708606068,38.7906976744186,28.8018433179723;
12,"Stromal proliferating","Endothelial","FGF2","FGFR1",0.00109349958503082,0,"FGF2_FGFR1","FGF2 - FGFR1","FGF","Secreted Signaling","PMC: 4393358","IUA","Stromal proliferating.FGF2","Endothelial.FGFR1",9.40401097274584e-12,0.106766787706554,34.3255813953488,24.3087557603687,NA,NA,NA,NA;
13,"Stromal proliferating","Myofibroblast","FGF2","FGFR1",0.000843135763916535,0,"FGF2_FGFR1","FGF2 - FGFR1","FGF","Secreted Signaling","PMC: 4393358","IUA","Stromal proliferating.FGF2","Myofibroblast.FGFR1",9.40401097274584e-12,0.106766787706554,34.3255813953488,24.3087557603687,1.30610662872856e-06,0.111124542780741,28.3082077051926,19.7502837684449;
14,"Stromal proliferating","Stromal","FGF2","FGFR1",0.000868912227126034,0,"FGF2_FGFR1","FGF2 - FGFR1","FGF","Secreted Signaling","PMC: 4393358","IUA","Stromal proliferating.FGF2","Stromal.FGFR1",9.40401097274584e-12,0.106766787706554,34.3255813953488,24.3087557603687,1.01719235788752e-144,0.125858997337843,31.2322397313356,19.2437923250564;
15,"Stromal proliferating","Stromal proliferating","FGF2","FGFR1",0.000861930321034976,0,"FGF2_FGFR1","FGF2 - FGFR1","FGF","Secreted Signaling","PMC: 4393358","IUA","Stromal proliferating.FGF2","Stromal proliferating.FGFR1",9.40401097274584e-12,0.106766787706554,34.3255813953488,24.3087557603687,3.28364830515822e-22,0.146689671860742,43.2558139534884,26.8433179723502;
16,"Myofibroblast","Stromal","PDGFA","PDGFRA",0.000619921140168565,0,"PDGFA_PDGFRA","PDGFA - PDGFRA","PDGF","Secreted Signaling","PMID: 15207812","IUA","Myofibroblast.PDGFA","Stromal.PDGFRA",NA,NA,NA,NA,7.00176743367643e-104,-0.135826878231614,33.6605528287264,44.2500627037873;
17,"Myofibroblast","Stromal proliferating","PDGFA","PDGFRA",0.000605141517014382,0,"PDGFA_PDGFRA","PDGFA - PDGFRA","PDGF","Secreted Signaling","PMID: 15207812","IUA","Myofibroblast.PDGFA","Stromal proliferating.PDGFRA",NA,NA,NA,NA,9.26886870874694e-08,-0.0992397113996247,42.9767441860465,53.110599078341;
18,"Myofibroblast","Myofibroblast","PDGFA","PDGFRB",0.00330785279877851,0,"PDGFA_PDGFRB","PDGFA - PDGFRB","PDGF","Secreted Signaling","PMID: 15207812","IUA","Myofibroblast.PDGFA","Myofibroblast.PDGFRB",NA,NA,NA,NA,0.00490418003415084,-0.118833532226127,73.9530988274707,81.7253121452894;
19,"Myofibroblast","Stromal","PDGFA","PDGFRB",0.000665235729632057,0,"PDGFA_PDGFRB","PDGFA - PDGFRB","PDGF","Secreted Signaling","PMID: 15207812","IUA","Myofibroblast.PDGFA","Stromal.PDGFRB",NA,NA,NA,NA,NA,NA,NA,NA;
20,"Myofibroblast","Stromal proliferating","PDGFA","PDGFRB",0.000639748638745422,0,"PDGFA_PDGFRB","PDGFA - PDGFRB","PDGF","Secreted Signaling","PMID: 15207812","IUA","Myofibroblast.PDGFA","Stromal proliferating.PDGFRB",NA,NA,NA,NA,NA,NA,NA,NA;
21,"Stromal proliferating","Stromal","PDGFC","PDGFRA",0.000282758733607008,0,"PDGFC_PDGFRA","PDGFC - PDGFRA","PDGF","Secreted Signaling","PMID: 15207812","IUA","Stromal proliferating.PDGFC","Stromal.PDGFRA",NA,NA,NA,NA,7.00176743367643e-104,-0.135826878231614,33.6605528287264,44.2500627037873;
22,"Stromal proliferating","Stromal proliferating","PDGFC","PDGFRA",0.00027600335547689,0,"PDGFC_PDGFRA","PDGFC - PDGFRA","PDGF","Secreted Signaling","PMID: 15207812","IUA","Stromal proliferating.PDGFC","Stromal proliferating.PDGFRA",NA,NA,NA,NA,9.26886870874694e-08,-0.0992397113996247,42.9767441860465,53.110599078341;
23,"Myeloid","Endothelial","VEGFA","FLT1",0.0211340049446176,0,"VEGFA_VEGFR1","VEGFA - VEGFR1","VEGF","Secreted Signaling","KEGG: hsa04370;" PMID: 16633338""	IUA""	Myeloid.VEGFA""	Endothelial.FLT1""	NA	NA	NA	NA	1.70953138055727e-14	0.435094490655826	56.0498220640569	29.6052631578947"
24,"Stromal","Endothelial","VEGFA","FLT1",0.00565653968979323,0,"VEGFA_VEGFR1","VEGFA - VEGFR1","VEGF","Secreted Signaling","KEGG: hsa04370;" PMID: 16633338""	IUA""	Stromal.VEGFA""	Endothelial.FLT1""	2.39542328039393e-218	0.167434628608809	39.2340480495996	23.6832204665162	1.70953138055727e-14	0.435094490655826	56.0498220640569	29.6052631578947"
25,"Stromal proliferating","Endothelial","VEGFA","FLT1",0.0045929981135321,0,"VEGFA_VEGFR1","VEGFA - VEGFR1","VEGF","Secreted Signaling","KEGG: hsa04370;" PMID: 16633338""	IUA""	Stromal proliferating.VEGFA""	Endothelial.FLT1""	6.5794903293381e-24	0.157917638794219	43.1627906976744	26.3248847926267	1.70953138055727e-14	0.435094490655826	56.0498220640569	29.6052631578947"
26,"Myeloid","Endothelial","VEGFA","KDR",0.0059198179260203,0,"VEGFA_VEGFR2","VEGFA - VEGFR2","VEGF","Secreted Signaling","KEGG: hsa04370;" PMID: 16633338""	IUA""	Myeloid.VEGFA""	Endothelial.KDR""	NA	NA	NA	NA	0.000460909207453565	0.131261672460394	37.3665480427046	25"
27,"Stromal","Endothelial","VEGFA","KDR",0.00156661356456536,0,"VEGFA_VEGFR2","VEGFA - VEGFR2","VEGF","Secreted Signaling","KEGG: hsa04370;" PMID: 16633338""	IUA""	Stromal.VEGFA""	Endothelial.KDR""	2.39542328039393e-218	0.167434628608809	39.2340480495996	23.6832204665162	0.000460909207453565	0.131261672460394	37.3665480427046	25"
28,"Stromal proliferating","Endothelial","VEGFA","KDR",0.00127107616194721,0,"VEGFA_VEGFR2","VEGFA - VEGFR2","VEGF","Secreted Signaling","KEGG: hsa04370;" PMID: 16633338""	IUA""	Stromal proliferating.VEGFA""	Endothelial.KDR""	6.5794903293381e-24	0.157917638794219	43.1627906976744	26.3248847926267	0.000460909207453565	0.131261672460394	37.3665480427046	25"
29,"Ciliated epithelial","Endothelial","VEGFB","FLT1",0.00436978078407667,0,"VEGFB_VEGFR1","VEGFB - VEGFR1","VEGF","Secreted Signaling","KEGG: hsa04370;" PMID: 16633338""	IUA""	Ciliated epithelial.VEGFB""	Endothelial.FLT1""	NA	NA	NA	NA	1.70953138055727e-14	0.435094490655826	56.0498220640569	29.6052631578947"
30,"Myeloid","Endothelial","VEGFB","FLT1",0.00692143956839855,0,"VEGFB_VEGFR1","VEGFB - VEGFR1","VEGF","Secreted Signaling","KEGG: hsa04370;" PMID: 16633338""	IUA""	Myeloid.VEGFB""	Endothelial.FLT1""	NA	NA	NA	NA	1.70953138055727e-14	0.435094490655826	56.0498220640569	29.6052631578947"
31,"Myofibroblast","Endothelial","VEGFB","FLT1",0.00688211386648986,0,"VEGFB_VEGFR1","VEGFB - VEGFR1","VEGF","Secreted Signaling","KEGG: hsa04370;" PMID: 16633338""	IUA""	Myofibroblast.VEGFB""	Endothelial.FLT1""	0.00264978096289008	-0.0774559557307162	43.7185929648241	50.1702610669694	1.70953138055727e-14	0.435094490655826	56.0498220640569	29.6052631578947"
32,"Stromal","Endothelial","VEGFB","FLT1",0.0164997545454792,0,"VEGFB_VEGFR1","VEGFB - VEGFR1","VEGF","Secreted Signaling","KEGG: hsa04370;" PMID: 16633338""	IUA""	Stromal.VEGFB""	Endothelial.FLT1""	NA	NA	NA	NA	1.70953138055727e-14	0.435094490655826	56.0498220640569	29.6052631578947"
33,"Stromal proliferating","Endothelial","VEGFB","FLT1",0.019238581429673,0,"VEGFB_VEGFR1","VEGFB - VEGFR1","VEGF","Secreted Signaling","KEGG: hsa04370;" PMID: 16633338""	IUA""	Stromal proliferating.VEGFB""	Endothelial.FLT1""	NA	NA	NA	NA	1.70953138055727e-14	0.435094490655826	56.0498220640569	29.6052631578947"
34,"Endothelial","Endothelial","VEGFC","KDR",0.000547922688745935,0,"VEGFC_VEGFR2","VEGFC - VEGFR2","VEGF","Secreted Signaling","KEGG: hsa04370;" PMID: 16633338""	IUA""	Endothelial.VEGFC""	Endothelial.KDR""	1.25620095576978e-06	0.162703511723707	25.0889679715303	11.1842105263158	0.000460909207453565	0.131261672460394	37.3665480427046	25"
35,"Myofibroblast","Endothelial","PGF","FLT1",0.00463698083855302,0,"PGF_VEGFR1","PGF - VEGFR1","VEGF","Secreted Signaling","KEGG: hsa04370;" PMID: 16633338""	IUA""	Myofibroblast.PGF""	Endothelial.FLT1""	NA	NA	NA	NA	1.70953138055727e-14	0.435094490655826	56.0498220640569	29.6052631578947"
36,"Myeloid","Endothelial","VEGFA","FLT1_KDR",0.0115555727618898,0,"VEGFA_VEGFR1R2","VEGFA - VEGFR1R2","VEGF","Secreted Signaling","PMID: 16633338","IUA","Myeloid.VEGFA","Endothelial.FLT1_KDR",NA,NA,NA,NA,0.00023045460373533,0.28317808155811,46.7081850533808,27.3026315789474;
37,"Stromal","Endothelial","VEGFA","FLT1_KDR",0.00307085539233918,0,"VEGFA_VEGFR1R2","VEGFA - VEGFR1R2","VEGF","Secreted Signaling","PMID: 16633338","IUA","Stromal.VEGFA","Endothelial.FLT1_KDR",2.39542328039393e-218,0.167434628608809,39.2340480495996,23.6832204665162,0.00023045460373533,0.28317808155811,46.7081850533808,27.3026315789474;
38,"Stromal proliferating","Endothelial","VEGFA","FLT1_KDR",0.00249225518598763,0,"VEGFA_VEGFR1R2","VEGFA - VEGFR1R2","VEGF","Secreted Signaling","PMID: 16633338","IUA","Stromal proliferating.VEGFA","Endothelial.FLT1_KDR",6.5794903293381e-24,0.157917638794219,43.1627906976744,26.3248847926267,0.00023045460373533,0.28317808155811,46.7081850533808,27.3026315789474;
39,"Myofibroblast","Stromal proliferating","IGF2","IGF2R",9.21195310416338e-05,0,"IGF2_IGF2R","IGF2 - IGF2R","IGF","Secreted Signaling","PMID: 14604834","IUA","Myofibroblast.IGF2","Stromal proliferating.IGF2R",NA,NA,NA,NA,NA,NA,NA,NA;
40,"Stromal","Stromal proliferating","IGF2","IGF2R",0.000510356467361591,0,"IGF2_IGF2R","IGF2 - IGF2R","IGF","Secreted Signaling","PMID: 14604834","IUA","Stromal.IGF2","Stromal proliferating.IGF2R",6.01974851775575e-204,0.356980081156482,89.4859209506588,81.08853774768,NA,NA,NA,NA;
41,"Stromal proliferating","Stromal proliferating","IGF2","IGF2R",0.000535907008044124,0,"IGF2_IGF2R","IGF2 - IGF2R","IGF","Secreted Signaling","PMID: 14604834","IUA","Stromal proliferating.IGF2","Stromal proliferating.IGF2R",5.62521172150319e-21,0.30376088454913,86.6976744186046,78.2834101382488,NA,NA,NA,NA;
42,"Unciliated epithelial","Stromal proliferating","IHH","PTCH1_SMO",0.000987215772257024,0,"IHH_PTCH1","IHH - PTCH1","HH","Secreted Signaling","KEGG: hsa04340;" PMID: 25701396""	IUA""	Unciliated epithelial.IHH""	Stromal proliferating.PTCH1_SMO""	9.83394843465231e-14	0.122643431989018	27.7342137845646	18.2932578972183	NA	NA	NA	NA"
43,"Endothelial","Endothelial","CCL2","ACKR1",0.00580240270334073,0,"CCL2_ACKR1","CCL2 - ACKR1","CCL","Secreted Signaling","PMID: 26740381","IUA","Endothelial.CCL2","Endothelial.ACKR1",0.0129997320863741,-0.248108477808483,36.1209964412811,41.7763157894737,0.000748255977403661,0.27108353214279,48.220640569395,37.828947368421;
44,"Myofibroblast","Endothelial","CCL2","ACKR1",0.00799510950381705,0,"CCL2_ACKR1","CCL2 - ACKR1","CCL","Secreted Signaling","PMID: 26740381","IUA","Myofibroblast.CCL2","Endothelial.ACKR1",NA,NA,NA,NA,0.000748255977403661,0.27108353214279,48.220640569395,37.828947368421;
45,"Lymphoid","Endothelial","CCL5","ACKR1",0.0560373383283237,0,"CCL5_ACKR1","CCL5 - ACKR1","CCL","Secreted Signaling","PMID: 26740381","IUA","Lymphoid.CCL5","Endothelial.ACKR1",1.44587770717963e-41,-0.305112833984331,83.9841688654354,84.3503003477711,0.000748255977403661,0.27108353214279,48.220640569395,37.828947368421;
46,"Endothelial","Endothelial","CCL14","ACKR1",0.0132864730883843,0,"CCL14_ACKR1","CCL14 - ACKR1","CCL","Secreted Signaling","PMID: 26740381","IUA","Endothelial.CCL14","Endothelial.ACKR1",NA,NA,NA,NA,0.000748255977403661,0.27108353214279,48.220640569395,37.828947368421;
47,"Endothelial","Endothelial","CXCL2","ACKR1",0.00299737267925433,0,"CXCL2_ACKR1","CXCL2 - ACKR1","CXCL","Secreted Signaling","PMID: 26740381","IUA","Endothelial.CXCL2","Endothelial.ACKR1",0.000636112667918837,0.159624609399562,29.7153024911032,18.75,0.000748255977403661,0.27108353214279,48.220640569395,37.828947368421;
48,"Myeloid","Endothelial","CXCL2","ACKR1",0.0258142366979835,0,"CXCL2_ACKR1","CXCL2 - ACKR1","CXCL","Secreted Signaling","PMID: 26740381","IUA","Myeloid.CXCL2","Endothelial.ACKR1",1.15576932270043e-06,0.442619078796737,58.1787521079258,43.0703624733475,0.000748255977403661,0.27108353214279,48.220640569395,37.828947368421;
49,"Unciliated epithelial","Endothelial","CXCL2","ACKR1",0.00790138868145862,0,"CXCL2_ACKR1","CXCL2 - ACKR1","CXCL","Secreted Signaling","PMID: 26740381","IUA","Unciliated epithelial.CXCL2","Endothelial.ACKR1",6.23021557528204e-08,0.168674545428146,39.6203054065208,31.6831683168317,0.000748255977403661,0.27108353214279,48.220640569395,37.828947368421;
50,"Myeloid","Endothelial","CXCL3","ACKR1",0.0132897205375847,0,"CXCL3_ACKR1","CXCL3 - ACKR1","CXCL","Secreted Signaling","PMID: 26740381","IUA","Myeloid.CXCL3","Endothelial.ACKR1",3.91183493688261e-05,0.417909633966362,43.6762225969646,33.2622601279318,0.000748255977403661,0.27108353214279,48.220640569395,37.828947368421;
51,"Ciliated epithelial","Endothelial","CXCL8","ACKR1",0.00706653672163099,0,"CXCL8_ACKR1","CXCL8 - ACKR1","CXCL","Secreted Signaling","PMID: 26740381","IUA","Ciliated epithelial.CXCL8","Endothelial.ACKR1",NA,NA,NA,NA,0.000748255977403661,0.27108353214279,48.220640569395,37.828947368421;
52,"Endothelial","Endothelial","CXCL8","ACKR1",0.0039823086905515,0,"CXCL8_ACKR1","CXCL8 - ACKR1","CXCL","Secreted Signaling","PMID: 26740381","IUA","Endothelial.CXCL8","Endothelial.ACKR1",0.00151927137607594,0.140196100598178,35.2313167259786,23.6842105263158,0.000748255977403661,0.27108353214279,48.220640569395,37.828947368421;
53,"Lymphoid","Endothelial","CXCL8","ACKR1",0.00752123059486767,0,"CXCL8_ACKR1","CXCL8 - ACKR1","CXCL","Secreted Signaling","PMID: 26740381","IUA","Lymphoid.CXCL8","Endothelial.ACKR1",6.41765523120634e-55,0.326722841953982,32.9023746701847,17.7679418273791,0.000748255977403661,0.27108353214279,48.220640569395,37.828947368421;
54,"Myeloid","Endothelial","CXCL8","ACKR1",0.0458642047656335,0,"CXCL8_ACKR1","CXCL8 - ACKR1","CXCL","Secreted Signaling","PMID: 26740381","IUA","Myeloid.CXCL8","Endothelial.ACKR1",7.06341385745905e-08,0.617556161803328,73.0185497470489,61.8336886993603,0.000748255977403661,0.27108353214279,48.220640569395,37.828947368421;
55,"Myofibroblast","Endothelial","CXCL8","ACKR1",0.00333810898681994,0,"CXCL8_ACKR1","CXCL8 - ACKR1","CXCL","Secreted Signaling","PMID: 26740381","IUA","Myofibroblast.CXCL8","Endothelial.ACKR1",2.06800561415712e-05,0.110812625179883,31.07202680067,23.3825198637911,0.000748255977403661,0.27108353214279,48.220640569395,37.828947368421;
56,"Stromal","Endothelial","CXCL8","ACKR1",0.0030754949552881,0,"CXCL8_ACKR1","CXCL8 - ACKR1","CXCL","Secreted Signaling","PMID: 26740381","IUA","Stromal.CXCL8","Endothelial.ACKR1",9.4945822550799e-165,0.145114244996448,30.780160165332,18.0022573363431,0.000748255977403661,0.27108353214279,48.220640569395,37.828947368421;
57,"Stromal proliferating","Endothelial","CXCL8","ACKR1",0.00273859925350049,0,"CXCL8_ACKR1","CXCL8 - ACKR1","CXCL","Secreted Signaling","PMID: 26740381","IUA","Stromal proliferating.CXCL8","Endothelial.ACKR1",5.3389558797369e-22,0.172301798500241,37.5813953488372,21.5437788018433,0.000748255977403661,0.27108353214279,48.220640569395,37.828947368421;
58,"Unciliated epithelial","Endothelial","CXCL8","ACKR1",0.0313446117406854,0,"CXCL8_ACKR1","CXCL8 - ACKR1","CXCL","Secreted Signaling","PMID: 26740381","IUA","Unciliated epithelial.CXCL8","Endothelial.ACKR1",8.71183588822289e-35,0.531728000700779,68.7164671894346,53.0881659594531,0.000748255977403661,0.27108353214279,48.220640569395,37.828947368421;
59,"Stromal","Lymphoid","CXCL12","CXCR4",0.0613250240391113,0,"CXCL12_CXCR4","CXCL12 - CXCR4","CXCL","Secreted Signaling","KEGG: hsa04060","IUA","Stromal.CXCL12","Lymphoid.CXCR4",0,0.289471343726146,52.68018599845,28.975420115375,1.35398212241464e-87,0.612834828029009,85.646437994723,74.8340183370218;
60,"Stromal proliferating","Lymphoid","CXCL12","CXCR4",0.0548129749749317,0,"CXCL12_CXCR4","CXCL12 - CXCR4","CXCL","Secreted Signaling","KEGG: hsa04060","IUA","Stromal proliferating.CXCL12","Lymphoid.CXCR4",1.04426299421685e-36,0.255727139967548,56.5581395348837,36.0023041474654,1.35398212241464e-87,0.612834828029009,85.646437994723,74.8340183370218;
61,"Stromal","Myeloid","CXCL12","CXCR4",0.022890579364719,0,"CXCL12_CXCR4","CXCL12 - CXCR4","CXCL","Secreted Signaling","KEGG: hsa04060","IUA","Stromal.CXCL12","Myeloid.CXCR4",0,0.289471343726146,52.68018599845,28.975420115375,0.000724597577048951,0.259107167562734,60.70826306914,52.8784648187633;
62,"Stromal proliferating","Myeloid","CXCL12","CXCR4",0.0203712759153386,0,"CXCL12_CXCR4","CXCL12 - CXCR4","CXCL","Secreted Signaling","KEGG: hsa04060","IUA","Stromal proliferating.CXCL12","Myeloid.CXCR4",1.04426299421685e-36,0.255727139967548,56.5581395348837,36.0023041474654,0.000724597577048951,0.259107167562734,60.70826306914,52.8784648187633;
63,"Ciliated epithelial","Lymphoid","MIF","CD74_CXCR4",0.182570734662802,0,"MIF_CD74_CXCR4","MIF - (CD74+CXCR4)","MIF","Secreted Signaling","PMID: 29637711;" PMID: 24760155""	IUA""	Ciliated epithelial.MIF""	Lymphoid.CD74_CXCR4""	NA	NA	NA	NA	4.35997149327954e-10	0.209698232193934	72.4538258575198	70.3920328801771"
64,"Endothelial","Lymphoid","MIF","CD74_CXCR4",0.146280049176017,0,"MIF_CD74_CXCR4","MIF - (CD74+CXCR4)","MIF","Secreted Signaling","PMID: 29637711;" PMID: 24760155""	IUA""	Endothelial.MIF""	Lymphoid.CD74_CXCR4""	0.00524590032979338	-0.143243726659203	94.4839857651246	95.3947368421053	4.35997149327954e-10	0.209698232193934	72.4538258575198	70.3920328801771"
65,"Lymphoid","Lymphoid","MIF","CD74_CXCR4",0.0954144977999542,0,"MIF_CD74_CXCR4","MIF - (CD74+CXCR4)","MIF","Secreted Signaling","PMID: 29637711;" PMID: 24760155""	IUA""	Lymphoid.MIF""	Lymphoid.CD74_CXCR4""	3.63041915264371e-61	-0.397319786081176	72.9287598944591	85.1406892190958	4.35997149327954e-10	0.209698232193934	72.4538258575198	70.3920328801771"
66,"Myeloid","Lymphoid","MIF","CD74_CXCR4",0.0935142816920959,0,"MIF_CD74_CXCR4","MIF - (CD74+CXCR4)","MIF","Secreted Signaling","PMID: 29637711;" PMID: 24760155""	IUA""	Myeloid.MIF""	Lymphoid.CD74_CXCR4""	6.22314163603516e-09	-0.291707718486989	84.3170320404722	89.7654584221748	4.35997149327954e-10	0.209698232193934	72.4538258575198	70.3920328801771"
67,"Myofibroblast","Lymphoid","MIF","CD74_CXCR4",0.149019686919928,0,"MIF_CD74_CXCR4","MIF - (CD74+CXCR4)","MIF","Secreted Signaling","PMID: 29637711;" PMID: 24760155""	IUA""	Myofibroblast.MIF""	Lymphoid.CD74_CXCR4""	4.40259559501577e-09	-0.201885551309431	95.3098827470687	98.0703745743473	4.35997149327954e-10	0.209698232193934	72.4538258575198	70.3920328801771"
68,"Stromal","Lymphoid","MIF","CD74_CXCR4",0.1614338882056,0,"MIF_CD74_CXCR4","MIF - (CD74+CXCR4)","MIF","Secreted Signaling","PMID: 29637711;" PMID: 24760155""	IUA""	Stromal.MIF""	Lymphoid.CD74_CXCR4""	NA	NA	NA	NA	4.35997149327954e-10	0.209698232193934	72.4538258575198	70.3920328801771"
69,"Stromal proliferating","Lymphoid","MIF","CD74_CXCR4",0.179610697102394,0,"MIF_CD74_CXCR4","MIF - (CD74+CXCR4)","MIF","Secreted Signaling","PMID: 29637711;" PMID: 24760155""	IUA""	Stromal proliferating.MIF""	Lymphoid.CD74_CXCR4""	0.000218851395806039	-0.0546480442209361	99.2558139534884	99.3087557603687	4.35997149327954e-10	0.209698232193934	72.4538258575198	70.3920328801771"
70,"Unciliated epithelial","Lymphoid","MIF","CD74_CXCR4",0.167844680703435,0,"MIF_CD74_CXCR4","MIF - (CD74+CXCR4)","MIF","Secreted Signaling","PMID: 29637711;" PMID: 24760155""	IUA""	Unciliated epithelial.MIF""	Lymphoid.CD74_CXCR4""	8.44791853173262e-52	-0.363583587839518	94.1807676434173	95.6152758132956	4.35997149327954e-10	0.209698232193934	72.4538258575198	70.3920328801771"
71,"Ciliated epithelial","Myeloid","MIF","CD74_CXCR4",0.19071877280337,0,"MIF_CD74_CXCR4","MIF - (CD74+CXCR4)","MIF","Secreted Signaling","PMID: 29637711;" PMID: 24760155""	IUA""	Ciliated epithelial.MIF""	Myeloid.CD74_CXCR4""	NA	NA	NA	NA	0.000724597577048951	0.259107167562734	60.70826306914	52.8784648187633"
72,"Endothelial","Myeloid","MIF","CD74_CXCR4",0.15311182473989,0,"MIF_CD74_CXCR4","MIF - (CD74+CXCR4)","MIF","Secreted Signaling","PMID: 29637711;" PMID: 24760155""	IUA""	Endothelial.MIF""	Myeloid.CD74_CXCR4""	0.00524590032979338	-0.143243726659203	94.4839857651246	95.3947368421053	0.000724597577048951	0.259107167562734	60.70826306914	52.8784648187633"
73,"Lymphoid","Myeloid","MIF","CD74_CXCR4",0.100149358681082,0,"MIF_CD74_CXCR4","MIF - (CD74+CXCR4)","MIF","Secreted Signaling","PMID: 29637711;" PMID: 24760155""	IUA""	Lymphoid.MIF""	Myeloid.CD74_CXCR4""	3.63041915264371e-61	-0.397319786081176	72.9287598944591	85.1406892190958	0.000724597577048951	0.259107167562734	60.70826306914	52.8784648187633"
74,"Myeloid","Myeloid","MIF","CD74_CXCR4",0.0981650790196744,0,"MIF_CD74_CXCR4","MIF - (CD74+CXCR4)","MIF","Secreted Signaling","PMID: 29637711;" PMID: 24760155""	IUA""	Myeloid.MIF""	Myeloid.CD74_CXCR4""	6.22314163603516e-09	-0.291707718486989	84.3170320404722	89.7654584221748	0.000724597577048951	0.259107167562734	60.70826306914	52.8784648187633"
75,"Myofibroblast","Myeloid","MIF","CD74_CXCR4",0.155956039129343,0,"MIF_CD74_CXCR4","MIF - (CD74+CXCR4)","MIF","Secreted Signaling","PMID: 29637711;" PMID: 24760155""	IUA""	Myofibroblast.MIF""	Myeloid.CD74_CXCR4""	4.40259559501577e-09	-0.201885551309431	95.3098827470687	98.0703745743473	0.000724597577048951	0.259107167562734	60.70826306914	52.8784648187633"
76,"Stromal","Myeloid","MIF","CD74_CXCR4",0.168833436260598,0,"MIF_CD74_CXCR4","MIF - (CD74+CXCR4)","MIF","Secreted Signaling","PMID: 29637711;" PMID: 24760155""	IUA""	Stromal.MIF""	Myeloid.CD74_CXCR4""	NA	NA	NA	NA	0.000724597577048951	0.259107167562734	60.70826306914	52.8784648187633"
77,"Stromal proliferating","Myeloid","MIF","CD74_CXCR4",0.187656957576347,0,"MIF_CD74_CXCR4","MIF - (CD74+CXCR4)","MIF","Secreted Signaling","PMID: 29637711;" PMID: 24760155""	IUA""	Stromal proliferating.MIF""	Myeloid.CD74_CXCR4""	0.000218851395806039	-0.0546480442209361	99.2558139534884	99.3087557603687	0.000724597577048951	0.259107167562734	60.70826306914	52.8784648187633"
78,"Unciliated epithelial","Myeloid","MIF","CD74_CXCR4",0.175476586457809,0,"MIF_CD74_CXCR4","MIF - (CD74+CXCR4)","MIF","Secreted Signaling","PMID: 29637711;" PMID: 24760155""	IUA""	Unciliated epithelial.MIF""	Myeloid.CD74_CXCR4""	8.44791853173262e-52	-0.363583587839518	94.1807676434173	95.6152758132956	0.000724597577048951	0.259107167562734	60.70826306914	52.8784648187633"
79,"Ciliated epithelial","Lymphoid","MIF","CD74_CD44",0.120807992062936,0,"MIF_CD74_CD44","MIF - (CD74+CD44)","MIF","Secreted Signaling","PMID: 29637711;" PMID: 26175090""	IUA""	Ciliated epithelial.MIF""	Lymphoid.CD74_CD44""	NA	NA	NA	NA	4.35997149327954e-10	0.0660895273648404	57.0052770448549	53.8887132469175"
80,"Endothelial","Lymphoid","MIF","CD74_CD44",0.0953620191096131,0,"MIF_CD74_CD44","MIF - (CD74+CD44)","MIF","Secreted Signaling","PMID: 29637711;" PMID: 26175090""	IUA""	Endothelial.MIF""	Lymphoid.CD74_CD44""	0.00524590032979338	-0.143243726659203	94.4839857651246	95.3947368421053	4.35997149327954e-10	0.0660895273648404	57.0052770448549	53.8887132469175"
81,"Lymphoid","Lymphoid","MIF","CD74_CD44",0.0609382331541585,0,"MIF_CD74_CD44","MIF - (CD74+CD44)","MIF","Secreted Signaling","PMID: 29637711;" PMID: 26175090""	IUA""	Lymphoid.MIF""	Lymphoid.CD74_CD44""	3.63041915264371e-61	-0.397319786081176	72.9287598944591	85.1406892190958	4.35997149327954e-10	0.0660895273648404	57.0052770448549	53.8887132469175"
82,"Myeloid","Lymphoid","MIF","CD74_CD44",0.0596793265762822,0,"MIF_CD74_CD44","MIF - (CD74+CD44)","MIF","Secreted Signaling","PMID: 29637711;" PMID: 26175090""	IUA""	Myeloid.MIF""	Lymphoid.CD74_CD44""	6.22314163603516e-09	-0.291707718486989	84.3170320404722	89.7654584221748	4.35997149327954e-10	0.0660895273648404	57.0052770448549	53.8887132469175"
83,"Myofibroblast","Lymphoid","MIF","CD74_CD44",0.0972566658989106,0,"MIF_CD74_CD44","MIF - (CD74+CD44)","MIF","Secreted Signaling","PMID: 29637711;" PMID: 26175090""	IUA""	Myofibroblast.MIF""	Lymphoid.CD74_CD44""	4.40259559501577e-09	-0.201885551309431	95.3098827470687	98.0703745743473	4.35997149327954e-10	0.0660895273648404	57.0052770448549	53.8887132469175"
84,"Stromal","Lymphoid","MIF","CD74_CD44",0.105895309933016,0,"MIF_CD74_CD44","MIF - (CD74+CD44)","MIF","Secreted Signaling","PMID: 29637711;" PMID: 26175090""	IUA""	Stromal.MIF""	Lymphoid.CD74_CD44""	NA	NA	NA	NA	4.35997149327954e-10	0.0660895273648404	57.0052770448549	53.8887132469175"
85,"Stromal proliferating","Lymphoid","MIF","CD74_CD44",0.118703905604463,0,"MIF_CD74_CD44","MIF - (CD74+CD44)","MIF","Secreted Signaling","PMID: 29637711;" PMID: 26175090""	IUA""	Stromal proliferating.MIF""	Lymphoid.CD74_CD44""	0.000218851395806039	-0.0546480442209361	99.2558139534884	99.3087557603687	4.35997149327954e-10	0.0660895273648404	57.0052770448549	53.8887132469175"
86,"Unciliated epithelial","Lymphoid","MIF","CD74_CD44",0.110390919145703,0,"MIF_CD74_CD44","MIF - (CD74+CD44)","MIF","Secreted Signaling","PMID: 29637711;" PMID: 26175090""	IUA""	Unciliated epithelial.MIF""	Lymphoid.CD74_CD44""	8.44791853173262e-52	-0.363583587839518	94.1807676434173	95.6152758132956	4.35997149327954e-10	0.0660895273648404	57.0052770448549	53.8887132469175"
87,"Ciliated epithelial","Myeloid","MIF","CD74_CD44",0.199943785838042,0,"MIF_CD74_CD44","MIF - (CD74+CD44)","MIF","Secreted Signaling","PMID: 29637711;" PMID: 26175090""	IUA""	Ciliated epithelial.MIF""	Myeloid.CD74_CD44""	NA	NA	NA	NA	8.13041750555263e-09	0.351493637328905	69.64586846543	58.8486140724947"
88,"Endothelial","Myeloid","MIF","CD74_CD44",0.160879412184186,0,"MIF_CD74_CD44","MIF - (CD74+CD44)","MIF","Secreted Signaling","PMID: 29637711;" PMID: 26175090""	IUA""	Endothelial.MIF""	Myeloid.CD74_CD44""	0.00524590032979338	-0.143243726659203	94.4839857651246	95.3947368421053	8.13041750555263e-09	0.351493637328905	69.64586846543	58.8486140724947"
89,"Lymphoid","Myeloid","MIF","CD74_CD44",0.105565001324166,0,"MIF_CD74_CD44","MIF - (CD74+CD44)","MIF","Secreted Signaling","PMID: 29637711;" PMID: 26175090""	IUA""	Lymphoid.MIF""	Myeloid.CD74_CD44""	3.63041915264371e-61	-0.397319786081176	72.9287598944591	85.1406892190958	8.13041750555263e-09	0.351493637328905	69.64586846543	58.8486140724947"
90,"Myeloid","Myeloid","MIF","CD74_CD44",0.103485760422797,0,"MIF_CD74_CD44","MIF - (CD74+CD44)","MIF","Secreted Signaling","PMID: 29637711;" PMID: 26175090""	IUA""	Myeloid.MIF""	Myeloid.CD74_CD44""	6.22314163603516e-09	-0.291707718486989	84.3170320404722	89.7654584221748	8.13041750555263e-09	0.351493637328905	69.64586846543	58.8486140724947"
91,"Myofibroblast","Myeloid","MIF","CD74_CD44",0.163840002998829,0,"MIF_CD74_CD44","MIF - (CD74+CD44)","MIF","Secreted Signaling","PMID: 29637711;" PMID: 26175090""	IUA""	Myofibroblast.MIF""	Myeloid.CD74_CD44""	4.40259559501577e-09	-0.201885551309431	95.3098827470687	98.0703745743473	8.13041750555263e-09	0.351493637328905	69.64586846543	58.8486140724947"
92,"Stromal","Myeloid","MIF","CD74_CD44",0.177231691259344,0,"MIF_CD74_CD44","MIF - (CD74+CD44)","MIF","Secreted Signaling","PMID: 29637711;" PMID: 26175090""	IUA""	Stromal.MIF""	Myeloid.CD74_CD44""	NA	NA	NA	NA	8.13041750555263e-09	0.351493637328905	69.64586846543	58.8486140724947"
93,"Stromal proliferating","Myeloid","MIF","CD74_CD44",0.196769880526772,0,"MIF_CD74_CD44","MIF - (CD74+CD44)","MIF","Secreted Signaling","PMID: 29637711;" PMID: 26175090""	IUA""	Stromal proliferating.MIF""	Myeloid.CD74_CD44""	0.000218851395806039	-0.0546480442209361	99.2558139534884	99.3087557603687	8.13041750555263e-09	0.351493637328905	69.64586846543	58.8486140724947"
94,"Unciliated epithelial","Myeloid","MIF","CD74_CD44",0.184132084730865,0,"MIF_CD74_CD44","MIF - (CD74+CD44)","MIF","Secreted Signaling","PMID: 29637711;" PMID: 26175090""	IUA""	Unciliated epithelial.MIF""	Myeloid.CD74_CD44""	8.44791853173262e-52	-0.363583587839518	94.1807676434173	95.6152758132956	8.13041750555263e-09	0.351493637328905	69.64586846543	58.8486140724947"
95,"Endothelial","Endothelial","TNFSF10","TNFRSF10B",0.0080603166746073,0,"TNFSF10_TNFRSF10B","TNFSF10 - TNFRSF10B","TRAIL","Secreted Signaling","KEGG: hsa04060;" PMID: 18813321""	IUA""	Endothelial.TNFSF10""	Endothelial.TNFRSF10B""	NA	NA	NA	NA	NA	NA	NA	NA"
96,"Myofibroblast","Ciliated epithelial","TNFSF12","TNFRSF12A",0.000514511437779774,0,"TNFSF12_TNFRSF12A","TNFSF12 - TNFRSF12A","TWEAK","Secreted Signaling","KEGG: hsa04060","IUA","Myofibroblast.TNFSF12","Ciliated epithelial.TNFRSF12A",NA,NA,NA,NA,NA,NA,NA,NA;
97,"Myofibroblast","Endothelial","TNFSF12","TNFRSF12A",0.000819962343134711,0,"TNFSF12_TNFRSF12A","TNFSF12 - TNFRSF12A","TWEAK","Secreted Signaling","KEGG: hsa04060","IUA","Myofibroblast.TNFSF12","Endothelial.TNFRSF12A",NA,NA,NA,NA,NA,NA,NA,NA;
98,"Myofibroblast","Myofibroblast","TNFSF12","TNFRSF12A",0.00516784860999677,0,"TNFSF12_TNFRSF12A","TNFSF12 - TNFRSF12A","TWEAK","Secreted Signaling","KEGG: hsa04060","IUA","Myofibroblast.TNFSF12","Myofibroblast.TNFRSF12A",NA,NA,NA,NA,2.1148628388333e-11,0.261797433050863,62.2278056951424,50.8513053348468;
99,"Myofibroblast","Stromal","TNFSF12","TNFRSF12A",0.00188443936600458,0,"TNFSF12_TNFRSF12A","TNFSF12 - TNFRSF12A","TWEAK","Secreted Signaling","KEGG: hsa04060","IUA","Myofibroblast.TNFSF12","Stromal.TNFRSF12A",NA,NA,NA,NA,0,0.374520202795611,47.894600878326,27.4078254326561;
100,"Myofibroblast","Stromal proliferating","TNFSF12","TNFRSF12A",0.00431747368677244,0,"TNFSF12_TNFRSF12A","TNFSF12 - TNFRSF12A","TWEAK","Secreted Signaling","KEGG: hsa04060","IUA","Myofibroblast.TNFSF12","Stromal proliferating.TNFRSF12A",NA,NA,NA,NA,4.96592114736884e-44,0.423765101721358,62.2325581395349,40.8986175115207;
101,"Myofibroblast","Unciliated epithelial","TNFSF12","TNFRSF12A",0.00535043995789578,0,"TNFSF12_TNFRSF12A","TNFSF12 - TNFRSF12A","TWEAK","Secreted Signaling","KEGG: hsa04060","IUA","Myofibroblast.TNFSF12","Unciliated epithelial.TNFRSF12A",NA,NA,NA,NA,6.79274016982676e-07,0.147816862976477,55.3033429632687,48.4677039132485;
102,"Ciliated epithelial","Endothelial","NAMPT","ITGA5_ITGB1",0.00337897317783926,0,"NAMPT_ITGA5_ITGB1","NAMPT - (ITGA5+ITGB1)","VISFATIN","Secreted Signaling","PMID: 28490838","IUA","Ciliated epithelial.NAMPT","Endothelial.ITGA5_ITGB1",NA,NA,NA,NA,0.0106112203628881,0.168587289697125,80.7829181494662,73.0263157894737;
103,"Endothelial","Endothelial","NAMPT","ITGA5_ITGB1",0.023680215220788,0,"NAMPT_ITGA5_ITGB1","NAMPT - (ITGA5+ITGB1)","VISFATIN","Secreted Signaling","PMID: 28490838","IUA","Endothelial.NAMPT","Endothelial.ITGA5_ITGB1",NA,NA,NA,NA,0.0106112203628881,0.168587289697125,80.7829181494662,73.0263157894737;
104,"Lymphoid","Endothelial","NAMPT","ITGA5_ITGB1",0.00640868032581708,0,"NAMPT_ITGA5_ITGB1","NAMPT - (ITGA5+ITGB1)","VISFATIN","Secreted Signaling","PMID: 28490838","IUA","Lymphoid.NAMPT","Endothelial.ITGA5_ITGB1",NA,NA,NA,NA,0.0106112203628881,0.168587289697125,80.7829181494662,73.0263157894737;
105,"Myeloid","Endothelial","NAMPT","ITGA5_ITGB1",0.0344751250714709,0,"NAMPT_ITGA5_ITGB1","NAMPT - (ITGA5+ITGB1)","VISFATIN","Secreted Signaling","PMID: 28490838","IUA","Myeloid.NAMPT","Endothelial.ITGA5_ITGB1",NA,NA,NA,NA,0.0106112203628881,0.168587289697125,80.7829181494662,73.0263157894737;
106,"Myofibroblast","Endothelial","NAMPT","ITGA5_ITGB1",0.0222904289122407,0,"NAMPT_ITGA5_ITGB1","NAMPT - (ITGA5+ITGB1)","VISFATIN","Secreted Signaling","PMID: 28490838","IUA","Myofibroblast.NAMPT","Endothelial.ITGA5_ITGB1",0.00824219738368356,0.104654905511035,78.2244556113903,74.6878547105562,0.0106112203628881,0.168587289697125,80.7829181494662,73.0263157894737;
107,"Stromal","Endothelial","NAMPT","ITGA5_ITGB1",0.0137970103429581,0,"NAMPT_ITGA5_ITGB1","NAMPT - (ITGA5+ITGB1)","VISFATIN","Secreted Signaling","PMID: 28490838","IUA","Stromal.NAMPT","Endothelial.ITGA5_ITGB1",3.00595747294423e-39,0.0970678263007754,67.0240247997933,59.154752947078,0.0106112203628881,0.168587289697125,80.7829181494662,73.0263157894737;
108,"Stromal proliferating","Endothelial","NAMPT","ITGA5_ITGB1",0.0145189678663496,0,"NAMPT_ITGA5_ITGB1","NAMPT - (ITGA5+ITGB1)","VISFATIN","Secreted Signaling","PMID: 28490838","IUA","Stromal proliferating.NAMPT","Endothelial.ITGA5_ITGB1",1.99191397422902e-05,0.096540689181795,75.1627906976744,66.705069124424,0.0106112203628881,0.168587289697125,80.7829181494662,73.0263157894737;
109,"Unciliated epithelial","Endothelial","NAMPT","ITGA5_ITGB1",0.00392408433917815,0,"NAMPT_ITGA5_ITGB1","NAMPT - (ITGA5+ITGB1)","VISFATIN","Secreted Signaling","PMID: 28490838","IUA","Unciliated epithelial.NAMPT","Endothelial.ITGA5_ITGB1",NA,NA,NA,NA,0.0106112203628881,0.168587289697125,80.7829181494662,73.0263157894737;
110,"Stromal proliferating","Endothelial","ANGPTL2","ITGA5_ITGB1",0.00205063726672808,0,"ANGPTL2_ITGA5_ITGB1","ANGPTL2 - (ITGA5+ITGB1)","ANGPTL","Secreted Signaling","PMID: 24478758","IUA","Stromal proliferating.ANGPTL2","Endothelial.ITGA5_ITGB1",NA,NA,NA,NA,0.0106112203628881,0.168587289697125,80.7829181494662,73.0263157894737;
111,"Endothelial","Endothelial","ANGPT2","ITGA5_ITGB1",0.0152119750093936,0,"ANGPT2_ITGA5_ITGB1","ANGPT2 - (ITGA5+ITGB1)","ANGPT","Secreted Signaling","PMID: 20651738;" PMID: 25635707""	IUA""	Endothelial.ANGPT2""	Endothelial.ITGA5_ITGB1""	NA	NA	NA	NA	0.0106112203628881	0.168587289697125	80.7829181494662	73.0263157894737"
112,"Myofibroblast","Endothelial","ANGPT2","ITGA5_ITGB1",0.00539330068079129,0,"ANGPT2_ITGA5_ITGB1","ANGPT2 - (ITGA5+ITGB1)","ANGPT","Secreted Signaling","PMID: 20651738;" PMID: 25635707""	IUA""	Myofibroblast.ANGPT2""	Endothelial.ITGA5_ITGB1""	0.00672343565273858	-0.0961274672346829	47.4036850921273	53.688989784336	0.0106112203628881	0.168587289697125	80.7829181494662	73.0263157894737"
113,"Ciliated epithelial","Stromal proliferating","MDK","SDC1",0.00827893118338429,0,"MDK_SDC1","MDK - SDC1","MK","Secreted Signaling","PMID: 28356350","IUA","Ciliated epithelial.MDK","Stromal proliferating.SDC1",NA,NA,NA,NA,2.17416031642996e-10,0.0761724846621283,31.5348837209302,21.3709677419355;
114,"Endothelial","Stromal proliferating","MDK","SDC1",0.00742275829134389,0,"MDK_SDC1","MDK - SDC1","MK","Secreted Signaling","PMID: 28356350","IUA","Endothelial.MDK","Stromal proliferating.SDC1",0.0206209416725908,-0.149806216793891,76.1565836298932,80.9210526315789,2.17416031642996e-10,0.0761724846621283,31.5348837209302,21.3709677419355;
115,"Lymphoid","Stromal proliferating","MDK","SDC1",0.00231820968927262,0,"MDK_SDC1","MDK - SDC1","MK","Secreted Signaling","PMID: 28356350","IUA","Lymphoid.MDK","Stromal proliferating.SDC1",4.54281503384847e-08,0.159041196711744,41.5039577836412,37.2431236168195,2.17416031642996e-10,0.0761724846621283,31.5348837209302,21.3709677419355;
116,"Myeloid","Stromal proliferating","MDK","SDC1",0.00144656257675906,0,"MDK_SDC1","MDK - SDC1","MK","Secreted Signaling","PMID: 28356350","IUA","Myeloid.MDK","Stromal proliferating.SDC1",NA,NA,NA,NA,2.17416031642996e-10,0.0761724846621283,31.5348837209302,21.3709677419355;
117,"Myofibroblast","Stromal proliferating","MDK","SDC1",0.0101807088679434,0,"MDK_SDC1","MDK - SDC1","MK","Secreted Signaling","PMID: 28356350","IUA","Myofibroblast.MDK","Stromal proliferating.SDC1",0.0170651985237087,0.0511252242022215,86.9346733668342,91.2599318955732,2.17416031642996e-10,0.0761724846621283,31.5348837209302,21.3709677419355;
118,"Stromal","Stromal proliferating","MDK","SDC1",0.0159402404315032,0,"MDK_SDC1","MDK - SDC1","MK","Secreted Signaling","PMID: 28356350","IUA","Stromal.MDK","Stromal proliferating.SDC1",0,0.383185650083294,99.0377163523637,98.2819162277402,2.17416031642996e-10,0.0761724846621283,31.5348837209302,21.3709677419355;
119,"Stromal proliferating","Stromal proliferating","MDK","SDC1",0.0150705791946202,0,"MDK_SDC1","MDK - SDC1","MK","Secreted Signaling","PMID: 28356350","IUA","Stromal proliferating.MDK","Stromal proliferating.SDC1",3.08678278557666e-44,0.270591196682753,98.8837209302326,98.0414746543779,2.17416031642996e-10,0.0761724846621283,31.5348837209302,21.3709677419355;
120,"Unciliated epithelial","Stromal proliferating","MDK","SDC1",0.0120387156951166,0,"MDK_SDC1","MDK - SDC1","MK","Secreted Signaling","PMID: 28356350","IUA","Unciliated epithelial.MDK","Stromal proliferating.SDC1",1.44643321001799e-11,0.204044290365278,89.7234832851837,84.2527109853843,2.17416031642996e-10,0.0761724846621283,31.5348837209302,21.3709677419355;
121,"Myofibroblast","Myofibroblast","MDK","SDC2",0.0755657818081614,0,"MDK_SDC2","MDK - SDC2","MK","Secreted Signaling","PMID: 28356350","IUA","Myofibroblast.MDK","Myofibroblast.SDC2",0.0170651985237087,0.0511252242022215,86.9346733668342,91.2599318955732,2.44216481837437e-16,0.289358298214516,73.1993299832496,63.9046538024972;
122,"Stromal","Myofibroblast","MDK","SDC2",0.11405334577672,0,"MDK_SDC2","MDK - SDC2","MK","Secreted Signaling","PMID: 28356350","IUA","Stromal.MDK","Myofibroblast.SDC2",0,0.383185650083294,99.0377163523637,98.2819162277402,2.44216481837437e-16,0.289358298214516,73.1993299832496,63.9046538024972;
123,"Stromal proliferating","Myofibroblast","MDK","SDC2",0.108420625588956,0,"MDK_SDC2","MDK - SDC2","MK","Secreted Signaling","PMID: 28356350","IUA","Stromal proliferating.MDK","Myofibroblast.SDC2",3.08678278557666e-44,0.270591196682753,98.8837209302326,98.0414746543779,2.44216481837437e-16,0.289358298214516,73.1993299832496,63.9046538024972;
124,"Unciliated epithelial","Myofibroblast","MDK","SDC2",0.0882923162168046,0,"MDK_SDC2","MDK - SDC2","MK","Secreted Signaling","PMID: 28356350","IUA","Unciliated epithelial.MDK","Myofibroblast.SDC2",1.44643321001799e-11,0.204044290365278,89.7234832851837,84.2527109853843,2.44216481837437e-16,0.289358298214516,73.1993299832496,63.9046538024972;
125,"Stromal","Stromal","MDK","SDC2",0.0984499926973179,0,"MDK_SDC2","MDK - SDC2","MK","Secreted Signaling","PMID: 28356350","IUA","Stromal.MDK","Stromal.SDC2",0,0.383185650083294,99.0377163523637,98.2819162277402,0,0.442898788074152,72.1260656161199,45.7173313268121;
126,"Stromal proliferating","Stromal","MDK","SDC2",0.0935065386806521,0,"MDK_SDC2","MDK - SDC2","MK","Secreted Signaling","PMID: 28356350","IUA","Stromal proliferating.MDK","Stromal.SDC2",3.08678278557666e-44,0.270591196682753,98.8837209302326,98.0414746543779,0,0.442898788074152,72.1260656161199,45.7173313268121;
127,"Unciliated epithelial","Stromal","MDK","SDC2",0.0759112895379322,0,"MDK_SDC2","MDK - SDC2","MK","Secreted Signaling","PMID: 28356350","IUA","Unciliated epithelial.MDK","Stromal.SDC2",1.44643321001799e-11,0.204044290365278,89.7234832851837,84.2527109853843,0,0.442898788074152,72.1260656161199,45.7173313268121;
128,"Myofibroblast","Stromal proliferating","MDK","SDC2",0.0803352259584911,0,"MDK_SDC2","MDK - SDC2","MK","Secreted Signaling","PMID: 28356350","IUA","Myofibroblast.MDK","Stromal proliferating.SDC2",0.0170651985237087,0.0511252242022215,86.9346733668342,91.2599318955732,9.76028609640833e-76,0.431808701244248,83.1627906976744,63.2488479262673;
129,"Stromal","Stromal proliferating","MDK","SDC2",0.120934201457478,0,"MDK_SDC2","MDK - SDC2","MK","Secreted Signaling","PMID: 28356350","IUA","Stromal.MDK","Stromal proliferating.SDC2",0,0.383185650083294,99.0377163523637,98.2819162277402,9.76028609640833e-76,0.431808701244248,83.1627906976744,63.2488479262673;
130,"Stromal proliferating","Stromal proliferating","MDK","SDC2",0.11500577120838,0,"MDK_SDC2","MDK - SDC2","MK","Secreted Signaling","PMID: 28356350","IUA","Stromal proliferating.MDK","Stromal proliferating.SDC2",3.08678278557666e-44,0.270591196682753,98.8837209302326,98.0414746543779,9.76028609640833e-76,0.431808701244248,83.1627906976744,63.2488479262673;
131,"Unciliated epithelial","Stromal proliferating","MDK","SDC2",0.093783524278505,0,"MDK_SDC2","MDK - SDC2","MK","Secreted Signaling","PMID: 28356350","IUA","Unciliated epithelial.MDK","Stromal proliferating.SDC2",1.44643321001799e-11,0.204044290365278,89.7234832851837,84.2527109853843,9.76028609640833e-76,0.431808701244248,83.1627906976744,63.2488479262673;
132,"Ciliated epithelial","Stromal proliferating","MDK","SDC4",0.00797289670062391,0,"MDK_SDC4","MDK - SDC4","MK","Secreted Signaling","PMID: 28356350","IUA","Ciliated epithelial.MDK","Stromal proliferating.SDC4",NA,NA,NA,NA,9.27993529656508e-10,0.0825786845917948,29.1162790697674,19.8732718894009;
133,"Endothelial","Stromal proliferating","MDK","SDC4",0.00714814451270402,0,"MDK_SDC4","MDK - SDC4","MK","Secreted Signaling","PMID: 28356350","IUA","Endothelial.MDK","Stromal proliferating.SDC4",0.0206209416725908,-0.149806216793891,76.1565836298932,80.9210526315789,9.27993529656508e-10,0.0825786845917948,29.1162790697674,19.8732718894009;
134,"Lymphoid","Stromal proliferating","MDK","SDC4",0.00223202009571622,0,"MDK_SDC4","MDK - SDC4","MK","Secreted Signaling","PMID: 28356350","IUA","Lymphoid.MDK","Stromal proliferating.SDC4",4.54281503384847e-08,0.159041196711744,41.5039577836412,37.2431236168195,9.27993529656508e-10,0.0825786845917948,29.1162790697674,19.8732718894009;
135,"Myeloid","Stromal proliferating","MDK","SDC4",0.00139273504074065,0,"MDK_SDC4","MDK - SDC4","MK","Secreted Signaling","PMID: 28356350","IUA","Myeloid.MDK","Stromal proliferating.SDC4",NA,NA,NA,NA,9.27993529656508e-10,0.0825786845917948,29.1162790697674,19.8732718894009;
136,"Myofibroblast","Stromal proliferating","MDK","SDC4",0.00980506935357485,0,"MDK_SDC4","MDK - SDC4","MK","Secreted Signaling","PMID: 28356350","IUA","Myofibroblast.MDK","Stromal proliferating.SDC4",0.0170651985237087,0.0511252242022215,86.9346733668342,91.2599318955732,9.27993529656508e-10,0.0825786845917948,29.1162790697674,19.8732718894009;
137,"Stromal","Stromal proliferating","MDK","SDC4",0.0153553871509192,0,"MDK_SDC4","MDK - SDC4","MK","Secreted Signaling","PMID: 28356350","IUA","Stromal.MDK","Stromal proliferating.SDC4",0,0.383185650083294,99.0377163523637,98.2819162277402,9.27993529656508e-10,0.0825786845917948,29.1162790697674,19.8732718894009;
138,"Stromal proliferating","Stromal proliferating","MDK","SDC4",0.014517163384678,0,"MDK_SDC4","MDK - SDC4","MK","Secreted Signaling","PMID: 28356350","IUA","Stromal proliferating.MDK","Stromal proliferating.SDC4",3.08678278557666e-44,0.270591196682753,98.8837209302326,98.0414746543779,9.27993529656508e-10,0.0825786845917948,29.1162790697674,19.8732718894009;
139,"Unciliated epithelial","Stromal proliferating","MDK","SDC4",0.011595324052356,0,"MDK_SDC4","MDK - SDC4","MK","Secreted Signaling","PMID: 28356350","IUA","Unciliated epithelial.MDK","Stromal proliferating.SDC4",1.44643321001799e-11,0.204044290365278,89.7234832851837,84.2527109853843,9.27993529656508e-10,0.0825786845917948,29.1162790697674,19.8732718894009;
140,"Ciliated epithelial","Unciliated epithelial","MDK","SDC4",0.0109106475610982,0,"MDK_SDC4","MDK - SDC4","MK","Secreted Signaling","PMID: 28356350","IUA","Ciliated epithelial.MDK","Unciliated epithelial.SDC4",NA,NA,NA,NA,7.3787074716322e-08,0.0669862368298246,31.2422616591003,23.3380480905233;
141,"Endothelial","Unciliated epithelial","MDK","SDC4",0.00978499875267731,0,"MDK_SDC4","MDK - SDC4","MK","Secreted Signaling","PMID: 28356350","IUA","Endothelial.MDK","Unciliated epithelial.SDC4",0.0206209416725908,-0.149806216793891,76.1565836298932,80.9210526315789,7.3787074716322e-08,0.0669862368298246,31.2422616591003,23.3380480905233;
142,"Lymphoid","Unciliated epithelial","MDK","SDC4",0.0030609732645054,0,"MDK_SDC4","MDK - SDC4","MK","Secreted Signaling","PMID: 28356350","IUA","Lymphoid.MDK","Unciliated epithelial.SDC4",4.54281503384847e-08,0.159041196711744,41.5039577836412,37.2431236168195,7.3787074716322e-08,0.0669862368298246,31.2422616591003,23.3380480905233;
143,"Myeloid","Unciliated epithelial","MDK","SDC4",0.0019105817869773,0,"MDK_SDC4","MDK - SDC4","MK","Secreted Signaling","PMID: 28356350","IUA","Myeloid.MDK","Unciliated epithelial.SDC4",NA,NA,NA,NA,7.3787074716322e-08,0.0669862368298246,31.2422616591003,23.3380480905233;
144,"Myofibroblast","Unciliated epithelial","MDK","SDC4",0.013408790760097,0,"MDK_SDC4","MDK - SDC4","MK","Secreted Signaling","PMID: 28356350","IUA","Myofibroblast.MDK","Unciliated epithelial.SDC4",0.0170651985237087,0.0511252242022215,86.9346733668342,91.2599318955732,7.3787074716322e-08,0.0669862368298246,31.2422616591003,23.3380480905233;
145,"Stromal","Unciliated epithelial","MDK","SDC4",0.0209558810928694,0,"MDK_SDC4","MDK - SDC4","MK","Secreted Signaling","PMID: 28356350","IUA","Stromal.MDK","Unciliated epithelial.SDC4",0,0.383185650083294,99.0377163523637,98.2819162277402,7.3787074716322e-08,0.0669862368298246,31.2422616591003,23.3380480905233;
146,"Stromal proliferating","Unciliated epithelial","MDK","SDC4",0.0198180894396423,0,"MDK_SDC4","MDK - SDC4","MK","Secreted Signaling","PMID: 28356350","IUA","Stromal proliferating.MDK","Unciliated epithelial.SDC4",3.08678278557666e-44,0.270591196682753,98.8837209302326,98.0414746543779,7.3787074716322e-08,0.0669862368298246,31.2422616591003,23.3380480905233;
147,"Unciliated epithelial","Unciliated epithelial","MDK","SDC4",0.0158464995113676,0,"MDK_SDC4","MDK - SDC4","MK","Secreted Signaling","PMID: 28356350","IUA","Unciliated epithelial.MDK","Unciliated epithelial.SDC4",1.44643321001799e-11,0.204044290365278,89.7234832851837,84.2527109853843,7.3787074716322e-08,0.0669862368298246,31.2422616591003,23.3380480905233;
148,"Ciliated epithelial","Lymphoid","MDK","ITGA4_ITGB1",0.0134799799494808,0,"MDK_ITGA4_ITGB1","MDK - (ITGA4+ITGB1)","MK","Secreted Signaling","PMID: 28356350","IUA","Ciliated epithelial.MDK","Lymphoid.ITGA4_ITGB1",NA,NA,NA,NA,1.35210570462075e-05,-0.0851841033637298,25.3034300791557,31.0148593107809;
149,"Endothelial","Lymphoid","MDK","ITGA4_ITGB1",0.0120924945606264,0,"MDK_ITGA4_ITGB1","MDK - (ITGA4+ITGB1)","MK","Secreted Signaling","PMID: 28356350","IUA","Endothelial.MDK","Lymphoid.ITGA4_ITGB1",0.0206209416725908,-0.149806216793891,76.1565836298932,80.9210526315789,1.35210570462075e-05,-0.0851841033637298,25.3034300791557,31.0148593107809;
150,"Lymphoid","Lymphoid","MDK","ITGA4_ITGB1",0.00378887839990906,0,"MDK_ITGA4_ITGB1","MDK - (ITGA4+ITGB1)","MK","Secreted Signaling","PMID: 28356350","IUA","Lymphoid.MDK","Lymphoid.ITGA4_ITGB1",4.54281503384847e-08,0.159041196711744,41.5039577836412,37.2431236168195,1.35210570462075e-05,-0.0851841033637298,25.3034300791557,31.0148593107809;
151,"Myeloid","Lymphoid","MDK","ITGA4_ITGB1",0.00236557081429646,0,"MDK_ITGA4_ITGB1","MDK - (ITGA4+ITGB1)","MK","Secreted Signaling","PMID: 28356350","IUA","Myeloid.MDK","Lymphoid.ITGA4_ITGB1",NA,NA,NA,NA,1.35210570462075e-05,-0.0851841033637298,25.3034300791557,31.0148593107809;
152,"Myofibroblast","Lymphoid","MDK","ITGA4_ITGB1",0.0165565598236173,0,"MDK_ITGA4_ITGB1","MDK - (ITGA4+ITGB1)","MK","Secreted Signaling","PMID: 28356350","IUA","Myofibroblast.MDK","Lymphoid.ITGA4_ITGB1",0.0170651985237087,0.0511252242022215,86.9346733668342,91.2599318955732,1.35210570462075e-05,-0.0851841033637298,25.3034300791557,31.0148593107809;
153,"Stromal","Lymphoid","MDK","ITGA4_ITGB1",0.0258289773919992,0,"MDK_ITGA4_ITGB1","MDK - (ITGA4+ITGB1)","MK","Secreted Signaling","PMID: 28356350","IUA","Stromal.MDK","Lymphoid.ITGA4_ITGB1",0,0.383185650083294,99.0377163523637,98.2819162277402,1.35210570462075e-05,-0.0851841033637298,25.3034300791557,31.0148593107809;
154,"Stromal proliferating","Lymphoid","MDK","ITGA4_ITGB1",0.0244332057950753,0,"MDK_ITGA4_ITGB1","MDK - (ITGA4+ITGB1)","MK","Secreted Signaling","PMID: 28356350","IUA","Stromal proliferating.MDK","Lymphoid.ITGA4_ITGB1",3.08678278557666e-44,0.270591196682753,98.8837209302326,98.0414746543779,1.35210570462075e-05,-0.0851841033637298,25.3034300791557,31.0148593107809;
155,"Unciliated epithelial","Lymphoid","MDK","ITGA4_ITGB1",0.0195551879937429,0,"MDK_ITGA4_ITGB1","MDK - (ITGA4+ITGB1)","MK","Secreted Signaling","PMID: 28356350","IUA","Unciliated epithelial.MDK","Lymphoid.ITGA4_ITGB1",1.44643321001799e-11,0.204044290365278,89.7234832851837,84.2527109853843,1.35210570462075e-05,-0.0851841033637298,25.3034300791557,31.0148593107809;
156,"Ciliated epithelial","Myeloid","MDK","ITGA4_ITGB1",0.0133967133191794,0,"MDK_ITGA4_ITGB1","MDK - (ITGA4+ITGB1)","MK","Secreted Signaling","PMID: 28356350","IUA","Ciliated epithelial.MDK","Myeloid.ITGA4_ITGB1",NA,NA,NA,NA,NA,NA,NA,NA;
157,"Endothelial","Myeloid","MDK","ITGA4_ITGB1",0.0120176941033264,0,"MDK_ITGA4_ITGB1","MDK - (ITGA4+ITGB1)","MK","Secreted Signaling","PMID: 28356350","IUA","Endothelial.MDK","Myeloid.ITGA4_ITGB1",0.0206209416725908,-0.149806216793891,76.1565836298932,80.9210526315789,NA,NA,NA,NA;
158,"Lymphoid","Myeloid","MDK","ITGA4_ITGB1",0.00376524579790618,0,"MDK_ITGA4_ITGB1","MDK - (ITGA4+ITGB1)","MK","Secreted Signaling","PMID: 28356350","IUA","Lymphoid.MDK","Myeloid.ITGA4_ITGB1",4.54281503384847e-08,0.159041196711744,41.5039577836412,37.2431236168195,NA,NA,NA,NA;
159,"Myeloid","Myeloid","MDK","ITGA4_ITGB1",0.00235079494639723,0,"MDK_ITGA4_ITGB1","MDK - (ITGA4+ITGB1)","MK","Secreted Signaling","PMID: 28356350","IUA","Myeloid.MDK","Myeloid.ITGA4_ITGB1",NA,NA,NA,NA,NA,NA,NA,NA;
160,"Myofibroblast","Myeloid","MDK","ITGA4_ITGB1",0.0164546059579333,0,"MDK_ITGA4_ITGB1","MDK - (ITGA4+ITGB1)","MK","Secreted Signaling","PMID: 28356350","IUA","Myofibroblast.MDK","Myeloid.ITGA4_ITGB1",0.0170651985237087,0.0511252242022215,86.9346733668342,91.2599318955732,NA,NA,NA,NA;
161,"Stromal","Myeloid","MDK","ITGA4_ITGB1",0.0256714152625375,0,"MDK_ITGA4_ITGB1","MDK - (ITGA4+ITGB1)","MK","Secreted Signaling","PMID: 28356350","IUA","Stromal.MDK","Myeloid.ITGA4_ITGB1",0,0.383185650083294,99.0377163523637,98.2819162277402,NA,NA,NA,NA;
162,"Stromal proliferating","Myeloid","MDK","ITGA4_ITGB1",0.0242839459146809,0,"MDK_ITGA4_ITGB1","MDK - (ITGA4+ITGB1)","MK","Secreted Signaling","PMID: 28356350","IUA","Stromal proliferating.MDK","Myeloid.ITGA4_ITGB1",3.08678278557666e-44,0.270591196682753,98.8837209302326,98.0414746543779,NA,NA,NA,NA;
163,"Unciliated epithelial","Myeloid","MDK","ITGA4_ITGB1",0.0194351337519475,0,"MDK_ITGA4_ITGB1","MDK - (ITGA4+ITGB1)","MK","Secreted Signaling","PMID: 28356350","IUA","Unciliated epithelial.MDK","Myeloid.ITGA4_ITGB1",1.44643321001799e-11,0.204044290365278,89.7234832851837,84.2527109853843,NA,NA,NA,NA;
164,"Ciliated epithelial","Endothelial","MDK","ITGA6_ITGB1",0.0591181844025492,0,"MDK_ITGA6_ITGB1","MDK - (ITGA6+ITGB1)","MK","Secreted Signaling","PMID: 28356350","IUA","Ciliated epithelial.MDK","Endothelial.ITGA6_ITGB1",NA,NA,NA,NA,0.0106112203628881,0.168587289697125,80.7829181494662,73.0263157894737;
165,"Endothelial","Endothelial","MDK","ITGA6_ITGB1",0.053286925149654,0,"MDK_ITGA6_ITGB1","MDK - (ITGA6+ITGB1)","MK","Secreted Signaling","PMID: 28356350","IUA","Endothelial.MDK","Endothelial.ITGA6_ITGB1",0.0206209416725908,-0.149806216793891,76.1565836298932,80.9210526315789,0.0106112203628881,0.168587289697125,80.7829181494662,73.0263157894737;
166,"Myofibroblast","Endothelial","MDK","ITGA6_ITGB1",0.0718522697261225,0,"MDK_ITGA6_ITGB1","MDK - (ITGA6+ITGB1)","MK","Secreted Signaling","PMID: 28356350","IUA","Myofibroblast.MDK","Endothelial.ITGA6_ITGB1",0.0170651985237087,0.0511252242022215,86.9346733668342,91.2599318955732,0.0106112203628881,0.168587289697125,80.7829181494662,73.0263157894737;
167,"Stromal","Endothelial","MDK","ITGA6_ITGB1",0.108670787699555,0,"MDK_ITGA6_ITGB1","MDK - (ITGA6+ITGB1)","MK","Secreted Signaling","PMID: 28356350","IUA","Stromal.MDK","Endothelial.ITGA6_ITGB1",0,0.383185650083294,99.0377163523637,98.2819162277402,0.0106112203628881,0.168587289697125,80.7829181494662,73.0263157894737;
168,"Stromal proliferating","Endothelial","MDK","ITGA6_ITGB1",0.103272907508913,0,"MDK_ITGA6_ITGB1","MDK - (ITGA6+ITGB1)","MK","Secreted Signaling","PMID: 28356350","IUA","Stromal proliferating.MDK","Endothelial.ITGA6_ITGB1",3.08678278557666e-44,0.270591196682753,98.8837209302326,98.0414746543779,0.0106112203628881,0.168587289697125,80.7829181494662,73.0263157894737;
169,"Unciliated epithelial","Endothelial","MDK","ITGA6_ITGB1",0.0840102232589227,0,"MDK_ITGA6_ITGB1","MDK - (ITGA6+ITGB1)","MK","Secreted Signaling","PMID: 28356350","IUA","Unciliated epithelial.MDK","Endothelial.ITGA6_ITGB1",1.44643321001799e-11,0.204044290365278,89.7234832851837,84.2527109853843,0.0106112203628881,0.168587289697125,80.7829181494662,73.0263157894737;
170,"Stromal","Stromal","MDK","ITGA6_ITGB1",0.0601456665640156,0,"MDK_ITGA6_ITGB1","MDK - (ITGA6+ITGB1)","MK","Secreted Signaling","PMID: 28356350","IUA","Stromal.MDK","Stromal.ITGA6_ITGB1",0,0.383185650083294,99.0377163523637,98.2819162277402,5.61080616882928e-47,0.115439588819501,61.2696977525187,54.2826686731879;
171,"Stromal proliferating","Stromal","MDK","ITGA6_ITGB1",0.0570039692428306,0,"MDK_ITGA6_ITGB1","MDK - (ITGA6+ITGB1)","MK","Secreted Signaling","PMID: 28356350","IUA","Stromal proliferating.MDK","Stromal.ITGA6_ITGB1",3.08678278557666e-44,0.270591196682753,98.8837209302326,98.0414746543779,5.61080616882928e-47,0.115439588819501,61.2696977525187,54.2826686731879;
172,"Unciliated epithelial","Stromal","MDK","ITGA6_ITGB1",0.0459294376052198,0,"MDK_ITGA6_ITGB1","MDK - (ITGA6+ITGB1)","MK","Secreted Signaling","PMID: 28356350","IUA","Unciliated epithelial.MDK","Stromal.ITGA6_ITGB1",1.44643321001799e-11,0.204044290365278,89.7234832851837,84.2527109853843,5.61080616882928e-47,0.115439588819501,61.2696977525187,54.2826686731879;
173,"Ciliated epithelial","Stromal proliferating","MDK","ITGA6_ITGB1",0.0520913317591295,0,"MDK_ITGA6_ITGB1","MDK - (ITGA6+ITGB1)","MK","Secreted Signaling","PMID: 28356350","IUA","Ciliated epithelial.MDK","Stromal proliferating.ITGA6_ITGB1",NA,NA,NA,NA,0.00293830494703329,0.0886000189276182,72.1395348837209,68.8364055299539;
174,"Endothelial","Stromal proliferating","MDK","ITGA6_ITGB1",0.0469186193509081,0.03,"MDK_ITGA6_ITGB1","MDK - (ITGA6+ITGB1)","MK","Secreted Signaling","PMID: 28356350","IUA","Endothelial.MDK","Stromal proliferating.ITGA6_ITGB1",0.0206209416725908,-0.149806216793891,76.1565836298932,80.9210526315789,0.00293830494703329,0.0886000189276182,72.1395348837209,68.8364055299539;
175,"Myofibroblast","Stromal proliferating","MDK","ITGA6_ITGB1",0.063413842880199,0,"MDK_ITGA6_ITGB1","MDK - (ITGA6+ITGB1)","MK","Secreted Signaling","PMID: 28356350","IUA","Myofibroblast.MDK","Stromal proliferating.ITGA6_ITGB1",0.0170651985237087,0.0511252242022215,86.9346733668342,91.2599318955732,0.00293830494703329,0.0886000189276182,72.1395348837209,68.8364055299539;
176,"Stromal","Stromal proliferating","MDK","ITGA6_ITGB1",0.096357249915613,0,"MDK_ITGA6_ITGB1","MDK - (ITGA6+ITGB1)","MK","Secreted Signaling","PMID: 28356350","IUA","Stromal.MDK","Stromal proliferating.ITGA6_ITGB1",0,0.383185650083294,99.0377163523637,98.2819162277402,0.00293830494703329,0.0886000189276182,72.1395348837209,68.8364055299539;
177,"Stromal proliferating","Stromal proliferating","MDK","ITGA6_ITGB1",0.0915082124798163,0,"MDK_ITGA6_ITGB1","MDK - (ITGA6+ITGB1)","MK","Secreted Signaling","PMID: 28356350","IUA","Stromal proliferating.MDK","Stromal proliferating.ITGA6_ITGB1",3.08678278557666e-44,0.270591196682753,98.8837209302326,98.0414746543779,0.00293830494703329,0.0886000189276182,72.1395348837209,68.8364055299539;
178,"Unciliated epithelial","Stromal proliferating","MDK","ITGA6_ITGB1",0.0742581875638629,0,"MDK_ITGA6_ITGB1","MDK - (ITGA6+ITGB1)","MK","Secreted Signaling","PMID: 28356350","IUA","Unciliated epithelial.MDK","Stromal proliferating.ITGA6_ITGB1",1.44643321001799e-11,0.204044290365278,89.7234832851837,84.2527109853843,0.00293830494703329,0.0886000189276182,72.1395348837209,68.8364055299539;
179,"Stromal","Stromal","MDK","LRP1",0.0235698139644738,0,"MDK_LRP1","MDK - LRP1","MK","Secreted Signaling","PMID: 28356350","IUA","Stromal.MDK","Stromal.LRP1",0,0.383185650083294,99.0377163523637,98.2819162277402,NA,NA,NA,NA;
180,"Stromal proliferating","Stromal","MDK","LRP1",0.0222933314600438,0,"MDK_LRP1","MDK - LRP1","MK","Secreted Signaling","PMID: 28356350","IUA","Stromal proliferating.MDK","Stromal.LRP1",3.08678278557666e-44,0.270591196682753,98.8837209302326,98.0414746543779,NA,NA,NA,NA;
181,"Unciliated epithelial","Stromal","MDK","LRP1",0.0178347231157464,0,"MDK_LRP1","MDK - LRP1","MK","Secreted Signaling","PMID: 28356350","IUA","Unciliated epithelial.MDK","Stromal.LRP1",1.44643321001799e-11,0.204044290365278,89.7234832851837,84.2527109853843,NA,NA,NA,NA;
182,"Stromal","Endothelial","MDK","NCL",0.163265433700007,0,"MDK_NCL","MDK - NCL","MK","Secreted Signaling","PMID: 28356350","IUA","Stromal.MDK","Endothelial.NCL",0,0.383185650083294,99.0377163523637,98.2819162277402,0.0235431846820657,0.122538882625686,80.7829181494662,77.3026315789474;
183,"Stromal","Lymphoid","MDK","NCL",0.164749050170709,0,"MDK_NCL","MDK - NCL","MK","Secreted Signaling","PMID: 28356350","IUA","Stromal.MDK","Lymphoid.NCL",0,0.383185650083294,99.0377163523637,98.2819162277402,9.19926064949217e-14,0.1842642133698,69.8416886543536,65.0964274423016;
184,"Stromal proliferating","Lymphoid","MDK","NCL",0.157056478855206,0.01,"MDK_NCL","MDK - NCL","MK","Secreted Signaling","PMID: 28356350","IUA","Stromal proliferating.MDK","Lymphoid.NCL",3.08678278557666e-44,0.270591196682753,98.8837209302326,98.0414746543779,9.19926064949217e-14,0.1842642133698,69.8416886543536,65.0964274423016;
185,"Stromal","Myofibroblast","MDK","NCL",0.187776437541086,0,"MDK_NCL","MDK - NCL","MK","Secreted Signaling","PMID: 28356350","IUA","Stromal.MDK","Myofibroblast.NCL",0,0.383185650083294,99.0377163523637,98.2819162277402,4.95412071953587e-12,0.204667600500509,89.0284757118928,88.5357548240636;
186,"Stromal proliferating","Myofibroblast","MDK","NCL",0.179239389288965,0,"MDK_NCL","MDK - NCL","MK","Secreted Signaling","PMID: 28356350","IUA","Stromal proliferating.MDK","Myofibroblast.NCL",3.08678278557666e-44,0.270591196682753,98.8837209302326,98.0414746543779,4.95412071953587e-12,0.204667600500509,89.0284757118928,88.5357548240636;
187,"Stromal","Stromal","MDK","NCL",0.168607503176408,0,"MDK_NCL","MDK - NCL","MK","Secreted Signaling","PMID: 28356350","IUA","Stromal.MDK","Stromal.NCL",0,0.383185650083294,99.0377163523637,98.2819162277402,NA,NA,NA,NA;
188,"Stromal proliferating","Stromal","MDK","NCL",0.160769447975223,0,"MDK_NCL","MDK - NCL","MK","Secreted Signaling","PMID: 28356350","IUA","Stromal proliferating.MDK","Stromal.NCL",3.08678278557666e-44,0.270591196682753,98.8837209302326,98.0414746543779,NA,NA,NA,NA;
189,"Stromal","Stromal proliferating","MDK","NCL",0.186588563999821,0,"MDK_NCL","MDK - NCL","MK","Secreted Signaling","PMID: 28356350","IUA","Stromal.MDK","Stromal proliferating.NCL",0,0.383185650083294,99.0377163523637,98.2819162277402,NA,NA,NA,NA;
190,"Stromal proliferating","Stromal proliferating","MDK","NCL",0.17809367952249,0,"MDK_NCL","MDK - NCL","MK","Secreted Signaling","PMID: 28356350","IUA","Stromal proliferating.MDK","Stromal proliferating.NCL",3.08678278557666e-44,0.270591196682753,98.8837209302326,98.0414746543779,NA,NA,NA,NA;
191,"Myofibroblast","Stromal proliferating","PTN","SDC1",0.0016158367104459,0,"PTN_SDC1","PTN - SDC1","PTN","Secreted Signaling","PMID: 28356350;" PMID: 25620911""	IUA""	Myofibroblast.PTN""	Stromal proliferating.SDC1""	NA	NA	NA	NA	2.17416031642996e-10	0.0761724846621283	31.5348837209302	21.3709677419355"
192,"Stromal","Stromal proliferating","PTN","SDC1",0.00377726088099527,0,"PTN_SDC1","PTN - SDC1","PTN","Secreted Signaling","PMID: 28356350;" PMID: 25620911""	IUA""	Stromal.PTN""	Stromal proliferating.SDC1""	1.87501243052844e-50	-0.167904321080138	64.9961250322914	64.8984198645598	2.17416031642996e-10	0.0761724846621283	31.5348837209302	21.3709677419355"
193,"Stromal proliferating","Stromal proliferating","PTN","SDC1",0.0067278528495122,0,"PTN_SDC1","PTN - SDC1","PTN","Secreted Signaling","PMID: 28356350;" PMID: 25620911""	IUA""	Stromal proliferating.PTN""	Stromal proliferating.SDC1""	NA	NA	NA	NA	2.17416031642996e-10	0.0761724846621283	31.5348837209302	21.3709677419355"
194,"Stromal","Myofibroblast","PTN","SDC2",0.0292519040756281,0,"PTN_SDC2","PTN - SDC2","PTN","Secreted Signaling","PMID: 28356350;" PMID: 25620911""	IUA""	Stromal.PTN""	Myofibroblast.SDC2""	1.87501243052844e-50	-0.167904321080138	64.9961250322914	64.8984198645598	2.44216481837437e-16	0.289358298214516	73.1993299832496	63.9046538024972"
195,"Stromal proliferating","Myofibroblast","PTN","SDC2",0.0510815626512877,0,"PTN_SDC2","PTN - SDC2","PTN","Secreted Signaling","PMID: 28356350;" PMID: 25620911""	IUA""	Stromal proliferating.PTN""	Myofibroblast.SDC2""	NA	NA	NA	NA	2.44216481837437e-16	0.289358298214516	73.1993299832496	63.9046538024972"
196,"Stromal","Stromal","PTN","SDC2",0.0249236489811636,0,"PTN_SDC2","PTN - SDC2","PTN","Secreted Signaling","PMID: 28356350;" PMID: 25620911""	IUA""	Stromal.PTN""	Stromal.SDC2""	1.87501243052844e-50	-0.167904321080138	64.9961250322914	64.8984198645598	0	0.442898788074152	72.1260656161199	45.7173313268121"
197,"Stromal proliferating","Stromal","PTN","SDC2",0.0436685851575053,0,"PTN_SDC2","PTN - SDC2","PTN","Secreted Signaling","PMID: 28356350;" PMID: 25620911""	IUA""	Stromal proliferating.PTN""	Stromal.SDC2""	NA	NA	NA	NA	0	0.442898788074152	72.1260656161199	45.7173313268121"
198,"Stromal","Stromal proliferating","PTN","SDC2",0.0311968284905392,0,"PTN_SDC2","PTN - SDC2","PTN","Secreted Signaling","PMID: 28356350;" PMID: 25620911""	IUA""	Stromal.PTN""	Stromal proliferating.SDC2""	1.87501243052844e-50	-0.167904321080138	64.9961250322914	64.8984198645598	9.76028609640833e-76	0.431808701244248	83.1627906976744	63.2488479262673"
199,"Stromal proliferating","Stromal proliferating","PTN","SDC2",0.0543965833376267,0,"PTN_SDC2","PTN - SDC2","PTN","Secreted Signaling","PMID: 28356350;" PMID: 25620911""	IUA""	Stromal proliferating.PTN""	Stromal proliferating.SDC2""	NA	NA	NA	NA	9.76028609640833e-76	0.431808701244248	83.1627906976744	63.2488479262673"
200,"Myofibroblast","Stromal proliferating","PTN","SDC3",0.00127991991697186,0,"PTN_SDC3","PTN - SDC3","PTN","Secreted Signaling","PMID: 28356350;" PMID: 25620911""	IUA""	Myofibroblast.PTN""	Stromal proliferating.SDC3""	NA	NA	NA	NA	NA	NA	NA	NA"
201,"Stromal","Stromal proliferating","PTN","SDC3",0.00299335215537707,0,"PTN_SDC3","PTN - SDC3","PTN","Secreted Signaling","PMID: 28356350;" PMID: 25620911""	IUA""	Stromal.PTN""	Stromal proliferating.SDC3""	1.87501243052844e-50	-0.167904321080138	64.9961250322914	64.8984198645598	NA	NA	NA	NA"
202,"Stromal proliferating","Stromal proliferating","PTN","SDC3",0.0053348761947493,0,"PTN_SDC3","PTN - SDC3","PTN","Secreted Signaling","PMID: 28356350;" PMID: 25620911""	IUA""	Stromal proliferating.PTN""	Stromal proliferating.SDC3""	NA	NA	NA	NA	NA	NA	NA	NA"
203,"Myofibroblast","Stromal proliferating","PTN","SDC4",0.00155572018698622,0,"PTN_SDC4","PTN - SDC4","PTN","Secreted Signaling","PMID: 28356350;" PMID: 25620911""	IUA""	Myofibroblast.PTN""	Stromal proliferating.SDC4""	NA	NA	NA	NA	9.27993529656508e-10	0.0825786845917948	29.1162790697674	19.8732718894009"
204,"Stromal","Stromal proliferating","PTN","SDC4",0.00363702242673455,0,"PTN_SDC4","PTN - SDC4","PTN","Secreted Signaling","PMID: 28356350;" PMID: 25620911""	IUA""	Stromal.PTN""	Stromal proliferating.SDC4""	1.87501243052844e-50	-0.167904321080138	64.9961250322914	64.8984198645598	9.27993529656508e-10	0.0825786845917948	29.1162790697674	19.8732718894009"
205,"Stromal proliferating","Stromal proliferating","PTN","SDC4",0.00647878011726347,0,"PTN_SDC4","PTN - SDC4","PTN","Secreted Signaling","PMID: 28356350;" PMID: 25620911""	IUA""	Stromal proliferating.PTN""	Stromal proliferating.SDC4""	NA	NA	NA	NA	9.27993529656508e-10	0.0825786845917948	29.1162790697674	19.8732718894009"
206,"Myofibroblast","Unciliated epithelial","PTN","SDC4",0.00213403856516508,0,"PTN_SDC4","PTN - SDC4","PTN","Secreted Signaling","PMID: 28356350;" PMID: 25620911""	IUA""	Myofibroblast.PTN""	Unciliated epithelial.SDC4""	NA	NA	NA	NA	7.3787074716322e-08	0.0669862368298246	31.2422616591003	23.3380480905233"
207,"Stromal","Unciliated epithelial","PTN","SDC4",0.00498517432934177,0,"PTN_SDC4","PTN - SDC4","PTN","Secreted Signaling","PMID: 28356350;" PMID: 25620911""	IUA""	Stromal.PTN""	Unciliated epithelial.SDC4""	1.87501243052844e-50	-0.167904321080138	64.9961250322914	64.8984198645598	7.3787074716322e-08	0.0669862368298246	31.2422616591003	23.3380480905233"
208,"Stromal proliferating","Unciliated epithelial","PTN","SDC4",0.0088709210202399,0,"PTN_SDC4","PTN - SDC4","PTN","Secreted Signaling","PMID: 28356350;" PMID: 25620911""	IUA""	Stromal proliferating.PTN""	Unciliated epithelial.SDC4""	NA	NA	NA	NA	7.3787074716322e-08	0.0669862368298246	31.2422616591003	23.3380480905233"
209,"Stromal","Ciliated epithelial","PTN","NCL",0.0199696512163816,0.04,"PTN_NCL","PTN - NCL","PTN","Secreted Signaling","PMID: 28356350;" PMID: 25620911""	IUA""	Stromal.PTN""	Ciliated epithelial.NCL""	1.87501243052844e-50	-0.167904321080138	64.9961250322914	64.8984198645598	NA	NA	NA	NA"
210,"Stromal proliferating","Ciliated epithelial","PTN","NCL",0.0351229220888885,0.04,"PTN_NCL","PTN - NCL","PTN","Secreted Signaling","PMID: 28356350;" PMID: 25620911""	IUA""	Stromal proliferating.PTN""	Ciliated epithelial.NCL""	NA	NA	NA	NA	NA	NA	NA	NA"
211,"Stromal","Endothelial","PTN","NCL",0.0436775262528296,0,"PTN_NCL","PTN - NCL","PTN","Secreted Signaling","PMID: 28356350;" PMID: 25620911""	IUA""	Stromal.PTN""	Endothelial.NCL""	1.87501243052844e-50	-0.167904321080138	64.9961250322914	64.8984198645598	0.0235431846820657	0.122538882625686	80.7829181494662	77.3026315789474"
212,"Stromal proliferating","Endothelial","PTN","NCL",0.075435951032735,0,"PTN_NCL","PTN - NCL","PTN","Secreted Signaling","PMID: 28356350;" PMID: 25620911""	IUA""	Stromal proliferating.PTN""	Endothelial.NCL""	NA	NA	NA	NA	0.0235431846820657	0.122538882625686	80.7829181494662	77.3026315789474"
213,"Stromal","Lymphoid","PTN","NCL",0.0441317465038711,0,"PTN_NCL","PTN - NCL","PTN","Secreted Signaling","PMID: 28356350;" PMID: 25620911""	IUA""	Stromal.PTN""	Lymphoid.NCL""	1.87501243052844e-50	-0.167904321080138	64.9961250322914	64.8984198645598	9.19926064949217e-14	0.1842642133698	69.8416886543536	65.0964274423016"
214,"Stromal proliferating","Lymphoid","PTN","NCL",0.076194126121597,0,"PTN_NCL","PTN - NCL","PTN","Secreted Signaling","PMID: 28356350;" PMID: 25620911""	IUA""	Stromal proliferating.PTN""	Lymphoid.NCL""	NA	NA	NA	NA	9.19926064949217e-14	0.1842642133698	69.8416886543536	65.0964274423016"
215,"Stromal","Myeloid","PTN","NCL",0.0377191797349738,0,"PTN_NCL","PTN - NCL","PTN","Secreted Signaling","PMID: 28356350;" PMID: 25620911""	IUA""	Stromal.PTN""	Myeloid.NCL""	1.87501243052844e-50	-0.167904321080138	64.9961250322914	64.8984198645598	0.00476862044138235	0.148473586023099	76.5598650927487	69.7228144989339"
216,"Stromal proliferating","Myeloid","PTN","NCL",0.0654416904930095,0,"PTN_NCL","PTN - NCL","PTN","Secreted Signaling","PMID: 28356350;" PMID: 25620911""	IUA""	Stromal proliferating.PTN""	Myeloid.NCL""	NA	NA	NA	NA	0.00476862044138235	0.148473586023099	76.5598650927487	69.7228144989339"
217,"Stromal","Myofibroblast","PTN","NCL",0.0513363410044669,0,"PTN_NCL","PTN - NCL","PTN","Secreted Signaling","PMID: 28356350;" PMID: 25620911""	IUA""	Stromal.PTN""	Myofibroblast.NCL""	1.87501243052844e-50	-0.167904321080138	64.9961250322914	64.8984198645598	4.95412071953587e-12	0.204667600500509	89.0284757118928	88.5357548240636"
218,"Stromal proliferating","Myofibroblast","PTN","NCL",0.0881502644806941,0,"PTN_NCL","PTN - NCL","PTN","Secreted Signaling","PMID: 28356350;" PMID: 25620911""	IUA""	Stromal proliferating.PTN""	Myofibroblast.NCL""	NA	NA	NA	NA	4.95412071953587e-12	0.204667600500509	89.0284757118928	88.5357548240636"
219,"Stromal","Stromal","PTN","NCL",0.0453185908773889,0,"PTN_NCL","PTN - NCL","PTN","Secreted Signaling","PMID: 28356350;" PMID: 25620911""	IUA""	Stromal.PTN""	Stromal.NCL""	1.87501243052844e-50	-0.167904321080138	64.9961250322914	64.8984198645598	NA	NA	NA	NA"
220,"Stromal proliferating","Stromal","PTN","NCL",0.0781727135559591,0,"PTN_NCL","PTN - NCL","PTN","Secreted Signaling","PMID: 28356350;" PMID: 25620911""	IUA""	Stromal proliferating.PTN""	Stromal.NCL""	NA	NA	NA	NA	NA	NA	NA	NA"
221,"Stromal","Stromal proliferating","PTN","NCL",0.0509574367855316,0,"PTN_NCL","PTN - NCL","PTN","Secreted Signaling","PMID: 28356350;" PMID: 25620911""	IUA""	Stromal.PTN""	Stromal proliferating.NCL""	1.87501243052844e-50	-0.167904321080138	64.9961250322914	64.8984198645598	NA	NA	NA	NA"
222,"Stromal proliferating","Stromal proliferating","PTN","NCL",0.087524712259351,0,"PTN_NCL","PTN - NCL","PTN","Secreted Signaling","PMID: 28356350;" PMID: 25620911""	IUA""	Stromal proliferating.PTN""	Stromal proliferating.NCL""	NA	NA	NA	NA	NA	NA	NA	NA"
223,"Stromal","Unciliated epithelial","PTN","NCL",0.0351763761796981,0,"PTN_NCL","PTN - NCL","PTN","Secreted Signaling","PMID: 28356350;" PMID: 25620911""	IUA""	Stromal.PTN""	Unciliated epithelial.NCL""	1.87501243052844e-50	-0.167904321080138	64.9961250322914	64.8984198645598	NA	NA	NA	NA"
224,"Stromal proliferating","Unciliated epithelial","PTN","NCL",0.0611487592209949,0,"PTN_NCL","PTN - NCL","PTN","Secreted Signaling","PMID: 28356350;" PMID: 25620911""	IUA""	Stromal proliferating.PTN""	Unciliated epithelial.NCL""	NA	NA	NA	NA	NA	NA	NA	NA"
225,"Stromal","Stromal","POSTN","ITGAV_ITGB5",0.00160316148560166,0,"POSTN_ITGAV_ITGB5","POSTN - (ITGAV+ITGB5)","PERIOSTIN","Secreted Signaling","PMID: 26721738","IUA","Stromal.POSTN","Stromal.ITGAV_ITGB5",2.27125161235532e-117,0.141898708451267,39.873417721519,27.2824178580386,3.27839722349472e-54,0.0944849761038093,34.3386721777319,26.2101830950589;
226,"Stromal proliferating","Stromal","POSTN","ITGAV_ITGB5",0.0012813634081417,0,"POSTN_ITGAV_ITGB5","POSTN - (ITGAV+ITGB5)","PERIOSTIN","Secreted Signaling","PMID: 26721738","IUA","Stromal proliferating.POSTN","Stromal.ITGAV_ITGB5",5.24530131341397e-12,0.117637338403454,40.7441860465116,28.2834101382489,3.27839722349472e-54,0.0944849761038093,34.3386721777319,26.2101830950589;
227,"Stromal","Stromal proliferating","POSTN","ITGAV_ITGB5",0.00137766958731516,0,"POSTN_ITGAV_ITGB5","POSTN - (ITGAV+ITGB5)","PERIOSTIN","Secreted Signaling","PMID: 26721738","IUA","Stromal.POSTN","Stromal proliferating.ITGAV_ITGB5",2.27125161235532e-117,0.141898708451267,39.873417721519,27.2824178580386,0.00136089721138127,0.0727212839770499,38.046511627907,31.9124423963134;
228,"Stromal proliferating","Stromal proliferating","POSTN","ITGAV_ITGB5",0.00110108394410356,0,"POSTN_ITGAV_ITGB5","POSTN - (ITGAV+ITGB5)","PERIOSTIN","Secreted Signaling","PMID: 26721738","IUA","Stromal proliferating.POSTN","Stromal proliferating.ITGAV_ITGB5",5.24530131341397e-12,0.117637338403454,40.7441860465116,28.2834101382489,0.00136089721138127,0.0727212839770499,38.046511627907,31.912442…
229,"Stromal","Myofibroblast","EDN3","EDNRA",0.00128714010873754,0,"EDN3_EDNRA","EDN3 - EDNRA","EDN","Secreted Signaling","KEGG: hsa04080","IUA","Stromal.EDN3","Myofibroblast.EDNRA",NA,NA,NA,NA,NA,NA,NA,NA;
230,"Stromal proliferating","Myofibroblast","EDN3","EDNRA",0.00113687277228953,0,"EDN3_EDNRA","EDN3 - EDNRA","EDN","Secreted Signaling","KEGG: hsa04080","IUA","Stromal proliferating.EDN3","Myofibroblast.EDNRA",NA,NA,NA,NA,NA,NA,NA,NA;
231,"Stromal","Stromal","EDN3","EDNRA",0.00122346105344981,0,"EDN3_EDNRA","EDN3 - EDNRA","EDN","Secreted Signaling","KEGG: hsa04080","IUA","Stromal.EDN3","Stromal.EDNRA",NA,NA,NA,NA,NA,NA,NA,NA;
232,"Stromal proliferating","Stromal","EDN3","EDNRA",0.00108061989252834,0,"EDN3_EDNRA","EDN3 - EDNRA","EDN","Secreted Signaling","KEGG: hsa04080","IUA","Stromal proliferating.EDN3","Stromal.EDNRA",NA,NA,NA,NA,NA,NA,NA,NA;
233,"Stromal","Stromal proliferating","EDN3","EDNRA",0.000710181629717009,0,"EDN3_EDNRA","EDN3 - EDNRA","EDN","Secreted Signaling","KEGG: hsa04080","IUA","Stromal.EDN3","Stromal proliferating.EDNRA",NA,NA,NA,NA,1.28598782349285e-05,-0.0745736908824268,31.5348837209302,39.4009216589862;
234,"Stromal proliferating","Stromal proliferating","EDN3","EDNRA",0.000627229081842079,0,"EDN3_EDNRA","EDN3 - EDNRA","EDN","Secreted Signaling","KEGG: hsa04080","IUA","Stromal proliferating.EDN3","Stromal proliferating.EDNRA",NA,NA,NA,NA,1.28598782349285e-05,-0.0745736908824268,31.5348837209302,39.4009216589862;
235,"Myofibroblast","Myeloid","GAS6","AXL",0.00766654018391014,0,"GAS6_AXL","GAS6 - AXL","GAS","Secreted Signaling","PMID: 27801848","IUA","Myofibroblast.GAS6","Myeloid.AXL",NA,NA,NA,NA,NA,NA,NA,NA;
236,"Stromal","Myeloid","GAS6","AXL",0.00674334175693052,0,"GAS6_AXL","GAS6 - AXL","GAS","Secreted Signaling","PMID: 27801848","IUA","Stromal.GAS6","Myeloid.AXL",5.22582231957893e-135,0.17238343408336,63.4978041849651,52.564584900928,NA,NA,NA,NA;
237,"Stromal proliferating","Myeloid","GAS6","AXL",0.00628170465707096,0,"GAS6_AXL","GAS6 - AXL","GAS","Secreted Signaling","PMID: 27801848","IUA","Stromal proliferating.GAS6","Myeloid.AXL",1.92712609611226e-09,0.125153796099905,69.8604651162791,63.8824884792627,NA,NA,NA,NA;
238,"Myofibroblast","Myofibroblast","GAS6","AXL",0.00842200016073538,0,"GAS6_AXL","GAS6 - AXL","GAS","Secreted Signaling","PMID: 27801848","IUA","Myofibroblast.GAS6","Myofibroblast.AXL",NA,NA,NA,NA,NA,NA,NA,NA;
239,"Stromal","Myofibroblast","GAS6","AXL",0.00740850904107649,0,"GAS6_AXL","GAS6 - AXL","GAS","Secreted Signaling","PMID: 27801848","IUA","Stromal.GAS6","Myofibroblast.AXL",5.22582231957893e-135,0.17238343408336,63.4978041849651,52.564584900928,NA,NA,NA,NA;
240,"Stromal proliferating","Myofibroblast","GAS6","AXL",0.00690165218860429,0,"GAS6_AXL","GAS6 - AXL","GAS","Secreted Signaling","PMID: 27801848","IUA","Stromal proliferating.GAS6","Myofibroblast.AXL",1.92712609611226e-09,0.125153796099905,69.8604651162791,63.8824884792627,NA,NA,NA,NA;
241,"Myofibroblast","Stromal","GAS6","AXL",0.00553496766203381,0,"GAS6_AXL","GAS6 - AXL","GAS","Secreted Signaling","PMID: 27801848","IUA","Myofibroblast.GAS6","Stromal.AXL",NA,NA,NA,NA,NA,NA,NA,NA;
242,"Stromal","Stromal","GAS6","AXL",0.00486719246120506,0,"GAS6_AXL","GAS6 - AXL","GAS","Secreted Signaling","PMID: 27801848","IUA","Stromal.GAS6","Stromal.AXL",5.22582231957893e-135,0.17238343408336,63.4978041849651,52.564584900928,NA,NA,NA,NA;
243,"Stromal proliferating","Stromal","GAS6","AXL",0.00453340696813548,0,"GAS6_AXL","GAS6 - AXL","GAS","Secreted Signaling","PMID: 27801848","IUA","Stromal proliferating.GAS6","Stromal.AXL",1.92712609611226e-09,0.125153796099905,69.8604651162791,63.8824884792627,NA,NA,NA,NA;
244,"Myofibroblast","Stromal proliferating","GAS6","AXL",0.00439859452360606,0,"GAS6_AXL","GAS6 - AXL","GAS","Secreted Signaling","PMID: 27801848","IUA","Myofibroblast.GAS6","Stromal proliferating.AXL",NA,NA,NA,NA,NA,NA,NA,NA;
245,"Stromal","Stromal proliferating","GAS6","AXL",0.00386738574535746,0,"GAS6_AXL","GAS6 - AXL","GAS","Secreted Signaling","PMID: 27801848","IUA","Stromal.GAS6","Stromal proliferating.AXL",5.22582231957893e-135,0.17238343408336,63.4978041849651,52.564584900928,NA,NA,NA,NA;
246,"Stromal proliferating","Stromal proliferating","GAS6","AXL",0.00360191747329375,0,"GAS6_AXL","GAS6 - AXL","GAS","Secreted Signaling","PMID: 27801848","IUA","Stromal proliferating.GAS6","Stromal proliferating.AXL",1.92712609611226e-09,0.125153796099905,69.8604651162791,63.8824884792627,NA,NA,NA,NA;
247,"Ciliated epithelial","Stromal proliferating","GAS6","TYRO3",0.000367031627581668,0,"GAS6_TYRO3","GAS6 - TYRO3","GAS","Secreted Signaling","PMID: 27801848","IUA","Ciliated epithelial.GAS6","Stromal proliferating.TYRO3",NA,NA,NA,NA,NA,NA,NA,NA;
248,"Endothelial","Stromal proliferating","GAS6","TYRO3",0.00100469806844612,0,"GAS6_TYRO3","GAS6 - TYRO3","GAS","Secreted Signaling","PMID: 27801848","IUA","Endothelial.GAS6","Stromal proliferating.TYRO3",1.08776620274953e-06,0.190385720774924,43.5943060498221,25.9868421052632,NA,NA,NA,NA;
249,"Myeloid","Stromal proliferating","GAS6","TYRO3",0.000512428371769454,0,"GAS6_TYRO3","GAS6 - TYRO3","GAS","Secreted Signaling","PMID: 27801848","IUA","Myeloid.GAS6","Stromal proliferating.TYRO3",0.0253792879915853,-0.0804169164162569,25.4637436762226,31.5565031982942,NA,NA,NA,NA;
250,"Myofibroblast","Stromal proliferating","GAS6","TYRO3",0.00319309231393619,0,"GAS6_TYRO3","GAS6 - TYRO3","GAS","Secreted Signaling","PMID: 27801848","IUA","Myofibroblast.GAS6","Stromal proliferating.TYRO3",NA,NA,NA,NA,NA,NA,NA,NA;
251,"Stromal","Stromal proliferating","GAS6","TYRO3",0.00280705896503953,0,"GAS6_TYRO3","GAS6 - TYRO3","GAS","Secreted Signaling","PMID: 27801848","IUA","Stromal.GAS6","Stromal proliferating.TYRO3",5.22582231957893e-135,0.17238343408336,63.4978041849651,52.564584900928,NA,NA,NA,NA;
252,"Stromal proliferating","Stromal proliferating","GAS6","TYRO3",0.00261418350664775,0,"GAS6_TYRO3","GAS6 - TYRO3","GAS","Secreted Signaling","PMID: 27801848","IUA","Stromal proliferating.GAS6","Stromal proliferating.TYRO3",1.92712609611226e-09,0.125153796099905,69.8604651162791,63.8824884792627,NA,NA,NA,NA;
253,"Unciliated epithelial","Stromal proliferating","GAS6","TYRO3",0.0004330134547465,0,"GAS6_TYRO3","GAS6 - TYRO3","GAS","Secreted Signaling","PMID: 27801848","IUA","Unciliated epithelial.GAS6","Stromal proliferating.TYRO3",8.82561385364173e-10,0.0673170969520941,27.7342137845646,19.3776520509194,NA,NA,NA,NA;
254,"Endothelial","Lymphoid","LGALS9","PTPRC",0.0224758544000204,0,"LGALS9_CD45","LGALS9 - CD45","GALECTIN","Secreted Signaling","PMID: 30120235","IUA","Endothelial.LGALS9","Lymphoid.PTPRC",NA,NA,NA,NA,1.15569868774635e-28,0.25182610283672,89.8944591029024,87.069238065128;
255,"Myeloid","Lymphoid","LGALS9","PTPRC",0.02736443769286,0,"LGALS9_CD45","LGALS9 - CD45","GALECTIN","Secreted Signaling","PMID: 30120235","IUA","Myeloid.LGALS9","Lymphoid.PTPRC",NA,NA,NA,NA,1.15569868774635e-28,0.25182610283672,89.8944591029024,87.069238065128;
256,"Stromal","Lymphoid","LGALS9","PTPRC",0.0207375164503233,0,"LGALS9_CD45","LGALS9 - CD45","GALECTIN","Secreted Signaling","PMID: 30120235","IUA","Stromal.LGALS9","Lymphoid.PTPRC",1.91501555535222e-198,0.172521802712763,40.0154998708344,24.9184850764986,1.15569868774635e-28,0.25182610283672,89.8944591029024,87.069238065128;
257,"Stromal proliferating","Lymphoid","LGALS9","PTPRC",0.0190493304468034,0,"LGALS9_CD45","LGALS9 - CD45","GALECTIN","Secreted Signaling","PMID: 30120235","IUA","Stromal proliferating.LGALS9","Lymphoid.PTPRC",1.51650719898875e-13,0.14084466610916,46.7906976744186,34.7926267281106,1.15569868774635e-28,0.25182610283672,89.8944591029024,87.069238065128;
258,"Endothelial","Myeloid","LGALS9","PTPRC",0.00927801004263151,0,"LGALS9_CD45","LGALS9 - CD45","GALECTIN","Secreted Signaling","PMID: 30120235","IUA","Endothelial.LGALS9","Myeloid.PTPRC",NA,NA,NA,NA,NA,NA,NA,NA;
259,"Myeloid","Myeloid","LGALS9","PTPRC",0.0113292816775105,0,"LGALS9_CD45","LGALS9 - CD45","GALECTIN","Secreted Signaling","PMID: 30120235","IUA","Myeloid.LGALS9","Myeloid.PTPRC",NA,NA,NA,NA,NA,NA,NA,NA;
260,"Stromal","Myeloid","LGALS9","PTPRC",0.00855149621480619,0,"LGALS9_CD45","LGALS9 - CD45","GALECTIN","Secreted Signaling","PMID: 30120235","IUA","Stromal.LGALS9","Myeloid.PTPRC",1.91501555535222e-198,0.172521802712763,40.0154998708344,24.9184850764986,NA,NA,NA,NA;
261,"Stromal proliferating","Myeloid","LGALS9","PTPRC",0.00784739195798569,0,"LGALS9_CD45","LGALS9 - CD45","GALECTIN","Secreted Signaling","PMID: 30120235","IUA","Stromal proliferating.LGALS9","Myeloid.PTPRC",1.51650719898875e-13,0.14084466610916,46.7906976744186,34.7926267281106,NA,NA,NA,NA;
262,"Endothelial","Myeloid","LGALS9","HAVCR2",0.00164569368443426,0,"LGALS9_HAVCR2","LGALS9 - HAVCR2","GALECTIN","Secreted Signaling","PMID: 27192565","IUA","Endothelial.LGALS9","Myeloid.HAVCR2",NA,NA,NA,NA,NA,NA,NA,NA;
263,"Myeloid","Myeloid","LGALS9","HAVCR2",0.00201296800593989,0,"LGALS9_HAVCR2","LGALS9 - HAVCR2","GALECTIN","Secreted Signaling","PMID: 27192565","IUA","Myeloid.LGALS9","Myeloid.HAVCR2",NA,NA,NA,NA,NA,NA,NA,NA;
264,"Stromal","Myeloid","LGALS9","HAVCR2",0.00151591330638942,0,"LGALS9_HAVCR2","LGALS9 - HAVCR2","GALECTIN","Secreted Signaling","PMID: 27192565","IUA","Stromal.LGALS9","Myeloid.HAVCR2",1.91501555535222e-198,0.172521802712763,40.0154998708344,24.9184850764986,NA,NA,NA,NA;
265,"Stromal proliferating","Myeloid","LGALS9","HAVCR2",0.00139028528043467,0,"LGALS9_HAVCR2","LGALS9 - HAVCR2","GALECTIN","Secreted Signaling","PMID: 27192565","IUA","Stromal proliferating.LGALS9","Myeloid.HAVCR2",1.51650719898875e-13,0.14084466610916,46.7906976744186,34.7926267281106,NA,NA,NA,NA;
266,"Endothelial","Lymphoid","LGALS9","CD44",0.010215997170198,0,"LGALS9_CD44","LGALS9 - CD44","GALECTIN","Secreted Signaling","PMID: 25065622","IUA","Endothelial.LGALS9","Lymphoid.CD44",NA,NA,NA,NA,8.9305782516882e-38,0.325617418370822,54.7493403693931,41.8273790705027;
267,"Myeloid","Lymphoid","LGALS9","CD44",0.0124720373516029,0,"LGALS9_CD44","LGALS9 - CD44","GALECTIN","Secreted Signaling","PMID: 25065622","IUA","Myeloid.LGALS9","Lymphoid.CD44",NA,NA,NA,NA,8.9305782516882e-38,0.325617418370822,54.7493403693931,41.8273790705027;
268,"Stromal","Lymphoid","LGALS9","CD44",0.00941673246289725,0,"LGALS9_CD44","LGALS9 - CD44","GALECTIN","Secreted Signaling","PMID: 25065622","IUA","Stromal.LGALS9","Lymphoid.CD44",1.91501555535222e-198,0.172521802712763,40.0154998708344,24.9184850764986,8.9305782516882e-38,0.325617418370822,54.7493403693931,41.8273790705027;
269,"Stromal proliferating","Lymphoid","LGALS9","CD44",0.00864200825310999,0,"LGALS9_CD44","LGALS9 - CD44","GALECTIN","Secreted Signaling","PMID: 25065622","IUA","Stromal proliferating.LGALS9","Lymphoid.CD44",1.51650719898875e-13,0.14084466610916,46.7906976744186,34.7926267281106,8.9305782516882e-38,0.325617418370822,54.7493403693931,41.8273790705027;
270,"Endothelial","Myeloid","LGALS9","CD44",0.0108769395083585,0,"LGALS9_CD44","LGALS9 - CD44","GALECTIN","Secreted Signaling","PMID: 25065622","IUA","Endothelial.LGALS9","Myeloid.CD44",NA,NA,NA,NA,8.13041750555263e-09,0.351493637328905,69.64586846543,58.8486140724947;
271,"Myeloid","Myeloid","LGALS9","CD44",0.0132769803818642,0,"LGALS9_CD44","LGALS9 - CD44","GALECTIN","Secreted Signaling","PMID: 25065622","IUA","Myeloid.LGALS9","Myeloid.CD44",NA,NA,NA,NA,8.13041750555263e-09,0.351493637328905,69.64586846543,58.8486140724947;
272,"Stromal","Myeloid","LGALS9","CD44",0.0100264887509393,0,"LGALS9_CD44","LGALS9 - CD44","GALECTIN","Secreted Signaling","PMID: 25065622","IUA","Stromal.LGALS9","Myeloid.CD44",1.91501555535222e-198,0.172521802712763,40.0154998708344,24.9184850764986,8.13041750555263e-09,0.351493637328905,69.64586846543,58.8486140724947;
273,"Stromal proliferating","Myeloid","LGALS9","CD44",0.00920206528019966,0,"LGALS9_CD44","LGALS9 - CD44","GALECTIN","Secreted Signaling","PMID: 25065622","IUA","Stromal proliferating.LGALS9","Myeloid.CD44",1.51650719898875e-13,0.14084466610916,46.7906976744186,34.7926267281106,8.13041750555263e-09,0.351493637328905,69.64586846543,58.8486140724947;
274,"Endothelial","Myofibroblast","LGALS9","CD44",0.00496423060000328,0,"LGALS9_CD44","LGALS9 - CD44","GALECTIN","Secreted Signaling","PMID: 25065622","IUA","Endothelial.LGALS9","Myofibroblast.CD44",NA,NA,NA,NA,5.47664381938572e-09,0.192232061665533,51.5075376884422,40.7491486946652;
275,"Myeloid","Myofibroblast","LGALS9","CD44",0.00606761148188135,0,"LGALS9_CD44","LGALS9 - CD44","GALECTIN","Secreted Signaling","PMID: 25065622","IUA","Myeloid.LGALS9","Myofibroblast.CD44",NA,NA,NA,NA,5.47664381938572e-09,0.192232061665533,51.5075376884422,40.7491486946652;
276,"Stromal","Myofibroblast","LGALS9","CD44",0.0045739474199116,0,"LGALS9_CD44","LGALS9 - CD44","GALECTIN","Secreted Signaling","PMID: 25065622","IUA","Stromal.LGALS9","Myofibroblast.CD44",1.91501555535222e-198,0.172521802712763,40.0154998708344,24.9184850764986,5.47664381938572e-09,0.192232061665533,51.5075376884422,40.7491486946652;
277,"Stromal proliferating","Myofibroblast","LGALS9","CD44",0.0041959564393215,0,"LGALS9_CD44","LGALS9 - CD44","GALECTIN","Secreted Signaling","PMID: 25065622","IUA","Stromal proliferating.LGALS9","Myofibroblast.CD44",1.51650719898875e-13,0.14084466610916,46.7906976744186,34.7926267281106,5.47664381938572e-09,0.192232061665533,51.5075376884422,40.7491486946652;
278,"Endothelial","Stromal","LGALS9","CD44",0.00469616173345875,0,"LGALS9_CD44","LGALS9 - CD44","GALECTIN","Secreted Signaling","PMID: 25065622","IUA","Endothelial.LGALS9","Stromal.CD44",NA,NA,NA,NA,7.4883095183791e-84,0.128920618346622,52.5445621286489,43.4286430900426;
279,"Myeloid","Stromal","LGALS9","CD44",0.00574030368457551,0,"LGALS9_CD44","LGALS9 - CD44","GALECTIN","Secreted Signaling","PMID: 25065622","IUA","Myeloid.LGALS9","Stromal.CD44",NA,NA,NA,NA,7.4883095183791e-84,0.128920618346622,52.5445621286489,43.4286430900426;
280,"Stromal","Stromal","LGALS9","CD44",0.0043268622326802,0,"LGALS9_CD44","LGALS9 - CD44","GALECTIN","Secreted Signaling","PMID: 25065622","IUA","Stromal.LGALS9","Stromal.CD44",1.91501555535222e-198,0.172521802712763,40.0154998708344,24.9184850764986,7.4883095183791e-84,0.128920618346622,52.5445621286489,43.4286430900426;
281,"Stromal proliferating","Stromal","LGALS9","CD44",0.00396920894995834,0,"LGALS9_CD44","LGALS9 - CD44","GALECTIN","Secreted Signaling","PMID: 25065622","IUA","Stromal proliferating.LGALS9","Stromal.CD44",1.51650719898875e-13,0.14084466610916,46.7906976744186,34.7926267281106,7.4883095183791e-84,0.128920618346622,52.5445621286489,43.4286430900426;
282,"Endothelial","Stromal proliferating","LGALS9","CD44",0.00449949787480099,0,"LGALS9_CD44","LGALS9 - CD44","GALECTIN","Secreted Signaling","PMID: 25065622","IUA","Endothelial.LGALS9","Stromal proliferating.CD44",NA,NA,NA,NA,3.54036207590388e-05,0.0844606682295863,59.3488372093023,54.5506912442396;
283,"Myeloid","Stromal proliferating","LGALS9","CD44",0.005500155329778,0,"LGALS9_CD44","LGALS9 - CD44","GALECTIN","Secreted Signaling","PMID: 25065622","IUA","Myeloid.LGALS9","Stromal proliferating.CD44",NA,NA,NA,NA,3.54036207590388e-05,0.0844606682295863,59.3488372093023,54.5506912442396;
284,"Stromal","Stromal proliferating","LGALS9","CD44",0.00414559932532713,0,"LGALS9_CD44","LGALS9 - CD44","GALECTIN","Secreted Signaling","PMID: 25065622","IUA","Stromal.LGALS9","Stromal proliferating.CD44",1.91501555535222e-198,0.172521802712763,40.0154998708344,24.9184850764986,3.54036207590388e-05,0.0844606682295863,59.3488372093023,54.5506912442396;
285,"Stromal proliferating","Stromal proliferating","LGALS9","CD44",0.00380287179285837,0,"LGALS9_CD44","LGALS9 - CD44","GALECTIN","Secreted Signaling","PMID: 25065622","IUA","Stromal proliferating.LGALS9","Stromal proliferating.CD44",1.51650719898875e-13,0.14084466610916,46.7906976744186,34.7926267281106,3.54036207590388e-05,0.0844606682295863,59.3488372093023,54.5506912442396;
286,"Stromal","Ciliated epithelial","IGFBP3","TMEM219",0.00798593606714066,0,"IGFBP3_TMEM219","IGFBP3 - TMEM219","IGFBP","Secreted Signaling","PMID:20353938","IUA","Stromal.IGFBP3","Ciliated epithelial.TMEM219",NA,NA,NA,NA,NA,NA,NA,NA;
287,"Stromal","Endothelial","IGFBP3","TMEM219",0.00639640132000184,0,"IGFBP3_TMEM219","IGFBP3 - TMEM219","IGFBP","Secreted Signaling","PMID:20353938","IUA","Stromal.IGFBP3","Endothelial.TMEM219",NA,NA,NA,NA,0.0121627607601097,-0.126927574165262,56.2277580071174,63.1578947368421;
288,"Stromal","Stromal","IGFBP3","TMEM219",0.00584992181446477,0,"IGFBP3_TMEM219","IGFBP3 - TMEM219","IGFBP","Secreted Signaling","PMID:20353938","IUA","Stromal.IGFBP3","Stromal.TMEM219",NA,NA,NA,NA,1.89213602727488e-21,-0.0630087457516532,59.2934642211315,63.130173062453;
289,"Stromal","Stromal proliferating","IGFBP3","TMEM219",0.00476901569676962,0,"IGFBP3_TMEM219","IGFBP3 - TMEM219","IGFBP","Secreted Signaling","PMID:20353938","IUA","Stromal.IGFBP3","Stromal proliferating.TMEM219",NA,NA,NA,NA,NA,NA,NA,NA;
290,"Stromal","Unciliated epithelial","IGFBP3","TMEM219",0.00525829185895869,0,"IGFBP3_TMEM219","IGFBP3 - TMEM219","IGFBP","Secreted Signaling","PMID:20353938","IUA","Stromal.IGFBP3","Unciliated epithelial.TMEM219",NA,NA,NA,NA,NA,NA,NA,NA;
291,"Endothelial","Myofibroblast","LGALS9","P4HB",0.0122828478284706,0,"LGALS9_P4HB","LGALS9 - P4HB","GALECTIN","Secreted Signaling","PMID:21670307;"uniprot""	IUA""	Endothelial.LGALS9""	Myofibroblast.P4HB""	NA	NA	NA	NA	NA	NA	NA	NA"
292,"Myeloid","Myofibroblast","LGALS9","P4HB",0.0149884072571699,0,"LGALS9_P4HB","LGALS9 - P4HB","GALECTIN","Secreted Signaling","PMID:21670307;"uniprot""	IUA""	Myeloid.LGALS9""	Myofibroblast.P4HB""	NA	NA	NA	NA	NA	NA	NA	NA"
293,"Stromal","Myofibroblast","LGALS9","P4HB",0.0113237297730232,0,"LGALS9_P4HB","LGALS9 - P4HB","GALECTIN","Secreted Signaling","PMID:21670307;"uniprot""	IUA""	Stromal.LGALS9""	Myofibroblast.P4HB""	1.91501555535222e-198	0.172521802712763	40.0154998708344	24.9184850764986	NA	NA	NA	NA"
294,"Stromal proliferating","Myofibroblast","LGALS9","P4HB",0.0103937611296353,0.01,"LGALS9_P4HB","LGALS9 - P4HB","GALECTIN","Secreted Signaling","PMID:21670307;"uniprot""	IUA""	Stromal proliferating.LGALS9""	Myofibroblast.P4HB""	1.51650719898875e-13	0.14084466610916	46.7906976744186	34.7926267281106	NA	NA	NA	NA"
295,"Endothelial","Stromal","LGALS9","P4HB",0.0137277139796236,0,"LGALS9_P4HB","LGALS9 - P4HB","GALECTIN","Secreted Signaling","PMID:21670307;"uniprot""	IUA""	Endothelial.LGALS9""	Stromal.P4HB""	NA	NA	NA	NA	2.88647158502201e-152	0.195414377650489	88.1748902092483	83.1264108352144"
296,"Myeloid","Stromal","LGALS9","P4HB",0.0167461400728977,0,"LGALS9_P4HB","LGALS9 - P4HB","GALECTIN","Secreted Signaling","PMID:21670307;"uniprot""	IUA""	Myeloid.LGALS9""	Stromal.P4HB""	NA	NA	NA	NA	2.88647158502201e-152	0.195414377650489	88.1748902092483	83.1264108352144"
297,"Stromal","Stromal","LGALS9","P4HB",0.0126572179464844,0,"LGALS9_P4HB","LGALS9 - P4HB","GALECTIN","Secreted Signaling","PMID:21670307;"uniprot""	IUA""	Stromal.LGALS9""	Stromal.P4HB""	1.91501555535222e-198	0.172521802712763	40.0154998708344	24.9184850764986	2.88647158502201e-152	0.195414377650489	88.1748902092483	83.1264108352144"
298,"Stromal proliferating","Stromal","LGALS9","P4HB",0.0116190227375687,0,"LGALS9_P4HB","LGALS9 - P4HB","GALECTIN","Secreted Signaling","PMID:21670307;"uniprot""	IUA""	Stromal proliferating.LGALS9""	Stromal.P4HB""	1.51650719898875e-13	0.14084466610916	46.7906976744186	34.7926267281106	2.88647158502201e-152	0.195414377650489	88.1748902092483	83.1264108352144"
299,"Endothelial","Stromal proliferating","LGALS9","P4HB",0.0151144907180015,0,"LGALS9_P4HB","LGALS9 - P4HB","GALECTIN","Secreted Signaling","PMID:21670307;"uniprot""	IUA""	Endothelial.LGALS9""	Stromal proliferating.P4HB""	NA	NA	NA	NA	9.45180442140922e-20	0.190305017257423	92.7441860465116	89.9769585253456"
300,"Myeloid","Stromal proliferating","LGALS9","P4HB",0.0184321402954856,0,"LGALS9_P4HB","LGALS9 - P4HB","GALECTIN","Secreted Signaling","PMID:21670307;"uniprot""	IUA""	Myeloid.LGALS9""	Stromal proliferating.P4HB""	NA	NA	NA	NA	9.45180442140922e-20	0.190305017257423	92.7441860465116	89.9769585253456"
301,"Stromal","Stromal proliferating","LGALS9","P4HB",0.0139373811273687,0,"LGALS9_P4HB","LGALS9 - P4HB","GALECTIN","Secreted Signaling","PMID:21670307;"uniprot""	IUA""	Stromal.LGALS9""	Stromal proliferating.P4HB""	1.91501555535222e-198	0.172521802712763	40.0154998708344	24.9184850764986	9.45180442140922e-20	0.190305017257423	92.7441860465116	89.9769585253456"
302,"Stromal proliferating","Stromal proliferating","LGALS9","P4HB",0.0127955426657757,0,"LGALS9_P4HB","LGALS9 - P4HB","GALECTIN","Secreted Signaling","PMID:21670307;"uniprot""	IUA""	Stromal proliferating.LGALS9""	Stromal proliferating.P4HB""	1.51650719898875e-13	0.14084466610916	46.7906976744186	34.7926267281106	9.45180442140922e-20	0.190305017257423	92.7441860465116	89.9769585253456"
303,"Endothelial","Unciliated epithelial","LGALS9","P4HB",0.0105104023069662,0,"LGALS9_P4HB","LGALS9 - P4HB","GALECTIN","Secreted Signaling","PMID:21670307;"uniprot""	IUA""	Endothelial.LGALS9""	Unciliated epithelial.P4HB""	NA	NA	NA	NA	5.06319154634803e-12	0.193420348586191	66.3227404044573	56.3413484205563"
304,"Myeloid","Unciliated epithelial","LGALS9","P4HB",0.012830614383181,0,"LGALS9_P4HB","LGALS9 - P4HB","GALECTIN","Secreted Signaling","PMID:21670307;"uniprot""	IUA""	Myeloid.LGALS9""	Unciliated epithelial.P4HB""	NA	NA	NA	NA	5.06319154634803e-12	0.193420348586191	66.3227404044573	56.3413484205563"
305,"Stromal","Unciliated epithelial","LGALS9","P4HB",0.00968832980484855,0.03,"LGALS9_P4HB","LGALS9 - P4HB","GALECTIN","Secreted Signaling","PMID:21670307;"uniprot""	IUA""	Stromal.LGALS9""	Unciliated epithelial.P4HB""	1.91501555535222e-198	0.172521802712763	40.0154998708344	24.9184850764986	5.06319154634803e-12	0.193420348586191	66.3227404044573	56.3413484205563"
306,"Endothelial","Myofibroblast","PPIA","BSG",0.115012217169446,0,"PPIA_BSG","PPIA - BSG","CypA","Secreted Signaling","PMID: 36012604","IUA","Endothelial.PPIA","Myofibroblast.BSG",4.79463765693503e-11,-0.264548292213795,95.0177935943061,96.3815789473684,0.00351905777232899,-0.0939907561103168,79.6482412060301,83.9954597048808;
307,"Myofibroblast","Myofibroblast","PPIA","BSG",0.115221355806584,0,"PPIA_BSG","PPIA - BSG","CypA","Secreted Signaling","PMID: 36012604","IUA","Myofibroblast.PPIA","Myofibroblast.BSG",0.000213839528810181,-0.10221260007511,97.4874371859297,98.7514188422248,0.00351905777232899,-0.0939907561103168,79.6482412060301,83.9954597048808;
308,"Stromal proliferating","Myofibroblast","PPIA","BSG",0.121322120839515,0,"PPIA_BSG","PPIA - BSG","CypA","Secreted Signaling","PMID: 36012604","IUA","Stromal proliferating.PPIA","Myofibroblast.BSG",5.41137438411335e-06,-0.0619037024661329,99.4418604651163,99.4815668202765,0.00351905777232899,-0.0939907561103168,79.6482412060301,83.9954597048808;
309,"Unciliated epithelial","Myofibroblast","PPIA","BSG",0.121295829357486,0,"PPIA_BSG","PPIA - BSG","CypA","Secreted Signaling","PMID: 36012604","IUA","Unciliated epithelial.PPIA","Myofibroblast.BSG",5.65039522259932e-16,-0.145436124169081,93.8918695831614,94.8137670909948,0.00351905777232899,-0.0939907561103168,79.6482412060301,83.9954597048808;
310,"Ciliated epithelial","Stromal","PPIA","BSG",0.0994835497917322,0,"PPIA_BSG","PPIA - BSG","CypA","Secreted Signaling","PMID: 36012604","IUA","Ciliated epithelial.PPIA","Stromal.BSG",NA,NA,NA,NA,NA,NA,NA,NA;
311,"Endothelial","Stromal","PPIA","BSG",0.125298590148056,0,"PPIA_BSG","PPIA - BSG","CypA","Secreted Signaling","PMID: 36012604","IUA","Endothelial.PPIA","Stromal.BSG",4.79463765693503e-11,-0.264548292213795,95.0177935943061,96.3815789473684,NA,NA,NA,NA;
312,"Lymphoid","Stromal","PPIA","BSG",0.112743537998567,0,"PPIA_BSG","PPIA - BSG","CypA","Secreted Signaling","PMID: 36012604","IUA","Lymphoid.PPIA","Stromal.BSG",2.05462676504903e-15,-0.203421258761312,83.1926121372032,89.1242491305722,NA,NA,NA,NA;
313,"Myeloid","Stromal","PPIA","BSG",0.118191654065686,0,"PPIA_BSG","PPIA - BSG","CypA","Secreted Signaling","PMID: 36012604","IUA","Myeloid.PPIA","Stromal.BSG",9.45207935517815e-05,-0.11749832587416,95.4468802698145,95.9488272921109,NA,NA,NA,NA;
314,"Myofibroblast","Stromal","PPIA","BSG",0.125523780538763,0,"PPIA_BSG","PPIA - BSG","CypA","Secreted Signaling","PMID: 36012604","IUA","Myofibroblast.PPIA","Stromal.BSG",0.000213839528810181,-0.10221260007511,97.4874371859297,98.7514188422248,NA,NA,NA,NA;
315,"Stromal","Stromal","PPIA","BSG",0.116588702901261,0,"PPIA_BSG","PPIA - BSG","CypA","Secreted Signaling","PMID: 36012604","IUA","Stromal.PPIA","Stromal.BSG",3.60671343739255e-99,-0.104182866664509,97.8881425988117,98.1627790318535,NA,NA,NA,NA;
316,"Stromal proliferating","Stromal","PPIA","BSG",0.13208860361642,0,"PPIA_BSG","PPIA - BSG","CypA","Secreted Signaling","PMID: 36012604","IUA","Stromal proliferating.PPIA","Stromal.BSG",5.41137438411335e-06,-0.0619037024661329,99.4418604651163,99.4815668202765,NA,NA,NA,NA;
317,"Unciliated epithelial","Stromal","PPIA","BSG",0.132060329615087,0,"PPIA_BSG","PPIA - BSG","CypA","Secreted Signaling","PMID: 36012604","IUA","Unciliated epithelial.PPIA","Stromal.BSG",5.65039522259932e-16,-0.145436124169081,93.8918695831614,94.8137670909948,NA,NA,NA,NA;
318,"Endothelial","Stromal proliferating","PPIA","BSG",0.123679339779273,0,"PPIA_BSG","PPIA - BSG","CypA","Secreted Signaling","PMID: 36012604","IUA","Endothelial.PPIA","Stromal proliferating.BSG",4.79463765693503e-11,-0.264548292213795,95.0177935943061,96.3815789473684,NA,NA,NA,NA;
319,"Lymphoid","Stromal proliferating","PPIA","BSG",0.11126589924347,0.01,"PPIA_BSG","PPIA - BSG","CypA","Secreted Signaling","PMID: 36012604","IUA","Lymphoid.PPIA","Stromal proliferating.BSG",2.05462676504903e-15,-0.203421258761312,83.1926121372032,89.1242491305722,NA,NA,NA,NA;
320,"Myeloid","Stromal proliferating","PPIA","BSG",0.116651999087409,0,"PPIA_BSG","PPIA - BSG","CypA","Secreted Signaling","PMID: 36012604","IUA","Myeloid.PPIA","Stromal proliferating.BSG",9.45207935517815e-05,-0.11749832587416,95.4468802698145,95.9488272921109,NA,NA,NA,NA;
321,"Myofibroblast","Stromal proliferating","PPIA","BSG",0.123902032231421,0,"PPIA_BSG","PPIA - BSG","CypA","Secreted Signaling","PMID: 36012604","IUA","Myofibroblast.PPIA","Stromal proliferating.BSG",0.000213839528810181,-0.10221260007511,97.4874371859297,98.7514188422248,NA,NA,NA,NA;
322,"Stromal","Stromal proliferating","PPIA","BSG",0.115067204394537,0,"PPIA_BSG","PPIA - BSG","CypA","Secreted Signaling","PMID: 36012604","IUA","Stromal.PPIA","Stromal proliferating.BSG",3.60671343739255e-99,-0.104182866664509,97.8881425988117,98.1627790318535,NA,NA,NA,NA;
323,"Stromal proliferating","Stromal proliferating","PPIA","BSG",0.130394685926238,0,"PPIA_BSG","PPIA - BSG","CypA","Secreted Signaling","PMID: 36012604","IUA","Stromal proliferating.PPIA","Stromal proliferating.BSG",5.41137438411335e-06,-0.0619037024661329,99.4418604651163,99.4815668202765,NA,NA,NA,NA;
324,"Unciliated epithelial","Stromal proliferating","PPIA","BSG",0.130366720050071,0,"PPIA_BSG","PPIA - BSG","CypA","Secreted Signaling","PMID: 36012604","IUA","Unciliated epithelial.PPIA","Stromal proliferating.BSG",5.65039522259932e-16,-0.145436124169081,93.8918695831614,94.8137670909948,NA,NA,NA,NA;
325,"Stromal","Endothelial","PLAU","PLAUR",0.00147436948845484,0,"PLAU_PLAUR","PLAU - PLAUR","PLAU","Secreted Signaling","uniprot","IUA","Stromal.PLAU","Endothelial.PLAUR",4.72017571025207e-93,0.100212602163926,31.0707827434771,21.7268623024831,0.00179288580310126,0.137633227601423,39.1459074733096,29.2763157894737;
326,"Stromal proliferating","Endothelial","PLAU","PLAUR",0.00129323076730663,0,"PLAU_PLAUR","PLAU - PLAUR","PLAU","Secreted Signaling","uniprot","IUA","Stromal proliferating.PLAU","Endothelial.PLAUR",8.68148995814998e-08,0.0773000708029216,36.3720930232558,28.3986175115207,0.00179288580310126,0.137633227601423,39.1459074733096,29.2763157894737;
327,"Stromal","Myeloid","PLAU","PLAUR",0.011895736635199,0,"PLAU_PLAUR","PLAU - PLAUR","PLAU","Secreted Signaling","uniprot","IUA","Stromal.PLAU","Myeloid.PLAUR",4.72017571025207e-93,0.100212602163926,31.0707827434771,21.7268623024831,0.0380192306138189,0.164973149798975,72.3440134907251,71.2153518123667;
328,"Stromal proliferating","Myeloid","PLAU","PLAUR",0.0104476415224652,0,"PLAU_PLAUR","PLAU - PLAUR","PLAU","Secreted Signaling","uniprot","IUA","Stromal proliferating.PLAU","Myeloid.PLAUR",8.68148995814998e-08,0.0773000708029216,36.3720930232558,28.3986175115207,0.0380192306138189,0.164973149798975,72.3440134907251,71.2153518123667;
329,"Stromal","Myofibroblast","PLAU","PLAUR",0.00154811678392262,0,"PLAU_PLAUR","PLAU - PLAUR","PLAU","Secreted Signaling","uniprot","IUA","Stromal.PLAU","Myofibroblast.PLAUR",4.72017571025207e-93,0.100212602163926,31.0707827434771,21.7268623024831,0.0125402780496464,0.069150717867438,39.2797319932998,35.0737797956867;
330,"Stromal proliferating","Myofibroblast","PLAU","PLAUR",0.00135792990746798,0,"PLAU_PLAUR","PLAU - PLAUR","PLAU","Secreted Signaling","uniprot","IUA","Stromal proliferating.PLAU","Myofibroblast.PLAUR",8.68148995814998e-08,0.0773000708029216,36.3720930232558,28.3986175115207,0.0125402780496464,0.069150717867438,39.2797319932998,35.0737797956867;
331,"Stromal","Stromal","PLAU","PLAUR",0.00104667549474285,0,"PLAU_PLAUR","PLAU - PLAUR","PLAU","Secreted Signaling","uniprot","IUA","Stromal.PLAU","Stromal.PLAUR",4.72017571025207e-93,0.100212602163926,31.0707827434771,21.7268623024831,3.71861041381838e-62,0.0895156256501279,31.7682769310256,23.9653875094056;
332,"Stromal proliferating","Stromal","PLAU","PLAUR",0.000918034276259945,0,"PLAU_PLAUR","PLAU - PLAUR","PLAU","Secreted Signaling","uniprot","IUA","Stromal proliferating.PLAU","Stromal.PLAUR",8.68148995814998e-08,0.0773000708029216,36.3720930232558,28.3986175115207,3.71861041381838e-62,0.0895156256501279,31.7682769310256,23.9653875094056;
333,"Stromal","Stromal proliferating","PLAU","PLAUR",0.00091132318724013,0,"PLAU_PLAUR","PLAU - PLAUR","PLAU","Secreted Signaling","uniprot","IUA","Stromal.PLAU","Stromal proliferating.PLAUR",4.72017571025207e-93,0.100212602163926,31.0707827434771,21.7268623024831,8.38438872912386e-11,0.103196561220208,37.1162790697674,26.6129032258064;
334,"Stromal proliferating","Stromal proliferating","PLAU","PLAUR",0.000799304077400701,0.01,"PLAU_PLAUR","PLAU - PLAUR","PLAU","Secreted Signaling","uniprot","IUA","Stromal proliferating.PLAU","Stromal proliferating.PLAUR",8.68148995814998e-08,0.0773000708029216,36.3720930232558,28.3986175115207,8.38438872912386e-11,0.103196561220208,37.1162790697674,26.6129032258064;
335,"Stromal","Unciliated epithelial","PLAU","PLAUR",0.00250557763370641,0,"PLAU_PLAUR","PLAU - PLAUR","PLAU","Secreted Signaling","uniprot","IUA","Stromal.PLAU","Unciliated epithelial.PLAUR",4.72017571025207e-93,0.100212602163926,31.0707827434771,21.7268623024831,4.47103381279036e-06,0.104684021713846,47.544366487825,38.991041961339;
336,"Stromal proliferating","Unciliated epithelial","PLAU","PLAUR",0.00219802518317549,0,"PLAU_PLAUR","PLAU - PLAUR","PLAU","Secreted Signaling","uniprot","IUA","Stromal proliferating.PLAU","Unciliated epithelial.PLAUR",8.68148995814998e-08,0.0773000708029216,36.3720930232558,28.3986175115207,4.47103381279036e-06,0.104684021713846,47.544366487825,38.991041961339;
337,"Stromal","Endothelial","WNT5A","MCAM",0.00192933845216105,0,"WNT5A_MCAM","WNT5A - MCAM","ncWNT","Secreted Signaling","PMID: 24335906","Normal","Stromal.WNT5A","Endothelial.MCAM",NA,NA,NA,NA,0.0458629677954768,0.102618980004326,48.7544483985765,41.1184210526316;
338,"Stromal proliferating","Endothelial","WNT5A","MCAM",0.00435412342237171,0,"WNT5A_MCAM","WNT5A - MCAM","ncWNT","Secreted Signaling","PMID: 24335906","Normal","Stromal proliferating.WNT5A","Endothelial.MCAM",NA,NA,NA,NA,0.0458629677954768,0.102618980004326,48.7544483985765,41.1184210526316;
339,"Stromal","Myofibroblast","WNT5A","MCAM",0.00637785717922057,0,"WNT5A_MCAM","WNT5A - MCAM","ncWNT","Secreted Signaling","PMID: 24335906","Normal","Stromal.WNT5A","Myofibroblast.MCAM",NA,NA,NA,NA,0.0150888243363022,0.0918176026867584,66.8341708542714,63.677639046538;
340,"Stromal proliferating","Myofibroblast","WNT5A","MCAM",0.0143133440771556,0,"WNT5A_MCAM","WNT5A - MCAM","ncWNT","Secreted Signaling","PMID: 24335906","Normal","Stromal proliferating.WNT5A","Myofibroblast.MCAM",NA,NA,NA,NA,0.0150888243363022,0.0918176026867584,66.8341708542714,63.677639046538;
341,"Lymphoid","Stromal proliferating","AREG","EGFR",0.00160789587810705,0,"AREG_EGFR","AREG - EGFR","EGF","Secreted Signaling","KEGG: hsa04012","Normal","Lymphoid.AREG","Stromal proliferating.EGFR",3.56093360709124e-05,-0.0920013142325858,24.089709762533,28.7385393613658,1.18205852627878e-09,0.0858877708606068,38.7906976744186,28.8018433179723;
342,"Myeloid","Stromal proliferating","AREG","EGFR",0.00121029871776014,0,"AREG_EGFR","AREG - EGFR","EGF","Secreted Signaling","KEGG: hsa04012","Normal","Myeloid.AREG","Stromal proliferating.EGFR",NA,NA,NA,NA,1.18205852627878e-09,0.0858877708606068,38.7906976744186,28.8018433179723;
343,"Unciliated epithelial","Stromal proliferating","AREG","EGFR",0.0016700596573015,0,"AREG_EGFR","AREG - EGFR","EGF","Secreted Signaling","KEGG: hsa04012","Normal","Unciliated epithelial.AREG","Stromal proliferating.EGFR",5.1015028156423e-05,-0.161524331211528,32.6454808089146,35.8321546440358,1.18205852627878e-09,0.0858877708606068,38.7906976744186,28.8018433179723;
344,"Myeloid","Stromal proliferating","HBEGF","EGFR",0.000599809824576799,0,"HBEGF_EGFR","HBEGF - EGFR","EGF","Secreted Signaling","KEGG: hsa04012","Normal","Myeloid.HBEGF","Stromal proliferating.EGFR",NA,NA,NA,NA,1.18205852627878e-09,0.0858877708606068,38.7906976744186,28.8018433179723;
345,"Myofibroblast","Stromal","PDGFA","PDGFRA",0.000807201315691235,0,"PDGFA_PDGFRA","PDGFA - PDGFRA","PDGF","Secreted Signaling","PMID: 15207812","Normal","Myofibroblast.PDGFA","Stromal.PDGFRA",NA,NA,NA,NA,7.00176743367643e-104,-0.135826878231614,33.6605528287264,44.2500627037873;
346,"Myofibroblast","Stromal proliferating","PDGFA","PDGFRA",0.00149949940419916,0,"PDGFA_PDGFRA","PDGFA - PDGFRA","PDGF","Secreted Signaling","PMID: 15207812","Normal","Myofibroblast.PDGFA","Stromal proliferating.PDGFRA",NA,NA,NA,NA,9.26886870874694e-08,-0.0992397113996247,42.9767441860465,53.110599078341;
347,"Myofibroblast","Myofibroblast","PDGFA","PDGFRB",0.00403831159645375,0,"PDGFA_PDGFRB","PDGFA - PDGFRB","PDGF","Secreted Signaling","PMID: 15207812","Normal","Myofibroblast.PDGFA","Myofibroblast.PDGFRB",NA,NA,NA,NA,0.00490418003415084,-0.118833532226127,73.9530988274707,81.7253121452894;
348,"Myofibroblast","Stromal","PDGFA","PDGFRB",0.000725034372473421,0,"PDGFA_PDGFRB","PDGFA - PDGFRB","PDGF","Secreted Signaling","PMID: 15207812","Normal","Myofibroblast.PDGFA","Stromal.PDGFRB",NA,NA,NA,NA,NA,NA,NA,NA;
349,"Myofibroblast","Stromal proliferating","PDGFA","PDGFRB",0.000609861705443748,0,"PDGFA_PDGFRB","PDGFA - PDGFRB","PDGF","Secreted Signaling","PMID: 15207812","Normal","Myofibroblast.PDGFA","Stromal proliferating.PDGFRB",NA,NA,NA,NA,NA,NA,NA,NA;
350,"Stromal proliferating","Stromal","PDGFC","PDGFRA",0.000309601127146216,0,"PDGFC_PDGFRA","PDGFC - PDGFRA","PDGF","Secreted Signaling","PMID: 15207812","Normal","Stromal proliferating.PDGFC","Stromal.PDGFRA",NA,NA,NA,NA,7.00176743367643e-104,-0.135826878231614,33.6605528287264,44.2500627037873;
351,"Stromal proliferating","Stromal proliferating","PDGFC","PDGFRA",0.000575929366958196,0,"PDGFC_PDGFRA","PDGFC - PDGFRA","PDGF","Secreted Signaling","PMID: 15207812","Normal","Stromal proliferating.PDGFC","Stromal proliferating.PDGFRA",NA,NA,NA,NA,9.26886870874694e-08,-0.0992397113996247,42.9767441860465,53.110599078341;
352,"Myeloid","Endothelial","VEGFA","FLT1",0.00328933647577635,0,"VEGFA_VEGFR1","VEGFA - VEGFR1","VEGF","Secreted Signaling","KEGG: hsa04370;" PMID: 16633338""	Normal""	Myeloid.VEGFA""	Endothelial.FLT1""	NA	NA	NA	NA	1.70953138055727e-14	0.435094490655826	56.0498220640569	29.6052631578947"
353,"Stromal proliferating","Endothelial","VEGFA","FLT1",0.000799887524816753,0,"VEGFA_VEGFR1","VEGFA - VEGFR1","VEGF","Secreted Signaling","KEGG: hsa04370;" PMID: 16633338""	Normal""	Stromal proliferating.VEGFA""	Endothelial.FLT1""	6.5794903293381e-24	0.157917638794219	43.1627906976744	26.3248847926267	1.70953138055727e-14	0.435094490655826	56.0498220640569	29.6052631578947"
354,"Myeloid","Endothelial","VEGFA","KDR",0.0004683041846044,0,"VEGFA_VEGFR2","VEGFA - VEGFR2","VEGF","Secreted Signaling","KEGG: hsa04370;" PMID: 16633338""	Normal""	Myeloid.VEGFA""	Endothelial.KDR""	NA	NA	NA	NA	0.000460909207453565	0.131261672460394	37.3665480427046	25"
355,"Stromal proliferating","Endothelial","VEGFA","KDR",0.000113636897018918,0,"VEGFA_VEGFR2","VEGFA - VEGFR2","VEGF","Secreted Signaling","KEGG: hsa04370;" PMID: 16633338""	Normal""	Stromal proliferating.VEGFA""	Endothelial.KDR""	6.5794903293381e-24	0.157917638794219	43.1627906976744	26.3248847926267	0.000460909207453565	0.131261672460394	37.3665480427046	25"
356,"Ciliated epithelial","Endothelial","VEGFB","FLT1",0.00097470461092515,0,"VEGFB_VEGFR1","VEGFB - VEGFR1","VEGF","Secreted Signaling","KEGG: hsa04370;" PMID: 16633338""	Normal""	Ciliated epithelial.VEGFB""	Endothelial.FLT1""	NA	NA	NA	NA	1.70953138055727e-14	0.435094490655826	56.0498220640569	29.6052631578947"
357,"Endothelial","Endothelial","VEGFB","FLT1",0.00120969258935345,0,"VEGFB_VEGFR1","VEGFB - VEGFR1","VEGF","Secreted Signaling","KEGG: hsa04370;" PMID: 16633338""	Normal""	Endothelial.VEGFB""	Endothelial.FLT1""	NA	NA	NA	NA	1.70953138055727e-14	0.435094490655826	56.0498220640569	29.6052631578947"
358,"Myeloid","Endothelial","VEGFB","FLT1",0.00211151408772354,0,"VEGFB_VEGFR1","VEGFB - VEGFR1","VEGF","Secreted Signaling","KEGG: hsa04370;" PMID: 16633338""	Normal""	Myeloid.VEGFB""	Endothelial.FLT1""	NA	NA	NA	NA	1.70953138055727e-14	0.435094490655826	56.0498220640569	29.6052631578947"
359,"Myofibroblast","Endothelial","VEGFB","FLT1",0.00392348809429132,0,"VEGFB_VEGFR1","VEGFB - VEGFR1","VEGF","Secreted Signaling","KEGG: hsa04370;" PMID: 16633338""	Normal""	Myofibroblast.VEGFB""	Endothelial.FLT1""	0.00264978096289008	-0.0774559557307162	43.7185929648241	50.1702610669694	1.70953138055727e-14	0.435094490655826	56.0498220640569	29.6052631578947"
360,"Stromal","Endothelial","VEGFB","FLT1",0.00480835780071887,0,"VEGFB_VEGFR1","VEGFB - VEGFR1","VEGF","Secreted Signaling","KEGG: hsa04370;" PMID: 16633338""	Normal""	Stromal.VEGFB""	Endothelial.FLT1""	NA	NA	NA	NA	1.70953138055727e-14	0.435094490655826	56.0498220640569	29.6052631578947"
361,"Stromal proliferating","Endothelial","VEGFB","FLT1",0.00534333466075077,0,"VEGFB_VEGFR1","VEGFB - VEGFR1","VEGF","Secreted Signaling","KEGG: hsa04370;" PMID: 16633338""	Normal""	Stromal proliferating.VEGFB""	Endothelial.FLT1""	NA	NA	NA	NA	1.70953138055727e-14	0.435094490655826	56.0498220640569	29.6052631578947"
362,"Myofibroblast","Endothelial","PGF","FLT1",0.00124365210931395,0,"PGF_VEGFR1","PGF - VEGFR1","VEGF","Secreted Signaling","KEGG: hsa04370;" PMID: 16633338""	Normal""	Myofibroblast.PGF""	Endothelial.FLT1""	NA	NA	NA	NA	1.70953138055727e-14	0.435094490655826	56.0498220640569	29.6052631578947"
363,"Myeloid","Endothelial","VEGFA","FLT1_KDR",0.00129572526419928,0,"VEGFA_VEGFR1R2","VEGFA - VEGFR1R2","VEGF","Secreted Signaling","PMID: 16633338","Normal","Myeloid.VEGFA","Endothelial.FLT1_KDR",NA,NA,NA,NA,0.00023045460373533,0.28317808155811,46.7081850533808,27.3026315789474;
364,"Stromal proliferating","Endothelial","VEGFA","FLT1_KDR",0.000314612964348596,0,"VEGFA_VEGFR1R2","VEGFA - VEGFR1R2","VEGF","Secreted Signaling","PMID: 16633338","Normal","Stromal proliferating.VEGFA","Endothelial.FLT1_KDR",6.5794903293381e-24,0.157917638794219,43.1627906976744,26.3248847926267,0.00023045460373533,0.28317808155811,46.7081850533808,27.3026315789474;
365,"Myofibroblast","Stromal proliferating","IGF2","IGF2R",7.16446720683693e-05,0,"IGF2_IGF2R","IGF2 - IGF2R","IGF","Secreted Signaling","PMID: 14604834","Normal","Myofibroblast.IGF2","Stromal proliferating.IGF2R",NA,NA,NA,NA,NA,NA,NA,NA;
366,"Stromal","Stromal proliferating","IGF2","IGF2R",0.000356928341299751,0,"IGF2_IGF2R","IGF2 - IGF2R","IGF","Secreted Signaling","PMID: 14604834","Normal","Stromal.IGF2","Stromal proliferating.IGF2R",6.01974851775575e-204,0.356980081156482,89.4859209506588,81.08853774768,NA,NA,NA,NA;
367,"Stromal proliferating","Stromal proliferating","IGF2","IGF2R",0.000367369363228613,0,"IGF2_IGF2R","IGF2 - IGF2R","IGF","Secreted Signaling","PMID: 14604834","Normal","Stromal proliferating.IGF2","Stromal proliferating.IGF2R",5.62521172150319e-21,0.30376088454913,86.6976744186046,78.2834101382488,NA,NA,NA,NA;
368,"Endothelial","Endothelial","CCL2","ACKR1",0.00534727145850949,0,"CCL2_ACKR1","CCL2 - ACKR1","CCL","Secreted Signaling","PMID: 26740381","Normal","Endothelial.CCL2","Endothelial.ACKR1",0.0129997320863741,-0.248108477808483,36.1209964412811,41.7763157894737,0.000748255977403661,0.27108353214279,48.220640569395,37.828947368421;
369,"Myofibroblast","Endothelial","CCL2","ACKR1",0.00544380457133572,0,"CCL2_ACKR1","CCL2 - ACKR1","CCL","Secreted Signaling","PMID: 26740381","Normal","Myofibroblast.CCL2","Endothelial.ACKR1",NA,NA,NA,NA,0.000748255977403661,0.27108353214279,48.220640569395,37.828947368421;
370,"Lymphoid","Endothelial","CCL5","ACKR1",0.0417537295680109,0,"CCL5_ACKR1","CCL5 - ACKR1","CCL","Secreted Signaling","PMID: 26740381","Normal","Lymphoid.CCL5","Endothelial.ACKR1",1.44587770717963e-41,-0.305112833984331,83.9841688654354,84.3503003477711,0.000748255977403661,0.27108353214279,48.220640569395,37.828947368421;
371,"Endothelial","Endothelial","CCL14","ACKR1",0.00583245420201037,0,"CCL14_ACKR1","CCL14 - ACKR1","CCL","Secreted Signaling","PMID: 26740381","Normal","Endothelial.CCL14","Endothelial.ACKR1",NA,NA,NA,NA,0.000748255977403661,0.27108353214279,48.220640569395,37.828947368421;
372,"Myeloid","Endothelial","CXCL2","ACKR1",0.00696628804689644,0,"CXCL2_ACKR1","CXCL2 - ACKR1","CXCL","Secreted Signaling","PMID: 26740381","Normal","Myeloid.CXCL2","Endothelial.ACKR1",1.15576932270043e-06,0.442619078796737,58.1787521079258,43.0703624733475,0.000748255977403661,0.27108353214279,48.220640569395,37.828947368421;
373,"Unciliated epithelial","Endothelial","CXCL2","ACKR1",0.00399414508766078,0,"CXCL2_ACKR1","CXCL2 - ACKR1","CXCL","Secreted Signaling","PMID: 26740381","Normal","Unciliated epithelial.CXCL2","Endothelial.ACKR1",6.23021557528204e-08,0.168674545428146,39.6203054065208,31.6831683168317,0.000748255977403661,0.27108353214279,48.220640569395,37.828947368421;
374,"Myeloid","Endothelial","CXCL3","ACKR1",0.00566824020933843,0,"CXCL3_ACKR1","CXCL3 - ACKR1","CXCL","Secreted Signaling","PMID: 26740381","Normal","Myeloid.CXCL3","Endothelial.ACKR1",3.91183493688261e-05,0.417909633966362,43.6762225969646,33.2622601279318,0.000748255977403661,0.27108353214279,48.220640569395,37.828947368421;
375,"Ciliated epithelial","Endothelial","CXCL8","ACKR1",0.00245877130345322,0,"CXCL8_ACKR1","CXCL8 - ACKR1","CXCL","Secreted Signaling","PMID: 26740381","Normal","Ciliated epithelial.CXCL8","Endothelial.ACKR1",NA,NA,NA,NA,0.000748255977403661,0.27108353214279,48.220640569395,37.828947368421;
376,"Myeloid","Endothelial","CXCL8","ACKR1",0.0213318020423124,0,"CXCL8_ACKR1","CXCL8 - ACKR1","CXCL","Secreted Signaling","PMID: 26740381","Normal","Myeloid.CXCL8","Endothelial.ACKR1",7.06341385745905e-08,0.617556161803328,73.0185497470489,61.8336886993603,0.000748255977403661,0.27108353214279,48.220640569395,37.828947368421;
377,"Unciliated epithelial","Endothelial","CXCL8","ACKR1",0.0129645596002069,0,"CXCL8_ACKR1","CXCL8 - ACKR1","CXCL","Secreted Signaling","PMID: 26740381","Normal","Unciliated epithelial.CXCL8","Endothelial.ACKR1",8.71183588822289e-35,0.531728000700779,68.7164671894346,53.0881659594531,0.000748255977403661,0.27108353214279,48.220640569395,37.828947368421;
378,"Stromal","Lymphoid","CXCL12","CXCR4",0.0127820669149677,0,"CXCL12_CXCR4","CXCL12 - CXCR4","CXCL","Secreted Signaling","KEGG: hsa04060","Normal","Stromal.CXCL12","Lymphoid.CXCR4",0,0.289471343726146,52.68018599845,28.975420115375,1.35398212241464e-87,0.612834828029009,85.646437994723,74.8340183370218;
379,"Stromal proliferating","Lymphoid","CXCL12","CXCR4",0.0119128817379211,0,"CXCL12_CXCR4","CXCL12 - CXCR4","CXCL","Secreted Signaling","KEGG: hsa04060","Normal","Stromal proliferating.CXCL12","Lymphoid.CXCR4",1.04426299421685e-36,0.255727139967548,56.5581395348837,36.0023041474654,1.35398212241464e-87,0.612834828029009,85.646437994723,74.8340183370218;
380,"Stromal","Myeloid","CXCL12","CXCR4",0.00532559866369941,0,"CXCL12_CXCR4","CXCL12 - CXCR4","CXCL","Secreted Signaling","KEGG: hsa04060","Normal","Stromal.CXCL12","Myeloid.CXCR4",0,0.289471343726146,52.68018599845,28.975420115375,0.000724597577048951,0.259107167562734,60.70826306914,52.8784648187633;
381,"Stromal proliferating","Myeloid","CXCL12","CXCR4",0.0049609080671993,0,"CXCL12_CXCR4","CXCL12 - CXCR4","CXCL","Secreted Signaling","KEGG: hsa04060","Normal","Stromal proliferating.CXCL12","Myeloid.CXCR4",1.04426299421685e-36,0.255727139967548,56.5581395348837,36.0023041474654,0.000724597577048951,0.259107167562734,60.70826306914,52.8784648187633;
382,"Ciliated epithelial","Lymphoid","MIF","CD74_CXCR4",0.172404073288193,0,"MIF_CD74_CXCR4","MIF - (CD74+CXCR4)","MIF","Secreted Signaling","PMID: 29637711;" PMID: 24760155""	Normal""	Ciliated epithelial.MIF""	Lymphoid.CD74_CXCR4""	NA	NA	NA	NA	4.35997149327954e-10	0.209698232193934	72.4538258575198	70.3920328801771"
383,"Endothelial","Lymphoid","MIF","CD74_CXCR4",0.142560569524067,0,"MIF_CD74_CXCR4","MIF - (CD74+CXCR4)","MIF","Secreted Signaling","PMID: 29637711;" PMID: 24760155""	Normal""	Endothelial.MIF""	Lymphoid.CD74_CXCR4""	0.00524590032979338	-0.143243726659203	94.4839857651246	95.3947368421053	4.35997149327954e-10	0.209698232193934	72.4538258575198	70.3920328801771"
384,"Lymphoid","Lymphoid","MIF","CD74_CXCR4",0.124036120314128,0,"MIF_CD74_CXCR4","MIF - (CD74+CXCR4)","MIF","Secreted Signaling","PMID: 29637711;" PMID: 24760155""	Normal""	Lymphoid.MIF""	Lymphoid.CD74_CXCR4""	3.63041915264371e-61	-0.397319786081176	72.9287598944591	85.1406892190958	4.35997149327954e-10	0.209698232193934	72.4538258575198	70.3920328801771"
385,"Myeloid","Lymphoid","MIF","CD74_CXCR4",0.105127881961287,0,"MIF_CD74_CXCR4","MIF - (CD74+CXCR4)","MIF","Secreted Signaling","PMID: 29637711;" PMID: 24760155""	Normal""	Myeloid.MIF""	Lymphoid.CD74_CXCR4""	6.22314163603516e-09	-0.291707718486989	84.3170320404722	89.7654584221748	4.35997149327954e-10	0.209698232193934	72.4538258575198	70.3920328801771"
386,"Myofibroblast","Lymphoid","MIF","CD74_CXCR4",0.14812806489507,0,"MIF_CD74_CXCR4","MIF - (CD74+CXCR4)","MIF","Secreted Signaling","PMID: 29637711;" PMID: 24760155""	Normal""	Myofibroblast.MIF""	Lymphoid.CD74_CXCR4""	4.40259559501577e-09	-0.201885551309431	95.3098827470687	98.0703745743473	4.35997149327954e-10	0.209698232193934	72.4538258575198	70.3920328801771"
387,"Stromal","Lymphoid","MIF","CD74_CXCR4",0.1515686644448,0,"MIF_CD74_CXCR4","MIF - (CD74+CXCR4)","MIF","Secreted Signaling","PMID: 29637711;" PMID: 24760155""	Normal""	Stromal.MIF""	Lymphoid.CD74_CXCR4""	NA	NA	NA	NA	4.35997149327954e-10	0.209698232193934	72.4538258575198	70.3920328801771"
388,"Stromal proliferating","Lymphoid","MIF","CD74_CXCR4",0.170400463345156,0,"MIF_CD74_CXCR4","MIF - (CD74+CXCR4)","MIF","Secreted Signaling","PMID: 29637711;" PMID: 24760155""	Normal""	Stromal proliferating.MIF""	Lymphoid.CD74_CXCR4""	0.000218851395806039	-0.0546480442209361	99.2558139534884	99.3087557603687	4.35997149327954e-10	0.209698232193934	72.4538258575198	70.3920328801771"
389,"Unciliated epithelial","Lymphoid","MIF","CD74_CXCR4",0.174303309538512,0,"MIF_CD74_CXCR4","MIF - (CD74+CXCR4)","MIF","Secreted Signaling","PMID: 29637711;" PMID: 24760155""	Normal""	Unciliated epithelial.MIF""	Lymphoid.CD74_CXCR4""	8.44791853173262e-52	-0.363583587839518	94.1807676434173	95.6152758132956	4.35997149327954e-10	0.209698232193934	72.4538258575198	70.3920328801771"
390,"Ciliated epithelial","Myeloid","MIF","CD74_CXCR4",0.184974811725612,0,"MIF_CD74_CXCR4","MIF - (CD74+CXCR4)","MIF","Secreted Signaling","PMID: 29637711;" PMID: 24760155""	Normal""	Ciliated epithelial.MIF""	Myeloid.CD74_CXCR4""	NA	NA	NA	NA	0.000724597577048951	0.259107167562734	60.70826306914	52.8784648187633"
391,"Endothelial","Myeloid","MIF","CD74_CXCR4",0.153358516796584,0,"MIF_CD74_CXCR4","MIF - (CD74+CXCR4)","MIF","Secreted Signaling","PMID: 29637711;" PMID: 24760155""	Normal""	Endothelial.MIF""	Myeloid.CD74_CXCR4""	0.00524590032979338	-0.143243726659203	94.4839857651246	95.3947368421053	0.000724597577048951	0.259107167562734	60.70826306914	52.8784648187633"
392,"Lymphoid","Myeloid","MIF","CD74_CXCR4",0.133649673948756,0,"MIF_CD74_CXCR4","MIF - (CD74+CXCR4)","MIF","Secreted Signaling","PMID: 29637711;" PMID: 24760155""	Normal""	Lymphoid.MIF""	Myeloid.CD74_CXCR4""	3.63041915264371e-61	-0.397319786081176	72.9287598944591	85.1406892190958	0.000724597577048951	0.259107167562734	60.70826306914	52.8784648187633"
393,"Myeloid","Myeloid","MIF","CD74_CXCR4",0.113465762414219,0,"MIF_CD74_CXCR4","MIF - (CD74+CXCR4)","MIF","Secreted Signaling","PMID: 29637711;" PMID: 24760155""	Normal""	Myeloid.MIF""	Myeloid.CD74_CXCR4""	6.22314163603516e-09	-0.291707718486989	84.3170320404722	89.7654584221748	0.000724597577048951	0.259107167562734	60.70826306914	52.8784648187633"
394,"Myofibroblast","Myeloid","MIF","CD74_CXCR4",0.159269379843615,0,"MIF_CD74_CXCR4","MIF - (CD74+CXCR4)","MIF","Secreted Signaling","PMID: 29637711;" PMID: 24760155""	Normal""	Myofibroblast.MIF""	Myeloid.CD74_CXCR4""	4.40259559501577e-09	-0.201885551309431	95.3098827470687	98.0703745743473	0.000724597577048951	0.259107167562734	60.70826306914	52.8784648187633"
395,"Stromal","Myeloid","MIF","CD74_CXCR4",0.162919269309653,0,"MIF_CD74_CXCR4","MIF - (CD74+CXCR4)","MIF","Secreted Signaling","PMID: 29637711;" PMID: 24760155""	Normal""	Stromal.MIF""	Myeloid.CD74_CXCR4""	NA	NA	NA	NA	0.000724597577048951	0.259107167562734	60.70826306914	52.8784648187633"
396,"Stromal proliferating","Myeloid","MIF","CD74_CXCR4",0.182857388819185,0,"MIF_CD74_CXCR4","MIF - (CD74+CXCR4)","MIF","Secreted Signaling","PMID: 29637711;" PMID: 24760155""	Normal""	Stromal proliferating.MIF""	Myeloid.CD74_CXCR4""	0.000218851395806039	-0.0546480442209361	99.2558139534884	99.3087557603687	0.000724597577048951	0.259107167562734	60.70826306914	52.8784648187633"
397,"Unciliated epithelial","Myeloid","MIF","CD74_CXCR4",0.186981242056543,0,"MIF_CD74_CXCR4","MIF - (CD74+CXCR4)","MIF","Secreted Signaling","PMID: 29637711;" PMID: 24760155""	Normal""	Unciliated epithelial.MIF""	Myeloid.CD74_CXCR4""	8.44791853173262e-52	-0.363583587839518	94.1807676434173	95.6152758132956	0.000724597577048951	0.259107167562734	60.70826306914	52.8784648187633"
398,"Ciliated epithelial","Lymphoid","MIF","CD74_CD44",0.0855036112512602,0,"MIF_CD74_CD44","MIF - (CD74+CD44)","MIF","Secreted Signaling","PMID: 29637711;" PMID: 26175090""	Normal""	Ciliated epithelial.MIF""	Lymphoid.CD74_CD44""	NA	NA	NA	NA	4.35997149327954e-10	0.0660895273648404	57.0052770448549	53.8887132469175"
399,"Endothelial","Lymphoid","MIF","CD74_CD44",0.0694405837864846,0,"MIF_CD74_CD44","MIF - (CD74+CD44)","MIF","Secreted Signaling","PMID: 29637711;" PMID: 26175090""	Normal""	Endothelial.MIF""	Lymphoid.CD74_CD44""	0.00524590032979338	-0.143243726659203	94.4839857651246	95.3947368421053	4.35997149327954e-10	0.0660895273648404	57.0052770448549	53.8887132469175"
400,"Lymphoid","Lymphoid","MIF","CD74_CD44",0.0597552641556881,0,"MIF_CD74_CD44","MIF - (CD74+CD44)","MIF","Secreted Signaling","PMID: 29637711;" PMID: 26175090""	Normal""	Lymphoid.MIF""	Lymphoid.CD74_CD44""	3.63041915264371e-61	-0.397319786081176	72.9287598944591	85.1406892190958	4.35997149327954e-10	0.0660895273648404	57.0052770448549	53.8887132469175"
401,"Myeloid","Lymphoid","MIF","CD74_CD44",0.050085798638659,0,"MIF_CD74_CD44","MIF - (CD74+CD44)","MIF","Secreted Signaling","PMID: 29637711;" PMID: 26175090""	Normal""	Myeloid.MIF""	Lymphoid.CD74_CD44""	6.22314163603516e-09	-0.291707718486989	84.3170320404722	89.7654584221748	4.35997149327954e-10	0.0660895273648404	57.0052770448549	53.8887132469175"
402,"Myofibroblast","Lymphoid","MIF","CD74_CD44",0.0723935823805588,0,"MIF_CD74_CD44","MIF - (CD74+CD44)","MIF","Secreted Signaling","PMID: 29637711;" PMID: 26175090""	Normal""	Myofibroblast.MIF""	Lymphoid.CD74_CD44""	4.40259559501577e-09	-0.201885551309431	95.3098827470687	98.0703745743473	4.35997149327954e-10	0.0660895273648404	57.0052770448549	53.8887132469175"
403,"Stromal","Lymphoid","MIF","CD74_CD44",0.0742283624678295,0,"MIF_CD74_CD44","MIF - (CD74+CD44)","MIF","Secreted Signaling","PMID: 29637711;" PMID: 26175090""	Normal""	Stromal.MIF""	Lymphoid.CD74_CD44""	NA	NA	NA	NA	4.35997149327954e-10	0.0660895273648404	57.0052770448549	53.8887132469175"
404,"Stromal proliferating","Lymphoid","MIF","CD74_CD44",0.0844069206693272,0,"MIF_CD74_CD44","MIF - (CD74+CD44)","MIF","Secreted Signaling","PMID: 29637711;" PMID: 26175090""	Normal""	Stromal proliferating.MIF""	Lymphoid.CD74_CD44""	0.000218851395806039	-0.0546480442209361	99.2558139534884	99.3087557603687	4.35997149327954e-10	0.0660895273648404	57.0052770448549	53.8887132469175"
405,"Unciliated epithelial","Lymphoid","MIF","CD74_CD44",0.0865456460739061,0,"MIF_CD74_CD44","MIF - (CD74+CD44)","MIF","Secreted Signaling","PMID: 29637711;" PMID: 26175090""	Normal""	Unciliated epithelial.MIF""	Lymphoid.CD74_CD44""	8.44791853173262e-52	-0.363583587839518	94.1807676434173	95.6152758132956	4.35997149327954e-10	0.0660895273648404	57.0052770448549	53.8887132469175"
406,"Ciliated epithelial","Myeloid","MIF","CD74_CD44",0.184958799620759,0,"MIF_CD74_CD44","MIF - (CD74+CD44)","MIF","Secreted Signaling","PMID: 29637711;" PMID: 26175090""	Normal""	Ciliated epithelial.MIF""	Myeloid.CD74_CD44""	NA	NA	NA	NA	8.13041750555263e-09	0.351493637328905	69.64586846543	58.8486140724947"
407,"Endothelial","Myeloid","MIF","CD74_CD44",0.153344726589565,0,"MIF_CD74_CD44","MIF - (CD74+CD44)","MIF","Secreted Signaling","PMID: 29637711;" PMID: 26175090""	Normal""	Endothelial.MIF""	Myeloid.CD74_CD44""	0.00524590032979338	-0.143243726659203	94.4839857651246	95.3947368421053	8.13041750555263e-09	0.351493637328905	69.64586846543	58.8486140724947"
408,"Lymphoid","Myeloid","MIF","CD74_CD44",0.133637376249163,0,"MIF_CD74_CD44","MIF - (CD74+CD44)","MIF","Secreted Signaling","PMID: 29637711;" PMID: 26175090""	Normal""	Lymphoid.MIF""	Myeloid.CD74_CD44""	3.63041915264371e-61	-0.397319786081176	72.9287598944591	85.1406892190958	8.13041750555263e-09	0.351493637328905	69.64586846543	58.8486140724947"
409,"Myeloid","Myeloid","MIF","CD74_CD44",0.113455078710138,0,"MIF_CD74_CD44","MIF - (CD74+CD44)","MIF","Secreted Signaling","PMID: 29637711;" PMID: 26175090""	Normal""	Myeloid.MIF""	Myeloid.CD74_CD44""	6.22314163603516e-09	-0.291707718486989	84.3170320404722	89.7654584221748	8.13041750555263e-09	0.351493637328905	69.64586846543	58.8486140724947"
410,"Myofibroblast","Myeloid","MIF","CD74_CD44",0.159255158102489,0,"MIF_CD74_CD44","MIF - (CD74+CD44)","MIF","Secreted Signaling","PMID: 29637711;" PMID: 26175090""	Normal""	Myofibroblast.MIF""	Myeloid.CD74_CD44""	4.40259559501577e-09	-0.201885551309431	95.3098827470687	98.0703745743473	8.13041750555263e-09	0.351493637328905	69.64586846543	58.8486140724947"
411,"Stromal","Myeloid","MIF","CD74_CD44",0.1629047848072,0,"MIF_CD74_CD44","MIF - (CD74+CD44)","MIF","Secreted Signaling","PMID: 29637711;" PMID: 26175090""	Normal""	Stromal.MIF""	Myeloid.CD74_CD44""	NA	NA	NA	NA	8.13041750555263e-09	0.351493637328905	69.64586846543	58.8486140724947"
412,"Stromal proliferating","Myeloid","MIF","CD74_CD44",0.182841518886859,0,"MIF_CD74_CD44","MIF - (CD74+CD44)","MIF","Secreted Signaling","PMID: 29637711;" PMID: 26175090""	Normal""	Stromal proliferating.MIF""	Myeloid.CD74_CD44""	0.000218851395806039	-0.0546480442209361	99.2558139534884	99.3087557603687	8.13041750555263e-09	0.351493637328905	69.64586846543	58.8486140724947"
413,"Unciliated epithelial","Myeloid","MIF","CD74_CD44",0.18696509611041,0,"MIF_CD74_CD44","MIF - (CD74+CD44)","MIF","Secreted Signaling","PMID: 29637711;" PMID: 26175090""	Normal""	Unciliated epithelial.MIF""	Myeloid.CD74_CD44""	8.44791853173262e-52	-0.363583587839518	94.1807676434173	95.6152758132956	8.13041750555263e-09	0.351493637328905	69.64586846543	58.8486140724947"
414,"Endothelial","Endothelial","TNFSF10","TNFRSF10B",0.00597298168564378,0,"TNFSF10_TNFRSF10B","TNFSF10 - TNFRSF10B","TRAIL","Secreted Signaling","KEGG: hsa04060;" PMID: 18813321""	Normal""	Endothelial.TNFSF10""	Endothelial.TNFRSF10B""	NA	NA	NA	NA	NA	NA	NA	NA"
415,"Myeloid","Endothelial","TNFSF12","TNFRSF12A",0.00103978096657985,0,"TNFSF12_TNFRSF12A","TNFSF12 - TNFRSF12A","TWEAK","Secreted Signaling","KEGG: hsa04060","Normal","Myeloid.TNFSF12","Endothelial.TNFRSF12A",0.000575401040484192,-0.110272340656181,23.2715008431703,31.9829424307036,NA,NA,NA,NA;
416,"Myofibroblast","Endothelial","TNFSF12","TNFRSF12A",0.00100657744169266,0,"TNFSF12_TNFRSF12A","TNFSF12 - TNFRSF12A","TWEAK","Secreted Signaling","KEGG: hsa04060","Normal","Myofibroblast.TNFSF12","Endothelial.TNFRSF12A",NA,NA,NA,NA,NA,NA,NA,NA;
417,"Stromal","Endothelial","TNFSF12","TNFRSF12A",0.000667528268719801,0,"TNFSF12_TNFRSF12A","TNFSF12 - TNFRSF12A","TWEAK","Secreted Signaling","KEGG: hsa04060","Normal","Stromal.TNFSF12","Endothelial.TNFRSF12A",NA,NA,NA,NA,NA,NA,NA,NA;
418,"Myeloid","Myofibroblast","TNFSF12","TNFRSF12A",0.00446938022342731,0,"TNFSF12_TNFRSF12A","TNFSF12 - TNFRSF12A","TWEAK","Secreted Signaling","KEGG: hsa04060","Normal","Myeloid.TNFSF12","Myofibroblast.TNFRSF12A",0.000575401040484192,-0.110272340656181,23.2715008431703,31.9829424307036,2.1148628388333e-11,0.261797433050863,62.2278056951424,50.8513053348468;
419,"Myofibroblast","Myofibroblast","TNFSF12","TNFRSF12A",0.00432713304060277,0,"TNFSF12_TNFRSF12A","TNFSF12 - TNFRSF12A","TWEAK","Secreted Signaling","KEGG: hsa04060","Normal","Myofibroblast.TNFSF12","Myofibroblast.TNFRSF12A",NA,NA,NA,NA,2.1148628388333e-11,0.261797433050863,62.2278056951424,50.8513053348468;
420,"Stromal","Myofibroblast","TNFSF12","TNFRSF12A",0.00287282536233068,0,"TNFSF12_TNFRSF12A","TNFSF12 - TNFRSF12A","TWEAK","Secreted Signaling","KEGG: hsa04060","Normal","Stromal.TNFSF12","Myofibroblast.TNFRSF12A",NA,NA,NA,NA,2.1148628388333e-11,0.261797433050863,62.2278056951424,50.8513053348468;
421,"Stromal proliferating","Myofibroblast","TNFSF12","TNFRSF12A",0.00229100548977648,0,"TNFSF12_TNFRSF12A","TNFSF12 - TNFRSF12A","TWEAK","Secreted Signaling","KEGG: hsa04060","Normal","Stromal proliferating.TNFSF12","Myofibroblast.TNFRSF12A",NA,NA,NA,NA,2.1148628388333e-11,0.261797433050863,62.2278056951424,50.8513053348468;
422,"Myeloid","Stromal","TNFSF12","TNFRSF12A",0.00104758634925179,0,"TNFSF12_TNFRSF12A","TNFSF12 - TNFRSF12A","TWEAK","Secreted Signaling","KEGG: hsa04060","Normal","Myeloid.TNFSF12","Stromal.TNFRSF12A",0.000575401040484192,-0.110272340656181,23.2715008431703,31.9829424307036,0,0.374520202795611,47.894600878326,27.4078254326561;
423,"Myofibroblast","Stromal","TNFSF12","TNFRSF12A",0.00101413382662053,0,"TNFSF12_TNFRSF12A","TNFSF12 - TNFRSF12A","TWEAK","Secreted Signaling","KEGG: hsa04060","Normal","Myofibroblast.TNFSF12","Stromal.TNFRSF12A",NA,NA,NA,NA,0,0.374520202795611,47.894600878326,27.4078254326561;
424,"Stromal","Stromal","TNFSF12","TNFRSF12A",0.000672541122293491,0,"TNFSF12_TNFRSF12A","TNFSF12 - TNFRSF12A","TWEAK","Secreted Signaling","KEGG: hsa04060","Normal","Stromal.TNFSF12","Stromal.TNFRSF12A",NA,NA,NA,NA,0,0.374520202795611,47.894600878326,27.4078254326561;
425,"Myeloid","Stromal proliferating","TNFSF12","TNFRSF12A",0.00143790127690982,0,"TNFSF12_TNFRSF12A","TNFSF12 - TNFRSF12A","TWEAK","Secreted Signaling","KEGG: hsa04060","Normal","Myeloid.TNFSF12","Stromal proliferating.TNFRSF12A",0.000575401040484192,-0.110272340656181,23.2715008431703,31.9829424307036,4.96592114736884e-44,0.423765101721358,62.2325581395349,40.8986175115207;
426,"Myofibroblast","Stromal proliferating","TNFSF12","TNFRSF12A",0.0013920022151455,0,"TNFSF12_TNFRSF12A","TNFSF12 - TNFRSF12A","TWEAK","Secreted Signaling","KEGG: hsa04060","Normal","Myofibroblast.TNFSF12","Stromal proliferating.TNFRSF12A",NA,NA,NA,NA,4.96592114736884e-44,0.423765101721358,62.2325581395349,40.8986175115207;
427,"Stromal","Stromal proliferating","TNFSF12","TNFRSF12A",0.000923248982230945,0,"TNFSF12_TNFRSF12A","TNFSF12 - TNFRSF12A","TWEAK","Secreted Signaling","KEGG: hsa04060","Normal","Stromal.TNFSF12","Stromal proliferating.TNFRSF12A",NA,NA,NA,NA,4.96592114736884e-44,0.423765101721358,62.2325581395349,40.8986175115207;
428,"Stromal proliferating","Stromal proliferating","TNFSF12","TNFRSF12A",0.00073597625866713,0.01,"TNFSF12_TNFRSF12A","TNFSF12 - TNFRSF12A","TWEAK","Secreted Signaling","KEGG: hsa04060","Normal","Stromal proliferating.TNFSF12","Stromal proliferating.TNFRSF12A",NA,NA,NA,NA,4.96592114736884e-44,0.423765101721358,62.2325581395349,40.8986175115207;
429,"Myeloid","Unciliated epithelial","TNFSF12","TNFRSF12A",0.00337592693771414,0,"TNFSF12_TNFRSF12A","TNFSF12 - TNFRSF12A","TWEAK","Secreted Signaling","KEGG: hsa04060","Normal","Myeloid.TNFSF12","Unciliated epithelial.TNFRSF12A",0.000575401040484192,-0.110272340656181,23.2715008431703,31.9829424307036,6.79274016982676e-07,0.147816862976477,55.3033429632687,48.4677039132485;
430,"Myofibroblast","Unciliated epithelial","TNFSF12","TNFRSF12A",0.00326836689169872,0,"TNFSF12_TNFRSF12A","TNFSF12 - TNFRSF12A","TWEAK","Secreted Signaling","KEGG: hsa04060","Normal","Myofibroblast.TNFSF12","Unciliated epithelial.TNFRSF12A",NA,NA,NA,NA,6.79274016982676e-07,0.147816862976477,55.3033429632687,48.4677039132485;
431,"Stromal","Unciliated epithelial","TNFSF12","TNFRSF12A",0.00216912508560393,0,"TNFSF12_TNFRSF12A","TNFSF12 - TNFRSF12A","TWEAK","Secreted Signaling","KEGG: hsa04060","Normal","Stromal.TNFSF12","Unciliated epithelial.TNFRSF12A",NA,NA,NA,NA,6.79274016982676e-07,0.147816862976477,55.3033429632687,48.4677039132485;
432,"Stromal proliferating","Unciliated epithelial","TNFSF12","TNFRSF12A",0.00172957513173407,0,"TNFSF12_TNFRSF12A","TNFSF12 - TNFRSF12A","TWEAK","Secreted Signaling","KEGG: hsa04060","Normal","Stromal proliferating.TNFSF12","Unciliated epithelial.TNFRSF12A",NA,NA,NA,NA,6.79274016982676e-07,0.147816862976477,55.3033429632687,48.4677039132485;
433,"Ciliated epithelial","Endothelial","NAMPT","ITGA5_ITGB1",0.00172203468646325,0,"NAMPT_ITGA5_ITGB1","NAMPT - (ITGA5+ITGB1)","VISFATIN","Secreted Signaling","PMID: 28490838","Normal","Ciliated epithelial.NAMPT","Endothelial.ITGA5_ITGB1",NA,NA,NA,NA,0.0106112203628881,0.168587289697125,80.7829181494662,73.0263157894737;
434,"Endothelial","Endothelial","NAMPT","ITGA5_ITGB1",0.0178573860738022,0,"NAMPT_ITGA5_ITGB1","NAMPT - (ITGA5+ITGB1)","VISFATIN","Secreted Signaling","PMID: 28490838","Normal","Endothelial.NAMPT","Endothelial.ITGA5_ITGB1",NA,NA,NA,NA,0.0106112203628881,0.168587289697125,80.7829181494662,73.0263157894737;
435,"Lymphoid","Endothelial","NAMPT","ITGA5_ITGB1",0.00549089683350412,0,"NAMPT_ITGA5_ITGB1","NAMPT - (ITGA5+ITGB1)","VISFATIN","Secreted Signaling","PMID: 28490838","Normal","Lymphoid.NAMPT","Endothelial.ITGA5_ITGB1",NA,NA,NA,NA,0.0106112203628881,0.168587289697125,80.7829181494662,73.0263157894737;
436,"Myeloid","Endothelial","NAMPT","ITGA5_ITGB1",0.0303476105734869,0,"NAMPT_ITGA5_ITGB1","NAMPT - (ITGA5+ITGB1)","VISFATIN","Secreted Signaling","PMID: 28490838","Normal","Myeloid.NAMPT","Endothelial.ITGA5_ITGB1",NA,NA,NA,NA,0.0106112203628881,0.168587289697125,80.7829181494662,73.0263157894737;
437,"Myofibroblast","Endothelial","NAMPT","ITGA5_ITGB1",0.0157734897321225,0,"NAMPT_ITGA5_ITGB1","NAMPT - (ITGA5+ITGB1)","VISFATIN","Secreted Signaling","PMID: 28490838","Normal","Myofibroblast.NAMPT","Endothelial.ITGA5_ITGB1",0.00824219738368356,0.104654905511035,78.2244556113903,74.6878547105562,0.0106112203628881,0.168587289697125,80.7829181494662,73.0263157894737;
438,"Stromal","Endothelial","NAMPT","ITGA5_ITGB1",0.0100434733554309,0,"NAMPT_ITGA5_ITGB1","NAMPT - (ITGA5+ITGB1)","VISFATIN","Secreted Signaling","PMID: 28490838","Normal","Stromal.NAMPT","Endothelial.ITGA5_ITGB1",3.00595747294423e-39,0.0970678263007754,67.0240247997933,59.154752947078,0.0106112203628881,0.168587289697125,80.7829181494662,73.0263157894737;
439,"Stromal proliferating","Endothelial","NAMPT","ITGA5_ITGB1",0.00994971976912724,0,"NAMPT_ITGA5_ITGB1","NAMPT - (ITGA5+ITGB1)","VISFATIN","Secreted Signaling","PMID: 28490838","Normal","Stromal proliferating.NAMPT","Endothelial.ITGA5_ITGB1",1.99191397422902e-05,0.096540689181795,75.1627906976744,66.705069124424,0.0106112203628881,0.168587289697125,80.7829181494662,73.0263157894737;
440,"Unciliated epithelial","Endothelial","NAMPT","ITGA5_ITGB1",0.0032422607854149,0,"NAMPT_ITGA5_ITGB1","NAMPT - (ITGA5+ITGB1)","VISFATIN","Secreted Signaling","PMID: 28490838","Normal","Unciliated epithelial.NAMPT","Endothelial.ITGA5_ITGB1",NA,NA,NA,NA,0.0106112203628881,0.168587289697125,80.7829181494662,73.0263157894737;
441,"Stromal","Endothelial","ANGPTL2","ITGA5_ITGB1",0.00177247538680665,0,"ANGPTL2_ITGA5_ITGB1","ANGPTL2 - (ITGA5+ITGB1)","ANGPTL","Secreted Signaling","PMID: 24478758","Normal","Stromal.ANGPTL2","Endothelial.ITGA5_ITGB1",NA,NA,NA,NA,0.0106112203628881,0.168587289697125,80.7829181494662,73.0263157894737;
442,"Stromal proliferating","Endothelial","ANGPTL2","ITGA5_ITGB1",0.00160280994216698,0,"ANGPTL2_ITGA5_ITGB1","ANGPTL2 - (ITGA5+ITGB1)","ANGPTL","Secreted Signaling","PMID: 24478758","Normal","Stromal proliferating.ANGPTL2","Endothelial.ITGA5_ITGB1",NA,NA,NA,NA,0.0106112203628881,0.168587289697125,80.7829181494662,73.0263157894737;
443,"Endothelial","Endothelial","ANGPT2","ITGA5_ITGB1",0.0149069272073108,0,"ANGPT2_ITGA5_ITGB1","ANGPT2 - (ITGA5+ITGB1)","ANGPT","Secreted Signaling","PMID: 20651738;" PMID: 25635707""	Normal""	Endothelial.ANGPT2""	Endothelial.ITGA5_ITGB1""	NA	NA	NA	NA	0.0106112203628881	0.168587289697125	80.7829181494662	73.0263157894737"
444,"Myofibroblast","Endothelial","ANGPT2","ITGA5_ITGB1",0.00966723488181664,0,"ANGPT2_ITGA5_ITGB1","ANGPT2 - (ITGA5+ITGB1)","ANGPT","Secreted Signaling","PMID: 20651738;" PMID: 25635707""	Normal""	Myofibroblast.ANGPT2""	Endothelial.ITGA5_ITGB1""	0.00672343565273858	-0.0961274672346829	47.4036850921273	53.688989784336	0.0106112203628881	0.168587289697125	80.7829181494662	73.0263157894737"
445,"Ciliated epithelial","Myofibroblast","MDK","SDC2",0.0518465976951861,0,"MDK_SDC2","MDK - SDC2","MK","Secreted Signaling","PMID: 28356350","Normal","Ciliated epithelial.MDK","Myofibroblast.SDC2",NA,NA,NA,NA,2.44216481837437e-16,0.289358298214516,73.1993299832496,63.9046538024972;
446,"Endothelial","Myofibroblast","MDK","SDC2",0.0515634866075999,0,"MDK_SDC2","MDK - SDC2","MK","Secreted Signaling","PMID: 28356350","Normal","Endothelial.MDK","Myofibroblast.SDC2",0.0206209416725908,-0.149806216793891,76.1565836298932,80.9210526315789,2.44216481837437e-16,0.289358298214516,73.1993299832496,63.9046538024972;
447,"Myofibroblast","Myofibroblast","MDK","SDC2",0.0599855184815446,0,"MDK_SDC2","MDK - SDC2","MK","Secreted Signaling","PMID: 28356350","Normal","Myofibroblast.MDK","Myofibroblast.SDC2",0.0170651985237087,0.0511252242022215,86.9346733668342,91.2599318955732,2.44216481837437e-16,0.289358298214516,73.1993299832496,63.9046538024972;
448,"Stromal","Myofibroblast","MDK","SDC2",0.0848862269839609,0,"MDK_SDC2","MDK - SDC2","MK","Secreted Signaling","PMID: 28356350","Normal","Stromal.MDK","Myofibroblast.SDC2",0,0.383185650083294,99.0377163523637,98.2819162277402,2.44216481837437e-16,0.289358298214516,73.1993299832496,63.9046538024972;
449,"Stromal proliferating","Myofibroblast","MDK","SDC2",0.0830542197194258,0,"MDK_SDC2","MDK - SDC2","MK","Secreted Signaling","PMID: 28356350","Normal","Stromal proliferating.MDK","Myofibroblast.SDC2",3.08678278557666e-44,0.270591196682753,98.8837209302326,98.0414746543779,2.44216481837437e-16,0.289358298214516,73.1993299832496,63.9046538024972;
450,"Unciliated epithelial","Myofibroblast","MDK","SDC2",0.0681660832230637,0,"MDK_SDC2","MDK - SDC2","MK","Secreted Signaling","PMID: 28356350","Normal","Unciliated epithelial.MDK","Myofibroblast.SDC2",1.44643321001799e-11,0.204044290365278,89.7234832851837,84.2527109853843,2.44216481837437e-16,0.289358298214516,73.1993299832496,63.9046538024972;
451,"Stromal","Stromal","MDK","SDC2",0.0270246845641247,0,"MDK_SDC2","MDK - SDC2","MK","Secreted Signaling","PMID: 28356350","Normal","Stromal.MDK","Stromal.SDC2",0,0.383185650083294,99.0377163523637,98.2819162277402,0,0.442898788074152,72.1260656161199,45.7173313268121;
452,"Stromal proliferating","Stromal","MDK","SDC2",0.0264054073634085,0,"MDK_SDC2","MDK - SDC2","MK","Secreted Signaling","PMID: 28356350","Normal","Stromal proliferating.MDK","Stromal.SDC2",3.08678278557666e-44,0.270591196682753,98.8837209302326,98.0414746543779,0,0.442898788074152,72.1260656161199,45.7173313268121;
453,"Ciliated epithelial","Stromal proliferating","MDK","SDC2",0.0372916360024885,0,"MDK_SDC2","MDK - SDC2","MK","Secreted Signaling","PMID: 28356350","Normal","Ciliated epithelial.MDK","Stromal proliferating.SDC2",NA,NA,NA,NA,9.76028609640833e-76,0.431808701244248,83.1627906976744,63.2488479262673;
454,"Endothelial","Stromal proliferating","MDK","SDC2",0.0370848944435154,0,"MDK_SDC2","MDK - SDC2","MK","Secreted Signaling","PMID: 28356350","Normal","Endothelial.MDK","Stromal proliferating.SDC2",0.0206209416725908,-0.149806216793891,76.1565836298932,80.9210526315789,9.76028609640833e-76,0.431808701244248,83.1627906976744,63.2488479262673;
455,"Myofibroblast","Stromal proliferating","MDK","SDC2",0.0432499303518678,0,"MDK_SDC2","MDK - SDC2","MK","Secreted Signaling","PMID: 28356350","Normal","Myofibroblast.MDK","Stromal proliferating.SDC2",0.0170651985237087,0.0511252242022215,86.9346733668342,91.2599318955732,9.76028609640833e-76,0.431808701244248,83.1627906976744,63.2488479262673;
456,"Stromal","Stromal proliferating","MDK","SDC2",0.0616591854145419,0,"MDK_SDC2","MDK - SDC2","MK","Secreted Signaling","PMID: 28356350","Normal","Stromal.MDK","Stromal proliferating.SDC2",0,0.383185650083294,99.0377163523637,98.2819162277402,9.76028609640833e-76,0.431808701244248,83.1627906976744,63.2488479262673;
457,"Stromal proliferating","Stromal proliferating","MDK","SDC2",0.0602954333376574,0,"MDK_SDC2","MDK - SDC2","MK","Secreted Signaling","PMID: 28356350","Normal","Stromal proliferating.MDK","Stromal proliferating.SDC2",3.08678278557666e-44,0.270591196682753,98.8837209302326,98.0414746543779,9.76028609640833e-76,0.431808701244248,83.1627906976744,63.2488479262673;
458,"Unciliated epithelial","Stromal proliferating","MDK","SDC2",0.0492677889077262,0,"MDK_SDC2","MDK - SDC2","MK","Secreted Signaling","PMID: 28356350","Normal","Unciliated epithelial.MDK","Stromal proliferating.SDC2",1.44643321001799e-11,0.204044290365278,89.7234832851837,84.2527109853843,9.76028609640833e-76,0.431808701244248,83.1627906976744,63.2488479262673;
459,"Ciliated epithelial","Lymphoid","MDK","ITGA4_ITGB1",0.0235409753086961,0,"MDK_ITGA4_ITGB1","MDK - (ITGA4+ITGB1)","MK","Secreted Signaling","PMID: 28356350","Normal","Ciliated epithelial.MDK","Lymphoid.ITGA4_ITGB1",NA,NA,NA,NA,1.35210570462075e-05,-0.0851841033637298,25.3034300791557,31.0148593107809;
460,"Endothelial","Lymphoid","MDK","ITGA4_ITGB1",0.0234086125858834,0,"MDK_ITGA4_ITGB1","MDK - (ITGA4+ITGB1)","MK","Secreted Signaling","PMID: 28356350","Normal","Endothelial.MDK","Lymphoid.ITGA4_ITGB1",0.0206209416725908,-0.149806216793891,76.1565836298932,80.9210526315789,1.35210570462075e-05,-0.0851841033637298,25.3034300791557,31.0148593107809;
461,"Lymphoid","Lymphoid","MDK","ITGA4_ITGB1",0.00591356269071178,0,"MDK_ITGA4_ITGB1","MDK - (ITGA4+ITGB1)","MK","Secreted Signaling","PMID: 28356350","Normal","Lymphoid.MDK","Lymphoid.ITGA4_ITGB1",4.54281503384847e-08,0.159041196711744,41.5039577836412,37.2431236168195,1.35210570462075e-05,-0.0851841033637298,25.3034300791557,31.0148593107809;
462,"Myeloid","Lymphoid","MDK","ITGA4_ITGB1",0.00386175112825471,0,"MDK_ITGA4_ITGB1","MDK - (ITGA4+ITGB1)","MK","Secreted Signaling","PMID: 28356350","Normal","Myeloid.MDK","Lymphoid.ITGA4_ITGB1",NA,NA,NA,NA,1.35210570462075e-05,-0.0851841033637298,25.3034300791557,31.0148593107809;
463,"Myofibroblast","Lymphoid","MDK","ITGA4_ITGB1",0.0273646989391211,0,"MDK_ITGA4_ITGB1","MDK - (ITGA4+ITGB1)","MK","Secreted Signaling","PMID: 28356350","Normal","Myofibroblast.MDK","Lymphoid.ITGA4_ITGB1",0.0170651985237087,0.0511252242022215,86.9346733668342,91.2599318955732,1.35210570462075e-05,-0.0851841033637298,25.3034300791557,31.0148593107809;
464,"Stromal","Lymphoid","MDK","ITGA4_ITGB1",0.0392901038629596,0,"MDK_ITGA4_ITGB1","MDK - (ITGA4+ITGB1)","MK","Secreted Signaling","PMID: 28356350","Normal","Stromal.MDK","Lymphoid.ITGA4_ITGB1",0,0.383185650083294,99.0377163523637,98.2819162277402,1.35210570462075e-05,-0.0851841033637298,25.3034300791557,31.0148593107809;
465,"Stromal proliferating","Lymphoid","MDK","ITGA4_ITGB1",0.0384008545255352,0,"MDK_ITGA4_ITGB1","MDK - (ITGA4+ITGB1)","MK","Secreted Signaling","PMID: 28356350","Normal","Stromal proliferating.MDK","Lymphoid.ITGA4_ITGB1",3.08678278557666e-44,0.270591196682753,98.8837209302326,98.0414746543779,1.35210570462075e-05,-0.0851841033637298,25.3034300791557,31.0148593107809;
466,"Unciliated epithelial","Lymphoid","MDK","ITGA4_ITGB1",0.0312444444188214,0,"MDK_ITGA4_ITGB1","MDK - (ITGA4+ITGB1)","MK","Secreted Signaling","PMID: 28356350","Normal","Unciliated epithelial.MDK","Lymphoid.ITGA4_ITGB1",1.44643321001799e-11,0.204044290365278,89.7234832851837,84.2527109853843,1.35210570462075e-05,-0.0851841033637298,25.3034300791557,31.0148593107809;
467,"Ciliated epithelial","Myeloid","MDK","ITGA4_ITGB1",0.0155765445581788,0,"MDK_ITGA4_ITGB1","MDK - (ITGA4+ITGB1)","MK","Secreted Signaling","PMID: 28356350","Normal","Ciliated epithelial.MDK","Myeloid.ITGA4_ITGB1",NA,NA,NA,NA,NA,NA,NA,NA;
468,"Endothelial","Myeloid","MDK","ITGA4_ITGB1",0.0154882527573424,0,"MDK_ITGA4_ITGB1","MDK - (ITGA4+ITGB1)","MK","Secreted Signaling","PMID: 28356350","Normal","Endothelial.MDK","Myeloid.ITGA4_ITGB1",0.0206209416725908,-0.149806216793891,76.1565836298932,80.9210526315789,NA,NA,NA,NA;
469,"Lymphoid","Myeloid","MDK","ITGA4_ITGB1",0.00388912122518844,0,"MDK_ITGA4_ITGB1","MDK - (ITGA4+ITGB1)","MK","Secreted Signaling","PMID: 28356350","Normal","Lymphoid.MDK","Myeloid.ITGA4_ITGB1",4.54281503384847e-08,0.159041196711744,41.5039577836412,37.2431236168195,NA,NA,NA,NA;
470,"Myeloid","Myeloid","MDK","ITGA4_ITGB1",0.00253793091665374,0,"MDK_ITGA4_ITGB1","MDK - (ITGA4+ITGB1)","MK","Secreted Signaling","PMID: 28356350","Normal","Myeloid.MDK","Myeloid.ITGA4_ITGB1",NA,NA,NA,NA,NA,NA,NA,NA;
471,"Myofibroblast","Myeloid","MDK","ITGA4_ITGB1",0.0181306383737569,0,"MDK_ITGA4_ITGB1","MDK - (ITGA4+ITGB1)","MK","Secreted Signaling","PMID: 28356350","Normal","Myofibroblast.MDK","Myeloid.ITGA4_ITGB1",0.0170651985237087,0.0511252242022215,86.9346733668342,91.2599318955732,NA,NA,NA,NA;
472,"Stromal","Myeloid","MDK","ITGA4_ITGB1",0.0261400350593125,0,"MDK_ITGA4_ITGB1","MDK - (ITGA4+ITGB1)","MK","Secreted Signaling","PMID: 28356350","Normal","Stromal.MDK","Myeloid.ITGA4_ITGB1",0,0.383185650083294,99.0377163523637,98.2819162277402,NA,NA,NA,NA;
473,"Stromal proliferating","Myeloid","MDK","ITGA4_ITGB1",0.0255404976798191,0,"MDK_ITGA4_ITGB1","MDK - (ITGA4+ITGB1)","MK","Secreted Signaling","PMID: 28356350","Normal","Stromal proliferating.MDK","Myeloid.ITGA4_ITGB1",3.08678278557666e-44,0.270591196682753,98.8837209302326,98.0414746543779,NA,NA,NA,NA;
474,"Unciliated epithelial","Myeloid","MDK","ITGA4_ITGB1",0.0207290880209489,0,"MDK_ITGA4_ITGB1","MDK - (ITGA4+ITGB1)","MK","Secreted Signaling","PMID: 28356350","Normal","Unciliated epithelial.MDK","Myeloid.ITGA4_ITGB1",1.44643321001799e-11,0.204044290365278,89.7234832851837,84.2527109853843,NA,NA,NA,NA;
475,"Ciliated epithelial","Endothelial","MDK","ITGA6_ITGB1",0.0524463814988805,0,"MDK_ITGA6_ITGB1","MDK - (ITGA6+ITGB1)","MK","Secreted Signaling","PMID: 28356350","Normal","Ciliated epithelial.MDK","Endothelial.ITGA6_ITGB1",NA,NA,NA,NA,0.0106112203628881,0.168587289697125,80.7829181494662,73.0263157894737;
476,"Endothelial","Endothelial","MDK","ITGA6_ITGB1",0.0521601754339878,0,"MDK_ITGA6_ITGB1","MDK - (ITGA6+ITGB1)","MK","Secreted Signaling","PMID: 28356350","Normal","Endothelial.MDK","Endothelial.ITGA6_ITGB1",0.0206209416725908,-0.149806216793891,76.1565836298932,80.9210526315789,0.0106112203628881,0.168587289697125,80.7829181494662,73.0263157894737;
477,"Myofibroblast","Endothelial","MDK","ITGA6_ITGB1",0.0606734317730403,0,"MDK_ITGA6_ITGB1","MDK - (ITGA6+ITGB1)","MK","Secreted Signaling","PMID: 28356350","Normal","Myofibroblast.MDK","Endothelial.ITGA6_ITGB1",0.0170651985237087,0.0511252242022215,86.9346733668342,91.2599318955732,0.0106112203628881,0.168587289697125,80.7829181494662,73.0263157894737;
478,"Stromal","Endothelial","MDK","ITGA6_ITGB1",0.0858336264819735,0,"MDK_ITGA6_ITGB1","MDK - (ITGA6+ITGB1)","MK","Secreted Signaling","PMID: 28356350","Normal","Stromal.MDK","Endothelial.ITGA6_ITGB1",0,0.383185650083294,99.0377163523637,98.2819162277402,0.0106112203628881,0.168587289697125,80.7829181494662,73.0263157894737;
479,"Stromal proliferating","Endothelial","MDK","ITGA6_ITGB1",0.0839830489842869,0,"MDK_ITGA6_ITGB1","MDK - (ITGA6+ITGB1)","MK","Secreted Signaling","PMID: 28356350","Normal","Stromal proliferating.MDK","Endothelial.ITGA6_ITGB1",3.08678278557666e-44,0.270591196682753,98.8837209302326,98.0414746543779,0.0106112203628881,0.168587289697125,80.7829181494662,73.0263157894737;
480,"Unciliated epithelial","Endothelial","MDK","ITGA6_ITGB1",0.0689409307527179,0,"MDK_ITGA6_ITGB1","MDK - (ITGA6+ITGB1)","MK","Secreted Signaling","PMID: 28356350","Normal","Unciliated epithelial.MDK","Endothelial.ITGA6_ITGB1",1.44643321001799e-11,0.204044290365278,89.7234832851837,84.2527109853843,0.0106112203628881,0.168587289697125,80.7829181494662,73.0263157894737;
481,"Stromal","Stromal","MDK","ITGA6_ITGB1",0.0459950146930678,0,"MDK_ITGA6_ITGB1","MDK - (ITGA6+ITGB1)","MK","Secreted Signaling","PMID: 28356350","Normal","Stromal.MDK","Stromal.ITGA6_ITGB1",0,0.383185650083294,99.0377163523637,98.2819162277402,5.61080616882928e-47,0.115439588819501,61.2696977525187,54.2826686731879;
482,"Stromal proliferating","Stromal","MDK","ITGA6_ITGB1",0.0449611156798808,0,"MDK_ITGA6_ITGB1","MDK - (ITGA6+ITGB1)","MK","Secreted Signaling","PMID: 28356350","Normal","Stromal proliferating.MDK","Stromal.ITGA6_ITGB1",3.08678278557666e-44,0.270591196682753,98.8837209302326,98.0414746543779,5.61080616882928e-47,0.115439588819501,61.2696977525187,54.2826686731879;
483,"Ciliated epithelial","Stromal proliferating","MDK","ITGA6_ITGB1",0.0495446592042973,0,"MDK_ITGA6_ITGB1","MDK - (ITGA6+ITGB1)","MK","Secreted Signaling","PMID: 28356350","Normal","Ciliated epithelial.MDK","Stromal proliferating.ITGA6_ITGB1",NA,NA,NA,NA,0.00293830494703329,0.0886000189276182,72.1395348837209,68.8364055299539;
484,"Endothelial","Stromal proliferating","MDK","ITGA6_ITGB1",0.0492734647454839,0,"MDK_ITGA6_ITGB1","MDK - (ITGA6+ITGB1)","MK","Secreted Signaling","PMID: 28356350","Normal","Endothelial.MDK","Stromal proliferating.ITGA6_ITGB1",0.0206209416725908,-0.149806216793891,76.1565836298932,80.9210526315789,0.00293830494703329,0.0886000189276182,72.1395348837209,68.8364055299539;
485,"Myofibroblast","Stromal proliferating","MDK","ITGA6_ITGB1",0.0573440747970179,0,"MDK_ITGA6_ITGB1","MDK - (ITGA6+ITGB1)","MK","Secreted Signaling","PMID: 28356350","Normal","Myofibroblast.MDK","Stromal proliferating.ITGA6_ITGB1",0.0170651985237087,0.0511252242022215,86.9346733668342,91.2599318955732,0.00293830494703329,0.0886000189276182,72.1395348837209,68.8364055299539;
486,"Stromal","Stromal proliferating","MDK","ITGA6_ITGB1",0.0812430555959156,0,"MDK_ITGA6_ITGB1","MDK - (ITGA6+ITGB1)","MK","Secreted Signaling","PMID: 28356350","Normal","Stromal.MDK","Stromal proliferating.ITGA6_ITGB1",0,0.383185650083294,99.0377163523637,98.2819162277402,0.00293830494703329,0.0886000189276182,72.1395348837209,68.8364055299539;
487,"Stromal proliferating","Stromal proliferating","MDK","ITGA6_ITGB1",0.0794828457742588,0,"MDK_ITGA6_ITGB1","MDK - (ITGA6+ITGB1)","MK","Secreted Signaling","PMID: 28356350","Normal","Stromal proliferating.MDK","Stromal proliferating.ITGA6_ITGB1",3.08678278557666e-44,0.270591196682753,98.8837209302326,98.0414746543779,0.00293830494703329,0.0886000189276182,72.1395348837209,68.8364055299539;
488,"Unciliated epithelial","Stromal proliferating","MDK","ITGA6_ITGB1",0.0651893925306778,0,"MDK_ITGA6_ITGB1","MDK - (ITGA6+ITGB1)","MK","Secreted Signaling","PMID: 28356350","Normal","Unciliated epithelial.MDK","Stromal proliferating.ITGA6_ITGB1",1.44643321001799e-11,0.204044290365278,89.7234832851837,84.2527109853843,0.00293830494703329,0.0886000189276182,72.1395348837209,68.8364055299539;
489,"Stromal","Stromal","MDK","LRP1",0.0208719082289047,0,"MDK_LRP1","MDK - LRP1","MK","Secreted Signaling","PMID: 28356350","Normal","Stromal.MDK","Stromal.LRP1",0,0.383185650083294,99.0377163523637,98.2819162277402,NA,NA,NA,NA;
490,"Stromal proliferating","Stromal","MDK","LRP1",0.0203906686095198,0,"MDK_LRP1","MDK - LRP1","MK","Secreted Signaling","PMID: 28356350","Normal","Stromal proliferating.MDK","Stromal.LRP1",3.08678278557666e-44,0.270591196682753,98.8837209302326,98.0414746543779,NA,NA,NA,NA;
491,"Unciliated epithelial","Stromal","MDK","LRP1",0.0165329423313906,0,"MDK_LRP1","MDK - LRP1","MK","Secreted Signaling","PMID: 28356350","Normal","Unciliated epithelial.MDK","Stromal.LRP1",1.44643321001799e-11,0.204044290365278,89.7234832851837,84.2527109853843,NA,NA,NA,NA;
492,"Stromal","Myofibroblast","MDK","NCL",0.161263024731639,0,"MDK_NCL","MDK - NCL","MK","Secreted Signaling","PMID: 28356350","Normal","Stromal.MDK","Myofibroblast.NCL",0,0.383185650083294,99.0377163523637,98.2819162277402,4.95412071953587e-12,0.204667600500509,89.0284757118928,88.5357548240636;
493,"Stromal proliferating","Myofibroblast","MDK","NCL",0.158067380364485,0,"MDK_NCL","MDK - NCL","MK","Secreted Signaling","PMID: 28356350","Normal","Stromal proliferating.MDK","Myofibroblast.NCL",3.08678278557666e-44,0.270591196682753,98.8837209302326,98.0414746543779,4.95412071953587e-12,0.204667600500509,89.0284757118928,88.5357548240636;
494,"Stromal","Stromal","MDK","NCL",0.160934198774402,0,"MDK_NCL","MDK - NCL","MK","Secreted Signaling","PMID: 28356350","Normal","Stromal.MDK","Stromal.NCL",0,0.383185650083294,99.0377163523637,98.2819162277402,NA,NA,NA,NA;
495,"Stromal proliferating","Stromal","MDK","NCL",0.157743845028542,0,"MDK_NCL","MDK - NCL","MK","Secreted Signaling","PMID: 28356350","Normal","Stromal proliferating.MDK","Stromal.NCL",3.08678278557666e-44,0.270591196682753,98.8837209302326,98.0414746543779,NA,NA,NA,NA;
496,"Stromal","Stromal proliferating","MDK","NCL",0.174416590430157,0,"MDK_NCL","MDK - NCL","MK","Secreted Signaling","PMID: 28356350","Normal","Stromal.MDK","Stromal proliferating.NCL",0,0.383185650083294,99.0377163523637,98.2819162277402,NA,NA,NA,NA;
497,"Stromal proliferating","Stromal proliferating","MDK","NCL",0.171013436537986,0,"MDK_NCL","MDK - NCL","MK","Secreted Signaling","PMID: 28356350","Normal","Stromal proliferating.MDK","Stromal proliferating.NCL",3.08678278557666e-44,0.270591196682753,98.8837209302326,98.0414746543779,NA,NA,NA,NA;
498,"Myofibroblast","Myofibroblast","PTN","SDC2",0.00959339557770179,0,"PTN_SDC2","PTN - SDC2","PTN","Secreted Signaling","PMID: 28356350;" PMID: 25620911""	Normal""	Myofibroblast.PTN""	Myofibroblast.SDC2""	NA	NA	NA	NA	2.44216481837437e-16	0.289358298214516	73.1993299832496	63.9046538024972"
499,"Stromal","Myofibroblast","PTN","SDC2",0.0278422558939274,0,"PTN_SDC2","PTN - SDC2","PTN","Secreted Signaling","PMID: 28356350;" PMID: 25620911""	Normal""	Stromal.PTN""	Myofibroblast.SDC2""	1.87501243052844e-50	-0.167904321080138	64.9961250322914	64.8984198645598	2.44216481837437e-16	0.289358298214516	73.1993299832496	63.9046538024972"
500,"Stromal proliferating","Myofibroblast","PTN","SDC2",0.0406775448857042,0,"PTN_SDC2","PTN - SDC2","PTN","Secreted Signaling","PMID: 28356350;" PMID: 25620911""	Normal""	Stromal proliferating.PTN""	Myofibroblast.SDC2""	NA	NA	NA	NA	2.44216481837437e-16	0.289358298214516	73.1993299832496	63.9046538024972"
501,"Stromal","Stromal","PTN","SDC2",0.00850268122579063,0,"PTN_SDC2","PTN - SDC2","PTN","Secreted Signaling","PMID: 28356350;" PMID: 25620911""	Normal""	Stromal.PTN""	Stromal.SDC2""	1.87501243052844e-50	-0.167904321080138	64.9961250322914	64.8984198645598	0	0.442898788074152	72.1260656161199	45.7173313268121"
502,"Stromal proliferating","Stromal","PTN","SDC2",0.0125373991151746,0,"PTN_SDC2","PTN - SDC2","PTN","Secreted Signaling","PMID: 28356350;" PMID: 25620911""	Normal""	Stromal proliferating.PTN""	Stromal.SDC2""	NA	NA	NA	NA	0	0.442898788074152	72.1260656161199	45.7173313268121"
503,"Myofibroblast","Stromal proliferating","PTN","SDC2",0.00681497122604477,0,"PTN_SDC2","PTN - SDC2","PTN","Secreted Signaling","PMID: 28356350;" PMID: 25620911""	Normal""	Myofibroblast.PTN""	Stromal proliferating.SDC2""	NA	NA	NA	NA	9.76028609640833e-76	0.431808701244248	83.1627906976744	63.2488479262673"
504,"Stromal","Stromal proliferating","PTN","SDC2",0.0198847378458279,0,"PTN_SDC2","PTN - SDC2","PTN","Secreted Signaling","PMID: 28356350;" PMID: 25620911""	Normal""	Stromal.PTN""	Stromal proliferating.SDC2""	1.87501243052844e-50	-0.167904321080138	64.9961250322914	64.8984198645598	9.76028609640833e-76	0.431808701244248	83.1627906976744	63.2488479262673"
505,"Stromal proliferating","Stromal proliferating","PTN","SDC2",0.0291616493565831,0,"PTN_SDC2","PTN - SDC2","PTN","Secreted Signaling","PMID: 28356350;" PMID: 25620911""	Normal""	Stromal proliferating.PTN""	Stromal proliferating.SDC2""	NA	NA	NA	NA	9.76028609640833e-76	0.431808701244248	83.1627906976744	63.2488479262673"
506,"Stromal","Endothelial","PTN","NCL",0.0489986878202412,0,"PTN_NCL","PTN - NCL","PTN","Secreted Signaling","PMID: 28356350;" PMID: 25620911""	Normal""	Stromal.PTN""	Endothelial.NCL""	1.87501243052844e-50	-0.167904321080138	64.9961250322914	64.8984198645598	0.0235431846820657	0.122538882625686	80.7829181494662	77.3026315789474"
507,"Stromal proliferating","Endothelial","PTN","NCL",0.0708760386186343,0,"PTN_NCL","PTN - NCL","PTN","Secreted Signaling","PMID: 28356350;" PMID: 25620911""	Normal""	Stromal proliferating.PTN""	Endothelial.NCL""	NA	NA	NA	NA	0.0235431846820657	0.122538882625686	80.7829181494662	77.3026315789474"
508,"Stromal","Lymphoid","PTN","NCL",0.0501447978709988,0,"PTN_NCL","PTN - NCL","PTN","Secreted Signaling","PMID: 28356350;" PMID: 25620911""	Normal""	Stromal.PTN""	Lymphoid.NCL""	1.87501243052844e-50	-0.167904321080138	64.9961250322914	64.8984198645598	9.19926064949217e-14	0.1842642133698	69.8416886543536	65.0964274423016"
509,"Stromal proliferating","Lymphoid","PTN","NCL",0.0724948648182737,0,"PTN_NCL","PTN - NCL","PTN","Secreted Signaling","PMID: 28356350;" PMID: 25620911""	Normal""	Stromal proliferating.PTN""	Lymphoid.NCL""	NA	NA	NA	NA	9.19926064949217e-14	0.1842642133698	69.8416886543536	65.0964274423016"
510,"Stromal proliferating","Myeloid","PTN","NCL",0.0534699908968434,0,"PTN_NCL","PTN - NCL","PTN","Secreted Signaling","PMID: 28356350;" PMID: 25620911""	Normal""	Stromal proliferating.PTN""	Myeloid.NCL""	NA	NA	NA	NA	0.00476862044138235	0.148473586023099	76.5598650927487	69.7228144989339"
511,"Stromal","Myofibroblast","PTN","NCL",0.0560363482796112,0,"PTN_NCL","PTN - NCL","PTN","Secreted Signaling","PMID: 28356350;" PMID: 25620911""	Normal""	Stromal.PTN""	Myofibroblast.NCL""	1.87501243052844e-50	-0.167904321080138	64.9961250322914	64.8984198645598	4.95412071953587e-12	0.204667600500509	89.0284757118928	88.5357548240636"
512,"Stromal proliferating","Myofibroblast","PTN","NCL",0.0807889960051228,0,"PTN_NCL","PTN - NCL","PTN","Secreted Signaling","PMID: 28356350;" PMID: 25620911""	Normal""	Stromal proliferating.PTN""	Myofibroblast.NCL""	NA	NA	NA	NA	4.95412071953587e-12	0.204667600500509	89.0284757118928	88.5357548240636"
513,"Stromal","Stromal","PTN","NCL",0.0559077842388208,0,"PTN_NCL","PTN - NCL","PTN","Secreted Signaling","PMID: 28356350;" PMID: 25620911""	Normal""	Stromal.PTN""	Stromal.NCL""	1.87501243052844e-50	-0.167904321080138	64.9961250322914	64.8984198645598	NA	NA	NA	NA"
514,"Stromal proliferating","Stromal","PTN","NCL",0.0806084915312405,0,"PTN_NCL","PTN - NCL","PTN","Secreted Signaling","PMID: 28356350;" PMID: 25620911""	Normal""	Stromal proliferating.PTN""	Stromal.NCL""	NA	NA	NA	NA	NA	NA	NA	NA"
515,"Stromal","Stromal proliferating","PTN","NCL",0.0612336160805681,0,"PTN_NCL","PTN - NCL","PTN","Secreted Signaling","PMID: 28356350;" PMID: 25620911""	Normal""	Stromal.PTN""	Stromal proliferating.NCL""	1.87501243052844e-50	-0.167904321080138	64.9961250322914	64.8984198645598	NA	NA	NA	NA"
516,"Stromal proliferating","Stromal proliferating","PTN","NCL",0.0880678411844944,0,"PTN_NCL","PTN - NCL","PTN","Secreted Signaling","PMID: 28356350;" PMID: 25620911""	Normal""	Stromal proliferating.PTN""	Stromal proliferating.NCL""	NA	NA	NA	NA	NA	NA	NA	NA"
517,"Stromal","Unciliated epithelial","PTN","NCL",0.0448747726769513,0,"PTN_NCL","PTN - NCL","PTN","Secreted Signaling","PMID: 28356350;" PMID: 25620911""	Normal""	Stromal.PTN""	Unciliated epithelial.NCL""	1.87501243052844e-50	-0.167904321080138	64.9961250322914	64.8984198645598	NA	NA	NA	NA"
518,"Stromal proliferating","Unciliated epithelial","PTN","NCL",0.0650367636709433,0,"PTN_NCL","PTN - NCL","PTN","Secreted Signaling","PMID: 28356350;" PMID: 25620911""	Normal""	Stromal proliferating.PTN""	Unciliated epithelial.NCL""	NA	NA	NA	NA	NA	NA	NA	NA"
519,"Endothelial","Myofibroblast","EDN1","EDNRA",0.00121380226725596,0,"EDN1_EDNRA","EDN1 - EDNRA","EDN","Secreted Signaling","KEGG: hsa04080","Normal","Endothelial.EDN1","Myofibroblast.EDNRA",0.00216705896017989,-0.153263776328709,18.8612099644128,26.9736842105263,NA,NA,NA,NA;
520,"Endothelial","Stromal","EDN1","EDNRA",0.00133501818195435,0,"EDN1_EDNRA","EDN1 - EDNRA","EDN","Secreted Signaling","KEGG: hsa04080","Normal","Endothelial.EDN1","Stromal.EDNRA",0.00216705896017989,-0.153263776328709,18.8612099644128,26.9736842105263,NA,NA,NA,NA;
521,"Endothelial","Stromal proliferating","EDN1","EDNRA",0.000874260734360799,0,"EDN1_EDNRA","EDN1 - EDNRA","EDN","Secreted Signaling","KEGG: hsa04080","Normal","Endothelial.EDN1","Stromal proliferating.EDNRA",0.00216705896017989,-0.153263776328709,18.8612099644128,26.9736842105263,1.28598782349285e-05,-0.0745736908824268,31.5348837209302,39.4009216589862;
522,"Stromal","Myofibroblast","EDN3","EDNRA",0.00103745229515896,0,"EDN3_EDNRA","EDN3 - EDNRA","EDN","Secreted Signaling","KEGG: hsa04080","Normal","Stromal.EDN3","Myofibroblast.EDNRA",NA,NA,NA,NA,NA,NA,NA,NA;
523,"Stromal proliferating","Myofibroblast","EDN3","EDNRA",0.00106253936052969,0,"EDN3_EDNRA","EDN3 - EDNRA","EDN","Secreted Signaling","KEGG: hsa04080","Normal","Stromal proliferating.EDN3","Myofibroblast.EDNRA",NA,NA,NA,NA,NA,NA,NA,NA;
524,"Stromal","Stromal","EDN3","EDNRA",0.00114107720516216,0,"EDN3_EDNRA","EDN3 - EDNRA","EDN","Secreted Signaling","KEGG: hsa04080","Normal","Stromal.EDN3","Stromal.EDNRA",NA,NA,NA,NA,NA,NA,NA,NA;
525,"Stromal proliferating","Stromal","EDN3","EDNRA",0.00116866713608987,0,"EDN3_EDNRA","EDN3 - EDNRA","EDN","Secreted Signaling","KEGG: hsa04080","Normal","Stromal proliferating.EDN3","Stromal.EDNRA",NA,NA,NA,NA,NA,NA,NA,NA;
526,"Stromal","Stromal proliferating","EDN3","EDNRA",0.000747204906666891,0,"EDN3_EDNRA","EDN3 - EDNRA","EDN","Secreted Signaling","KEGG: hsa04080","Normal","Stromal.EDN3","Stromal proliferating.EDNRA",NA,NA,NA,NA,1.28598782349285e-05,-0.0745736908824268,31.5348837209302,39.4009216589862;
527,"Stromal proliferating","Stromal proliferating","EDN3","EDNRA",0.000765278755996071,0,"EDN3_EDNRA","EDN3 - EDNRA","EDN","Secreted Signaling","KEGG: hsa04080","Normal","Stromal proliferating.EDN3","Stromal proliferating.EDNRA",NA,NA,NA,NA,1.28598782349285e-05,-0.0745736908824268,31.5348837209302,39.4009216589862;
528,"Lymphoid","Myofibroblast","GZMA","F2R",0.0126554116183056,0,"GZMA_F2R","GZMA - F2R","PARs","Secreted Signaling","KEGG: hsa04080","Normal","Lymphoid.GZMA","Myofibroblast.F2R",7.74235156026869e-65,-0.557072819134035,55.9894459102902,70.3446095478976,0.000809100058478084,-0.0667812041071534,24.3718592964824,31.328036322361;
529,"Myeloid","Myeloid","GAS6","AXL",0.00233591396783307,0.01,"GAS6_AXL","GAS6 - AXL","GAS","Secreted Signaling","PMID: 27801848","Normal","Myeloid.GAS6","Myeloid.AXL",0.0253792879915853,-0.0804169164162569,25.4637436762226,31.5565031982942,NA,NA,NA,NA;
530,"Myofibroblast","Myeloid","GAS6","AXL",0.00927670052608723,0,"GAS6_AXL","GAS6 - AXL","GAS","Secreted Signaling","PMID: 27801848","Normal","Myofibroblast.GAS6","Myeloid.AXL",NA,NA,NA,NA,NA,NA,NA,NA;
531,"Stromal","Myeloid","GAS6","AXL",0.00601697726679149,0,"GAS6_AXL","GAS6 - AXL","GAS","Secreted Signaling","PMID: 27801848","Normal","Stromal.GAS6","Myeloid.AXL",5.22582231957893e-135,0.17238343408336,63.4978041849651,52.564584900928,NA,NA,NA,NA;
532,"Stromal proliferating","Myeloid","GAS6","AXL",0.00619983162305284,0,"GAS6_AXL","GAS6 - AXL","GAS","Secreted Signaling","PMID: 27801848","Normal","Stromal proliferating.GAS6","Myeloid.AXL",1.92712609611226e-09,0.125153796099905,69.8604651162791,63.8824884792627,NA,NA,NA,NA;
533,"Endothelial","Myofibroblast","GAS6","AXL",0.00233825153776016,0.03,"GAS6_AXL","GAS6 - AXL","GAS","Secreted Signaling","PMID: 27801848","Normal","Endothelial.GAS6","Myofibroblast.AXL",1.08776620274953e-06,0.190385720774924,43.5943060498221,25.9868421052632,NA,NA,NA,NA;
534,"Myeloid","Myofibroblast","GAS6","AXL",0.00426462303967561,0,"GAS6_AXL","GAS6 - AXL","GAS","Secreted Signaling","PMID: 27801848","Normal","Myeloid.GAS6","Myofibroblast.AXL",0.0253792879915853,-0.0804169164162569,25.4637436762226,31.5565031982942,NA,NA,NA,NA;
535,"Myofibroblast","Myofibroblast","GAS6","AXL",0.0168395227356788,0,"GAS6_AXL","GAS6 - AXL","GAS","Secreted Signaling","PMID: 27801848","Normal","Myofibroblast.GAS6","Myofibroblast.AXL",NA,NA,NA,NA,NA,NA,NA,NA;
536,"Stromal","Myofibroblast","GAS6","AXL",0.0109516893478912,0,"GAS6_AXL","GAS6 - AXL","GAS","Secreted Signaling","PMID: 27801848","Normal","Stromal.GAS6","Myofibroblast.AXL",5.22582231957893e-135,0.17238343408336,63.4978041849651,52.564584900928,NA,NA,NA,NA;
537,"Stromal proliferating","Myofibroblast","GAS6","AXL",0.0112828060421294,0,"GAS6_AXL","GAS6 - AXL","GAS","Secreted Signaling","PMID: 27801848","Normal","Stromal proliferating.GAS6","Myofibroblast.AXL",1.92712609611226e-09,0.125153796099905,69.8604651162791,63.8824884792627,NA,NA,NA,NA;
538,"Myeloid","Stromal","GAS6","AXL",0.0014862587250588,0.04,"GAS6_AXL","GAS6 - AXL","GAS","Secreted Signaling","PMID: 27801848","Normal","Myeloid.GAS6","Stromal.AXL",0.0253792879915853,-0.0804169164162569,25.4637436762226,31.5565031982942,NA,NA,NA,NA;
539,"Myofibroblast","Stromal","GAS6","AXL",0.00591740773764215,0,"GAS6_AXL","GAS6 - AXL","GAS","Secreted Signaling","PMID: 27801848","Normal","Myofibroblast.GAS6","Stromal.AXL",NA,NA,NA,NA,NA,NA,NA,NA;
540,"Stromal","Stromal","GAS6","AXL",0.00383353284751365,0,"GAS6_AXL","GAS6 - AXL","GAS","Secreted Signaling","PMID: 27801848","Normal","Stromal.GAS6","Stromal.AXL",5.22582231957893e-135,0.17238343408336,63.4978041849651,52.564584900928,NA,NA,NA,NA;
541,"Stromal proliferating","Stromal","GAS6","AXL",0.00395029660815282,0,"GAS6_AXL","GAS6 - AXL","GAS","Secreted Signaling","PMID: 27801848","Normal","Stromal proliferating.GAS6","Stromal.AXL",1.92712609611226e-09,0.125153796099905,69.8604651162791,63.8824884792627,NA,NA,NA,NA;
542,"Myofibroblast","Stromal proliferating","GAS6","AXL",0.00432625808306399,0,"GAS6_AXL","GAS6 - AXL","GAS","Secreted Signaling","PMID: 27801848","Normal","Myofibroblast.GAS6","Stromal proliferating.AXL",NA,NA,NA,NA,NA,NA,NA,NA;
543,"Stromal","Stromal proliferating","GAS6","AXL",0.00280114367716488,0,"GAS6_AXL","GAS6 - AXL","GAS","Secreted Signaling","PMID: 27801848","Normal","Stromal.GAS6","Stromal proliferating.AXL",5.22582231957893e-135,0.17238343408336,63.4978041849651,52.564584900928,NA,NA,NA,NA;
544,"Stromal proliferating","Stromal proliferating","GAS6","AXL",0.00288655350234708,0,"GAS6_AXL","GAS6 - AXL","GAS","Secreted Signaling","PMID: 27801848","Normal","Stromal proliferating.GAS6","Stromal proliferating.AXL",1.92712609611226e-09,0.125153796099905,69.8604651162791,63.8824884792627,NA,NA,NA,NA;
545,"Endothelial","Stromal proliferating","GAS6","TYRO3",0.000446045594962963,0,"GAS6_TYRO3","GAS6 - TYRO3","GAS","Secreted Signaling","PMID: 27801848","Normal","Endothelial.GAS6","Stromal proliferating.TYRO3",1.08776620274953e-06,0.190385720774924,43.5943060498221,25.9868421052632,NA,NA,NA,NA;
546,"Myeloid","Stromal proliferating","GAS6","TYRO3",0.000814793981673909,0,"GAS6_TYRO3","GAS6 - TYRO3","GAS","Secreted Signaling","PMID: 27801848","Normal","Myeloid.GAS6","Stromal proliferating.TYRO3",0.0253792879915853,-0.0804169164162569,25.4637436762226,31.5565031982942,NA,NA,NA,NA;
547,"Myofibroblast","Stromal proliferating","GAS6","TYRO3",0.00325054721318094,0,"GAS6_TYRO3","GAS6 - TYRO3","GAS","Secreted Signaling","PMID: 27801848","Normal","Myofibroblast.GAS6","Stromal proliferating.TYRO3",NA,NA,NA,NA,NA,NA,NA,NA;
548,"Stromal","Stromal proliferating","GAS6","TYRO3",0.00210384657330816,0,"GAS6_TYRO3","GAS6 - TYRO3","GAS","Secreted Signaling","PMID: 27801848","Normal","Stromal.GAS6","Stromal proliferating.TYRO3",5.22582231957893e-135,0.17238343408336,63.4978041849651,52.564584900928,NA,NA,NA,NA;
549,"Stromal proliferating","Stromal proliferating","GAS6","TYRO3",0.0021680412992413,0,"GAS6_TYRO3","GAS6 - TYRO3","GAS","Secreted Signaling","PMID: 27801848","Normal","Stromal proliferating.GAS6","Stromal proliferating.TYRO3",1.92712609611226e-09,0.125153796099905,69.8604651162791,63.8824884792627,NA,NA,NA,NA;
550,"Endothelial","Lymphoid","LGALS9","PTPRC",0.0226638426079172,0,"LGALS9_CD45","LGALS9 - CD45","GALECTIN","Secreted Signaling","PMID: 30120235","Normal","Endothelial.LGALS9","Lymphoid.PTPRC",NA,NA,NA,NA,1.15569868774635e-28,0.25182610283672,89.8944591029024,87.069238065128;
551,"Myeloid","Lymphoid","LGALS9","PTPRC",0.0280972185337959,0,"LGALS9_CD45","LGALS9 - CD45","GALECTIN","Secreted Signaling","PMID: 30120235","Normal","Myeloid.LGALS9","Lymphoid.PTPRC",NA,NA,NA,NA,1.15569868774635e-28,0.25182610283672,89.8944591029024,87.069238065128;
552,"Stromal proliferating","Lymphoid","LGALS9","PTPRC",0.0134177965720255,0,"LGALS9_CD45","LGALS9 - CD45","GALECTIN","Secreted Signaling","PMID: 30120235","Normal","Stromal proliferating.LGALS9","Lymphoid.PTPRC",1.51650719898875e-13,0.14084466610916,46.7906976744186,34.7926267281106,1.15569868774635e-28,0.25182610283672,89.8944591029024,87.069238065128;
553,"Endothelial","Myeloid","LGALS9","PTPRC",0.0097417200008935,0,"LGALS9_CD45","LGALS9 - CD45","GALECTIN","Secreted Signaling","PMID: 30120235","Normal","Endothelial.LGALS9","Myeloid.PTPRC",NA,NA,NA,NA,NA,NA,NA,NA;
554,"Myeloid","Myeloid","LGALS9","PTPRC",0.0121155803284193,0,"LGALS9_CD45","LGALS9 - CD45","GALECTIN","Secreted Signaling","PMID: 30120235","Normal","Myeloid.LGALS9","Myeloid.PTPRC",NA,NA,NA,NA,NA,NA,NA,NA;
555,"Stromal proliferating","Myeloid","LGALS9","PTPRC",0.00573650007512119,0,"LGALS9_CD45","LGALS9 - CD45","GALECTIN","Secreted Signaling","PMID: 30120235","Normal","Stromal proliferating.LGALS9","Myeloid.PTPRC",1.51650719898875e-13,0.14084466610916,46.7906976744186,34.7926267281106,NA,NA,NA,NA;
556,"Endothelial","Myeloid","LGALS9","HAVCR2",0.00199451517154835,0,"LGALS9_HAVCR2","LGALS9 - HAVCR2","GALECTIN","Secreted Signaling","PMID: 27192565","Normal","Endothelial.LGALS9","Myeloid.HAVCR2",NA,NA,NA,NA,NA,NA,NA,NA;
557,"Myeloid","Myeloid","LGALS9","HAVCR2",0.00248527617142136,0,"LGALS9_HAVCR2","LGALS9 - HAVCR2","GALECTIN","Secreted Signaling","PMID: 27192565","Normal","Myeloid.LGALS9","Myeloid.HAVCR2",NA,NA,NA,NA,NA,NA,NA,NA;
558,"Stromal proliferating","Myeloid","LGALS9","HAVCR2",0.00117072266580278,0,"LGALS9_HAVCR2","LGALS9 - HAVCR2","GALECTIN","Secreted Signaling","PMID: 27192565","Normal","Stromal proliferating.LGALS9","Myeloid.HAVCR2",1.51650719898875e-13,0.14084466610916,46.7906976744186,34.7926267281106,NA,NA,NA,NA;
559,"Endothelial","Lymphoid","LGALS9","CD44",0.00419547529610893,0,"LGALS9_CD44","LGALS9 - CD44","GALECTIN","Secreted Signaling","PMID: 25065622","Normal","Endothelial.LGALS9","Lymphoid.CD44",NA,NA,NA,NA,8.9305782516882e-38,0.325617418370822,54.7493403693931,41.8273790705027;
560,"Myeloid","Lymphoid","LGALS9","CD44",0.00522495889508515,0,"LGALS9_CD44","LGALS9 - CD44","GALECTIN","Secreted Signaling","PMID: 25065622","Normal","Myeloid.LGALS9","Lymphoid.CD44",NA,NA,NA,NA,8.9305782516882e-38,0.325617418370822,54.7493403693931,41.8273790705027;
561,"Stromal proliferating","Lymphoid","LGALS9","CD44",0.00246486773391993,0,"LGALS9_CD44","LGALS9 - CD44","GALECTIN","Secreted Signaling","PMID: 25065622","Normal","Stromal proliferating.LGALS9","Lymphoid.CD44",1.51650719898875e-13,0.14084466610916,46.7906976744186,34.7926267281106,8.9305782516882e-38,0.325617418370822,54.7493403693931,41.8273790705027;
562,"Endothelial","Myeloid","LGALS9","CD44",0.0085729140598306,0,"LGALS9_CD44","LGALS9 - CD44","GALECTIN","Secreted Signaling","PMID: 25065622","Normal","Endothelial.LGALS9","Myeloid.CD44",NA,NA,NA,NA,8.13041750555263e-09,0.351493637328905,69.64586846543,58.8486140724947;
563,"Myeloid","Myeloid","LGALS9","CD44",0.0106650274312668,0,"LGALS9_CD44","LGALS9 - CD44","GALECTIN","Secreted Signaling","PMID: 25065622","Normal","Myeloid.LGALS9","Myeloid.CD44",NA,NA,NA,NA,8.13041750555263e-09,0.351493637328905,69.64586846543,58.8486140724947;
564,"Stromal proliferating","Myeloid","LGALS9","CD44",0.0050457895311242,0,"LGALS9_CD44","LGALS9 - CD44","GALECTIN","Secreted Signaling","PMID: 25065622","Normal","Stromal proliferating.LGALS9","Myeloid.CD44",1.51650719898875e-13,0.14084466610916,46.7906976744186,34.7926267281106,8.13041750555263e-09,0.351493637328905,69.64586846543,58.8486140724947;
565,"Endothelial","Myofibroblast","LGALS9","CD44",0.00221936333468578,0,"LGALS9_CD44","LGALS9 - CD44","GALECTIN","Secreted Signaling","PMID: 25065622","Normal","Endothelial.LGALS9","Myofibroblast.CD44",NA,NA,NA,NA,5.47664381938572e-09,0.192232061665533,51.5075376884422,40.7491486946652;
566,"Myeloid","Myofibroblast","LGALS9","CD44",0.00276529611754564,0,"LGALS9_CD44","LGALS9 - CD44","GALECTIN","Secreted Signaling","PMID: 25065622","Normal","Myeloid.LGALS9","Myofibroblast.CD44",NA,NA,NA,NA,5.47664381938572e-09,0.192232061665533,51.5075376884422,40.7491486946652;
567,"Stromal proliferating","Myofibroblast","LGALS9","CD44",0.00130282326179435,0,"LGALS9_CD44","LGALS9 - CD44","GALECTIN","Secreted Signaling","PMID: 25065622","Normal","Stromal proliferating.LGALS9","Myofibroblast.CD44",1.51650719898875e-13,0.14084466610916,46.7906976744186,34.7926267281106,5.47664381938572e-09,0.192232061665533,51.5075376884422,40.7491486946652;
568,"Endothelial","Stromal","LGALS9","CD44",0.00207760705697266,0,"LGALS9_CD44","LGALS9 - CD44","GALECTIN","Secreted Signaling","PMID: 25065622","Normal","Endothelial.LGALS9","Stromal.CD44",NA,NA,NA,NA,7.4883095183791e-84,0.128920618346622,52.5445621286489,43.4286430900426;
569,"Myeloid","Stromal","LGALS9","CD44",0.00258876022094214,0,"LGALS9_CD44","LGALS9 - CD44","GALECTIN","Secreted Signaling","PMID: 25065622","Normal","Myeloid.LGALS9","Stromal.CD44",NA,NA,NA,NA,7.4883095183791e-84,0.128920618346622,52.5445621286489,43.4286430900426;
570,"Stromal proliferating","Stromal","LGALS9","CD44",0.0012195371344632,0,"LGALS9_CD44","LGALS9 - CD44","GALECTIN","Secreted Signaling","PMID: 25065622","Normal","Stromal proliferating.LGALS9","Stromal.CD44",1.51650719898875e-13,0.14084466610916,46.7906976744186,34.7926267281106,7.4883095183791e-84,0.128920618346622,52.5445621286489,43.4286430900426;
571,"Endothelial","Stromal proliferating","LGALS9","CD44",0.00410159086644217,0,"LGALS9_CD44","LGALS9 - CD44","GALECTIN","Secreted Signaling","PMID: 25065622","Normal","Endothelial.LGALS9","Stromal proliferating.CD44",NA,NA,NA,NA,3.54036207590388e-05,0.0844606682295863,59.3488372093023,54.5506912442396;
572,"Myeloid","Stromal proliferating","LGALS9","CD44",0.00510815532568531,0,"LGALS9_CD44","LGALS9 - CD44","GALECTIN","Secreted Signaling","PMID: 25065622","Normal","Myeloid.LGALS9","Stromal proliferating.CD44",NA,NA,NA,NA,3.54036207590388e-05,0.0844606682295863,59.3488372093023,54.5506912442396;
573,"Stromal proliferating","Stromal proliferating","LGALS9","CD44",0.00240961633997585,0,"LGALS9_CD44","LGALS9 - CD44","GALECTIN","Secreted Signaling","PMID: 25065622","Normal","Stromal proliferating.LGALS9","Stromal proliferating.CD44",1.51650719898875e-13,0.14084466610916,46.7906976744186,34.7926267281106,3.54036207590388e-05,0.0844606682295863,59.3488372093023,54.5506912442396;
574,"Stromal","Myofibroblast","KLK1","F2R",0.00113498100561296,0,"KLK1_F2R","KLK1 - F2R","KLK","Secreted Signaling","PMID: 35102281;"PMID: 33543017""	Normal""	Stromal.KLK1""	Myofibroblast.F2R""	NA	NA	NA	NA	0.000809100058478084	-0.0667812041071534	24.3718592964824	31.328036322361"
575,"Stromal","Myofibroblast","KLK8","F2R",0.000519613249638517,0,"KLK8_F2R","KLK8 - F2R","KLK","Secreted Signaling","PMID: 34552064","Normal","Stromal.KLK8","Myofibroblast.F2R",4.06790964607818e-77,-0.0623325425817109,18.1025574786877,27.1068472535741,0.000809100058478084,-0.0667812041071534,24.3718592964824,31.328036322361;
576,"Ciliated epithelial","Myeloid","ANXA1","FPR3",0.0149892300656914,0,"ANXA1_FPR3","ANXA1 - FPR3","ANNEXIN","Secreted Signaling","PMID: 33082511","Normal","Ciliated epithelial.ANXA1","Myeloid.FPR3",NA,NA,NA,NA,NA,NA,NA,NA;
577,"Endothelial","Myeloid","ANXA1","FPR3",0.00604113703951409,0,"ANXA1_FPR3","ANXA1 - FPR3","ANNEXIN","Secreted Signaling","PMID: 33082511","Normal","Endothelial.ANXA1","Myeloid.FPR3",0.00835254408465864,0.183849971790212,70.2846975088968,64.8026315789474,NA,NA,NA,NA;
578,"Lymphoid","Myeloid","ANXA1","FPR3",0.0104252833049786,0,"ANXA1_FPR3","ANXA1 - FPR3","ANNEXIN","Secreted Signaling","PMID: 33082511","Normal","Lymphoid.ANXA1","Myeloid.FPR3",7.43317280043022e-11,0.172777386942492,75.7519788918206,73.7590894720202,NA,NA,NA,NA;
579,"Myeloid","Myeloid","ANXA1","FPR3",0.00925604411451159,0,"ANXA1_FPR3","ANXA1 - FPR3","ANNEXIN","Secreted Signaling","PMID: 33082511","Normal","Myeloid.ANXA1","Myeloid.FPR3",NA,NA,NA,NA,NA,NA,NA,NA;
580,"Myofibroblast","Myeloid","ANXA1","FPR3",0.00167836845667099,0,"ANXA1_FPR3","ANXA1 - FPR3","ANNEXIN","Secreted Signaling","PMID: 33082511","Normal","Myofibroblast.ANXA1","Myeloid.FPR3",NA,NA,NA,NA,NA,NA,NA,NA;
581,"Stromal","Myeloid","ANXA1","FPR3",0.00153559221640695,0,"ANXA1_FPR3","ANXA1 - FPR3","ANNEXIN","Secreted Signaling","PMID: 33082511","Normal","Stromal.ANXA1","Myeloid.FPR3",2.39036369310695e-14,-0.0551922016548381,41.9271506070783,45.6483571607725,NA,NA,NA,NA;
582,"Stromal proliferating","Myeloid","ANXA1","FPR3",0.0046793337683603,0,"ANXA1_FPR3","ANXA1 - FPR3","ANNEXIN","Secreted Signaling","PMID: 33082511","Normal","Stromal proliferating.ANXA1","Myeloid.FPR3",0.023250184628605,-0.063420989975663,61.2093023255814,66.3018433179724,NA,NA,NA,NA;
583,"Unciliated epithelial","Myeloid","ANXA1","FPR3",0.0134840824547488,0,"ANXA1_FPR3","ANXA1 - FPR3","ANNEXIN","Secreted Signaling","PMID: 33082511","Normal","Unciliated epithelial.ANXA1","Myeloid.FPR3",1.5243708033174e-06,0.194139080645097,82.955014444903,79.6322489391796,NA,NA,NA,NA;
584,"Stromal","Ciliated epithelial","IGFBP3","TMEM219",0.00916186598816621,0,"IGFBP3_TMEM219","IGFBP3 - TMEM219","IGFBP","Secreted Signaling","PMID:20353938","Normal","Stromal.IGFBP3","Ciliated epithelial.TMEM219",NA,NA,NA,NA,NA,NA,NA,NA;
585,"Stromal","Endothelial","IGFBP3","TMEM219",0.00835640750652724,0,"IGFBP3_TMEM219","IGFBP3 - TMEM219","IGFBP","Secreted Signaling","PMID:20353938","Normal","Stromal.IGFBP3","Endothelial.TMEM219",NA,NA,NA,NA,0.0121627607601097,-0.126927574165262,56.2277580071174,63.1578947368421;
586,"Stromal","Myeloid","IGFBP3","TMEM219",0.007510558641291,0,"IGFBP3_TMEM219","IGFBP3 - TMEM219","IGFBP","Secreted Signaling","PMID:20353938","Normal","Stromal.IGFBP3","Myeloid.TMEM219",NA,NA,NA,NA,0.00108919196592934,-0.14450867238376,48.566610455312,57.3560767590618;
587,"Stromal","Myofibroblast","IGFBP3","TMEM219",0.00675970230102675,0,"IGFBP3_TMEM219","IGFBP3 - TMEM219","IGFBP","Secreted Signaling","PMID:20353938","Normal","Stromal.IGFBP3","Myofibroblast.TMEM219",NA,NA,NA,NA,4.10101667905033e-05,-0.108465854901337,47.9899497487437,57.6617480136209;
588,"Stromal","Stromal","IGFBP3","TMEM219",0.00699357147592272,0,"IGFBP3_TMEM219","IGFBP3 - TMEM219","IGFBP","Secreted Signaling","PMID:20353938","Normal","Stromal.IGFBP3","Stromal.TMEM219",NA,NA,NA,NA,1.89213602727488e-21,-0.0630087457516532,59.2934642211315,63.130173062453;
589,"Stromal","Stromal proliferating","IGFBP3","TMEM219",0.00556405311428267,0,"IGFBP3_TMEM219","IGFBP3 - TMEM219","IGFBP","Secreted Signaling","PMID:20353938","Normal","Stromal.IGFBP3","Stromal proliferating.TMEM219",NA,NA,NA,NA,NA,NA,NA,NA;
590,"Myeloid","Ciliated epithelial","LGALS9","P4HB",0.00317031951275272,0.03,"LGALS9_P4HB","LGALS9 - P4HB","GALECTIN","Secreted Signaling","PMID:21670307;"uniprot""	Normal""	Myeloid.LGALS9""	Ciliated epithelial.P4HB""	NA	NA	NA	NA	NA	NA	NA	NA"
591,"Stromal proliferating","Ciliated epithelial","LGALS9","P4HB",0.00149396419593426,0.01,"LGALS9_P4HB","LGALS9 - P4HB","GALECTIN","Secreted Signaling","PMID:21670307;"uniprot""	Normal""	Stromal proliferating.LGALS9""	Ciliated epithelial.P4HB""	1.51650719898875e-13	0.14084466610916	46.7906976744186	34.7926267281106	NA	NA	NA	NA"
592,"Endothelial","Endothelial","LGALS9","P4HB",0.00691718315946645,0,"LGALS9_P4HB","LGALS9 - P4HB","GALECTIN","Secreted Signaling","PMID:21670307;"uniprot""	Normal""	Endothelial.LGALS9""	Endothelial.P4HB""	NA	NA	NA	NA	NA	NA	NA	NA"
593,"Myeloid","Endothelial","LGALS9","P4HB",0.00860874446863542,0,"LGALS9_P4HB","LGALS9 - P4HB","GALECTIN","Secreted Signaling","PMID:21670307;"uniprot""	Normal""	Myeloid.LGALS9""	Endothelial.P4HB""	NA	NA	NA	NA	NA	NA	NA	NA"
594,"Stromal proliferating","Endothelial","LGALS9","P4HB",0.0040684748393011,0.01,"LGALS9_P4HB","LGALS9 - P4HB","GALECTIN","Secreted Signaling","PMID:21670307;"uniprot""	Normal""	Stromal proliferating.LGALS9""	Endothelial.P4HB""	1.51650719898875e-13	0.14084466610916	46.7906976744186	34.7926267281106	NA	NA	NA	NA"
595,"Myeloid","Lymphoid","LGALS9","P4HB",0.00421484811146071,0.03,"LGALS9_P4HB","LGALS9 - P4HB","GALECTIN","Secreted Signaling","PMID:21670307;"uniprot""	Normal""	Myeloid.LGALS9""	Lymphoid.P4HB""	NA	NA	NA	NA	NA	NA	NA	NA"
596,"Stromal proliferating","Lymphoid","LGALS9","P4HB",0.00198728328378088,0.01,"LGALS9_P4HB","LGALS9 - P4HB","GALECTIN","Secreted Signaling","PMID:21670307;"uniprot""	Normal""	Stromal proliferating.LGALS9""	Lymphoid.P4HB""	1.51650719898875e-13	0.14084466610916	46.7906976744186	34.7926267281106	NA	NA	NA	NA"
597,"Endothelial","Myeloid","LGALS9","P4HB",0.00670807879780186,0,"LGALS9_P4HB","LGALS9 - P4HB","GALECTIN","Secreted Signaling","PMID:21670307;"uniprot""	Normal""	Endothelial.LGALS9""	Myeloid.P4HB""	NA	NA	NA	NA	NA	NA	NA	NA"
598,"Myeloid","Myeloid","LGALS9","P4HB",0.00834893461824057,0,"LGALS9_P4HB","LGALS9 - P4HB","GALECTIN","Secreted Signaling","PMID:21670307;"uniprot""	Normal""	Myeloid.LGALS9""	Myeloid.P4HB""	NA	NA	NA	NA	NA	NA	NA	NA"
599,"Stromal proliferating","Myeloid","LGALS9","P4HB",0.00394514396656999,0.01,"LGALS9_P4HB","LGALS9 - P4HB","GALECTIN","Secreted Signaling","PMID:21670307;"uniprot""	Normal""	Stromal proliferating.LGALS9""	Myeloid.P4HB""	1.51650719898875e-13	0.14084466610916	46.7906976744186	34.7926267281106	NA	NA	NA	NA"
600,"Endothelial","Myofibroblast","LGALS9","P4HB",0.0133365405862572,0,"LGALS9_P4HB","LGALS9 - P4HB","GALECTIN","Secreted Signaling","PMID:21670307;"uniprot""	Normal""	Endothelial.LGALS9""	Myofibroblast.P4HB""	NA	NA	NA	NA	NA	NA	NA	NA"
601,"Myeloid","Myofibroblast","LGALS9","P4HB",0.0165717266611187,0,"LGALS9_P4HB","LGALS9 - P4HB","GALECTIN","Secreted Signaling","PMID:21670307;"uniprot""	Normal""	Myeloid.LGALS9""	Myofibroblast.P4HB""	NA	NA	NA	NA	NA	NA	NA	NA"
602,"Stromal proliferating","Myofibroblast","LGALS9","P4HB",0.00786508151579522,0,"LGALS9_P4HB","LGALS9 - P4HB","GALECTIN","Secreted Signaling","PMID:21670307;"uniprot""	Normal""	Stromal proliferating.LGALS9""	Myofibroblast.P4HB""	1.51650719898875e-13	0.14084466610916	46.7906976744186	34.7926267281106	NA	NA	NA	NA"
603,"Endothelial","Stromal","LGALS9","P4HB",0.0132925486452773,0,"LGALS9_P4HB","LGALS9 - P4HB","GALECTIN","Secreted Signaling","PMID:21670307;"uniprot""	Normal""	Endothelial.LGALS9""	Stromal.P4HB""	NA	NA	NA	NA	2.88647158502201e-152	0.195414377650489	88.1748902092483	83.1264108352144"
604,"Myeloid","Stromal","LGALS9","P4HB",0.0165172417763138,0,"LGALS9_P4HB","LGALS9 - P4HB","GALECTIN","Secreted Signaling","PMID:21670307;"uniprot""	Normal""	Myeloid.LGALS9""	Stromal.P4HB""	NA	NA	NA	NA	2.88647158502201e-152	0.195414377650489	88.1748902092483	83.1264108352144"
605,"Stromal proliferating","Stromal","LGALS9","P4HB",0.00783899434944958,0,"LGALS9_P4HB","LGALS9 - P4HB","GALECTIN","Secreted Signaling","PMID:21670307;"uniprot""	Normal""	Stromal proliferating.LGALS9""	Stromal.P4HB""	1.51650719898875e-13	0.14084466610916	46.7906976744186	34.7926267281106	2.88647158502201e-152	0.195414377650489	88.1748902092483	83.1264108352144"
606,"Endothelial","Stromal proliferating","LGALS9","P4HB",0.0148282291351973,0,"LGALS9_P4HB","LGALS9 - P4HB","GALECTIN","Secreted Signaling","PMID:21670307;"uniprot""	Normal""	Endothelial.LGALS9""	Stromal proliferating.P4HB""	NA	NA	NA	NA	9.45180442140922e-20	0.190305017257423	92.7441860465116	89.9769585253456"
607,"Myeloid","Stromal proliferating","LGALS9","P4HB",0.018418515006129,0,"LGALS9_P4HB","LGALS9 - P4HB","GALECTIN","Secreted Signaling","PMID:21670307;"uniprot""	Normal""	Myeloid.LGALS9""	Stromal proliferating.P4HB""	NA	NA	NA	NA	9.45180442140922e-20	0.190305017257423	92.7441860465116	89.9769585253456"
608,"Stromal proliferating","Stromal proliferating","LGALS9","P4HB",0.00875021616037316,0,"LGALS9_P4HB","LGALS9 - P4HB","GALECTIN","Secreted Signaling","PMID:21670307;"uniprot""	Normal""	Stromal proliferating.LGALS9""	Stromal proliferating.P4HB""	1.51650719898875e-13	0.14084466610916	46.7906976744186	34.7926267281106	9.45180442140922e-20	0.190305017257423	92.7441860465116	89.9769585253456"
609,"Endothelial","Unciliated epithelial","LGALS9","P4HB",0.00988528979431408,0,"LGALS9_P4HB","LGALS9 - P4HB","GALECTIN","Secreted Signaling","PMID:21670307;"uniprot""	Normal""	Endothelial.LGALS9""	Unciliated epithelial.P4HB""	NA	NA	NA	NA	5.06319154634803e-12	0.193420348586191	66.3227404044573	56.3413484205563"
610,"Myeloid","Unciliated epithelial","LGALS9","P4HB",0.012293700852666,0,"LGALS9_P4HB","LGALS9 - P4HB","GALECTIN","Secreted Signaling","PMID:21670307;"uniprot""	Normal""	Myeloid.LGALS9""	Unciliated epithelial.P4HB""	NA	NA	NA	NA	5.06319154634803e-12	0.193420348586191	66.3227404044573	56.3413484205563"
611,"Stromal proliferating","Unciliated epithelial","LGALS9","P4HB",0.00582138945060631,0,"LGALS9_P4HB","LGALS9 - P4HB","GALECTIN","Secreted Signaling","PMID:21670307;"uniprot""	Normal""	Stromal proliferating.LGALS9""	Unciliated epithelial.P4HB""	1.51650719898875e-13	0.14084466610916	46.7906976744186	34.7926267281106	5.06319154634803e-12	0.193420348586191	66.3227404044573	56.3413484205563"
612,"Endothelial","Myofibroblast","PPIA","BSG",0.140036296256148,0,"PPIA_BSG","PPIA - BSG","CypA","Secreted Signaling","PMID: 36012604","Normal","Endothelial.PPIA","Myofibroblast.BSG",4.79463765693503e-11,-0.264548292213795,95.0177935943061,96.3815789473684,0.00351905777232899,-0.0939907561103168,79.6482412060301,83.9954597048808;
613,"Myeloid","Myofibroblast","PPIA","BSG",0.12772940317596,0.02,"PPIA_BSG","PPIA - BSG","CypA","Secreted Signaling","PMID: 36012604","Normal","Myeloid.PPIA","Myofibroblast.BSG",9.45207935517815e-05,-0.11749832587416,95.4468802698145,95.9488272921109,0.00351905777232899,-0.0939907561103168,79.6482412060301,83.9954597048808;
614,"Myofibroblast","Myofibroblast","PPIA","BSG",0.132883711870083,0,"PPIA_BSG","PPIA - BSG","CypA","Secreted Signaling","PMID: 36012604","Normal","Myofibroblast.PPIA","Myofibroblast.BSG",0.000213839528810181,-0.10221260007511,97.4874371859297,98.7514188422248,0.00351905777232899,-0.0939907561103168,79.6482412060301,83.9954597048808;
615,"Stromal proliferating","Myofibroblast","PPIA","BSG",0.138643246301218,0,"PPIA_BSG","PPIA - BSG","CypA","Secreted Signaling","PMID: 36012604","Normal","Stromal proliferating.PPIA","Myofibroblast.BSG",5.41137438411335e-06,-0.0619037024661329,99.4418604651163,99.4815668202765,0.00351905777232899,-0.0939907561103168,79.6482412060301,83.9954597048808;
616,"Unciliated epithelial","Myofibroblast","PPIA","BSG",0.141530935069233,0,"PPIA_BSG","PPIA - BSG","CypA","Secreted Signaling","PMID: 36012604","Normal","Unciliated epithelial.PPIA","Myofibroblast.BSG",5.65039522259932e-16,-0.145436124169081,93.8918695831614,94.8137670909948,0.00351905777232899,-0.0939907561103168,79.6482412060301,83.9954597048808;
617,"Endothelial","Stromal","PPIA","BSG",0.146970352676796,0,"PPIA_BSG","PPIA - BSG","CypA","Secreted Signaling","PMID: 36012604","Normal","Endothelial.PPIA","Stromal.BSG",4.79463765693503e-11,-0.264548292213795,95.0177935943061,96.3815789473684,NA,NA,NA,NA;
618,"Lymphoid","Stromal","PPIA","BSG",0.127968845651374,0,"PPIA_BSG","PPIA - BSG","CypA","Secreted Signaling","PMID: 36012604","Normal","Lymphoid.PPIA","Stromal.BSG",2.05462676504903e-15,-0.203421258761312,83.1926121372032,89.1242491305722,NA,NA,NA,NA;
619,"Myeloid","Stromal","PPIA","BSG",0.134149130913214,0,"PPIA_BSG","PPIA - BSG","CypA","Secreted Signaling","PMID: 36012604","Normal","Myeloid.PPIA","Stromal.BSG",9.45207935517815e-05,-0.11749832587416,95.4468802698145,95.9488272921109,NA,NA,NA,NA;
620,"Myofibroblast","Stromal","PPIA","BSG",0.139521060441783,0,"PPIA_BSG","PPIA - BSG","CypA","Secreted Signaling","PMID: 36012604","Normal","Myofibroblast.PPIA","Stromal.BSG",0.000213839528810181,-0.10221260007511,97.4874371859297,98.7514188422248,NA,NA,NA,NA;
621,"Stromal","Stromal","PPIA","BSG",0.130811633808718,0,"PPIA_BSG","PPIA - BSG","CypA","Secreted Signaling","PMID: 36012604","Normal","Stromal.PPIA","Stromal.BSG",3.60671343739255e-99,-0.104182866664509,97.8881425988117,98.1627790318535,NA,NA,NA,NA;
622,"Stromal proliferating","Stromal","PPIA","BSG",0.145519996557691,0,"PPIA_BSG","PPIA - BSG","CypA","Secreted Signaling","PMID: 36012604","Normal","Stromal proliferating.PPIA","Stromal.BSG",5.41137438411335e-06,-0.0619037024661329,99.4418604651163,99.4815668202765,NA,NA,NA,NA;
623,"Unciliated epithelial","Stromal","PPIA","BSG",0.148526218018129,0,"PPIA_BSG","PPIA - BSG","CypA","Secreted Signaling","PMID: 36012604","Normal","Unciliated epithelial.PPIA","Stromal.BSG",5.65039522259932e-16,-0.145436124169081,93.8918695831614,94.8137670909948,NA,NA,NA,NA;
624,"Endothelial","Stromal proliferating","PPIA","BSG",0.143014073551507,0,"PPIA_BSG","PPIA - BSG","CypA","Secreted Signaling","PMID: 36012604","Normal","Endothelial.PPIA","Stromal proliferating.BSG",4.79463765693503e-11,-0.264548292213795,95.0177935943061,96.3815789473684,NA,NA,NA,NA;
625,"Myeloid","Stromal proliferating","PPIA","BSG",0.130485190983856,0,"PPIA_BSG","PPIA - BSG","CypA","Secreted Signaling","PMID: 36012604","Normal","Myeloid.PPIA","Stromal proliferating.BSG",9.45207935517815e-05,-0.11749832587416,95.4468802698145,95.9488272921109,NA,NA,NA,NA;
626,"Myofibroblast","Stromal proliferating","PPIA","BSG",0.135733400364574,0,"PPIA_BSG","PPIA - BSG","CypA","Secreted Signaling","PMID: 36012604","Normal","Myofibroblast.PPIA","Stromal proliferating.BSG",0.000213839528810181,-0.10221260007511,97.4874371859297,98.7514188422248,NA,NA,NA,NA;
627,"Stromal","Stromal proliferating","PPIA","BSG",0.127225455003126,0,"PPIA_BSG","PPIA - BSG","CypA","Secreted Signaling","PMID: 36012604","Normal","Stromal.PPIA","Stromal proliferating.BSG",3.60671343739255e-99,-0.104182866664509,97.8881425988117,98.1627790318535,NA,NA,NA,NA;
628,"Stromal proliferating","Stromal proliferating","PPIA","BSG",0.141596278748137,0,"PPIA_BSG","PPIA - BSG","CypA","Secreted Signaling","PMID: 36012604","Normal","Stromal proliferating.PPIA","Stromal proliferating.BSG",5.41137438411335e-06,-0.0619037024661329,99.4418604651163,99.4815668202765,NA,NA,NA,NA;
629,"Unciliated epithelial","Stromal proliferating","PPIA","BSG",0.144535153128625,0,"PPIA_BSG","PPIA - BSG","CypA","Secreted Signaling","PMID: 36012604","Normal","Unciliated epithelial.PPIA","Stromal proliferating.BSG",5.65039522259932e-16,-0.145436124169081,93.8918695831614,94.8137670909948,NA,NA,NA,NA;
630,"Stromal proliferating","Endothelial","PLAU","PLAUR",0.000597661654673994,0,"PLAU_PLAUR","PLAU - PLAUR","PLAU","Secreted Signaling","uniprot","Normal","Stromal proliferating.PLAU","Endothelial.PLAUR",8.68148995814998e-08,0.0773000708029216,36.3720930232558,28.3986175115207,0.00179288580310126,0.137633227601423,39.1459074733096,29.2763157894737;
631,"Stromal proliferating","Myeloid","PLAU","PLAUR",0.0077639980303552,0,"PLAU_PLAUR","PLAU - PLAUR","PLAU","Secreted Signaling","uniprot","Normal","Stromal proliferating.PLAU","Myeloid.PLAUR",8.68148995814998e-08,0.0773000708029216,36.3720930232558,28.3986175115207,0.0380192306138189,0.164973149798975,72.3440134907251,71.2153518123667;
632,"Stromal proliferating","Myofibroblast","PLAU","PLAUR",0.000880814635808649,0,"PLAU_PLAUR","PLAU - PLAUR","PLAU","Secreted Signaling","uniprot","Normal","Stromal proliferating.PLAU","Myofibroblast.PLAUR",8.68148995814998e-08,0.0773000708029216,36.3720930232558,28.3986175115207,0.0125402780496464,0.069150717867438,39.2797319932998,35.0737797956867;
633,"Stromal proliferating","Stromal proliferating","PLAU","PLAUR",0.000440656736443004,0,"PLAU_PLAUR","PLAU - PLAUR","PLAU","Secreted Signaling","uniprot","Normal","Stromal proliferating.PLAU","Stromal proliferating.PLAUR",8.68148995814998e-08,0.0773000708029216,36.3720930232558,28.3986175115207,8.38438872912386e-11,0.103196561220208,37.1162790697674,26.6129032258064;
634,"Stromal proliferating","Unciliated epithelial","PLAU","PLAUR",0.00158882938780646,0,"PLAU_PLAUR","PLAU - PLAUR","PLAU","Secreted Signaling","uniprot","Normal","Stromal proliferating.PLAU","Unciliated epithelial.PLAUR",8.68148995814998e-08,0.0773000708029216,36.3720930232558,28.3986175115207,4.47103381279036e-06,0.104684021713846,47.544366487825,38.991041961339;
